# Supplementary material for: Clustering of Tissue-Specific Sub-TADs Accompanies the Regulation of HoxA Genes in Developing Limbs
Source: PLoS Genet. 2013 Dec 26;9(12):e1004018. doi: 10.1371/journal.pgen.1004018 (PMC3873244; doi:10.1371/journal.pgen.1004018)
Supplement: Dataset S3 — ChIP input chr6 wig file. A compressed wig file containing the sequencing data of the input from E12.5 mouse distal limb on chromosome 6. This file can be uploaded directly onto the UCSC genome browser (http://genome.ucsc.edu/) after decompression. (GZ) [file pgen.1004018.s003.gz]

Archive with 1 entries (1 files):
- MK_Med12_TOTAL_bw250_mfold7-30_p1-5_gMM_MACS14_control_afterfiting_chr6.wig
