# Supplementary material for: Clustering of Tissue-Specific Sub-TADs Accompanies the Regulation of HoxA Genes in Developing Limbs
Source: PLoS Genet. 2013 Dec 26;9(12):e1004018. doi: 10.1371/journal.pgen.1004018 (PMC3873244; doi:10.1371/journal.pgen.1004018)
Supplement: Table S1 — Results of transgenesis. Summary of the information relevant to the genomic regions tested for enhancer activity by transgenesis shown in Figure 3. (XLS) [file pgen.1004018.s009.xls]

## Sheet: transgenesis results
Table S1. Results of transgenesis
		Primer sequences used for transgene cloning (5' to 3')		Number of	Number of embryos
Name	Region tested (chr.6; mm9)	Forward	Reverse	transgenic embryos	with LacZ staining
e1	52,255,389-52,258,296	ATCATTTGAGGGGCTTGTTG	GGGCAACCTGAAATCTACCA	3	0
e2	52,365,092-52,368,943	GGGGGCTATGTTGTTGTGAG	GCTGAAGACATTGGGAGGAA	7	0
e3	52,393,300-52,393,951	CAATTTCCCAGAGATCAAGC	CAGGCTTAATCAGAATGAAAAAG	10	9
e4	52,489,850-52,490,401	CAGGGGCTTTATTTTATATAC	GGTATTGCCATCTTTGCAGAG	4	2
e5	52,551,475-52,551,976	ACTGCATGTATGCACATGATGG	TCTTGACTTAAATTGTTTGT	13	8
e10	52,744,588-52,745,823	TCTGTGCAGCTGGACTCACT	CACCCCCAAACTGTAGGAAA	4	2
e12	52,788,074-52,789,164	GCAAGTTTCTGCCTTCTGCT	AAGCTCTGCCATGTCCTTTG	5	3
e13	52,801,975-52,803,544	AACTCAGGCCATTGTACATCCT	CTGTGTCCCTCCTGTGGTTT	4	2
e15	52,874,908-52,876,363	GATGACACAAGGTTGGGAAAA	TGTTTGGTTCTGCTGTTTGAG	8	4
e16	52,917,203-52,918,583	TTTCTTCTTCACAACGTTTCCT	CTGCTGGCCTTTAAAGTTGG	3	2
e18	52,937,351-52,938,820	AAGTGGCCACGAAAAGAATG	GCCAGTGGATTCCAAGTAGGT	7	3
e19	52,973,012-52,974,990	CCTGGGGTACTTTCTCCACA	AGATCCGGTGGGTTCTCTCT	7	4
