# Supplementary material for: Clustering of Tissue-Specific Sub-TADs Accompanies the Regulation of HoxA Genes in Developing Limbs
Source: PLoS Genet. 2013 Dec 26;9(12):e1004018. doi: 10.1371/journal.pgen.1004018 (PMC3873244; doi:10.1371/journal.pgen.1004018)
Supplement: Table S2 — Mouse 3C primers for the HoxA, enhancer, and USP22 regions. The 3C primer sequences used to characterize the HoxA cluster and its regulatory landscape, and the genomic region containing housekeeping USP22 gene are listed along with their genomic position and the corresponding 3C fragment tested. (XLSX) [file pgen.1004018.s010.xlsx]

## Sheet: 3C primers
Table S2. Mouse 3C primers for the HoxA, enhancer, and USP22 regions
			EcoRI fragment position
Name	Position	Sequence (5' to 3')	Start	End
Hoxa13 region (chr.6; mm9)
mHoxA53	chr.6:52,213,351-52,213,378	CCTCCGGCTCCAAAAATGGTGAGAAAGG	52208129	52213464
e2-e3 enhancers (chr.6; mm9)
mHoxA11	52,337,415-52,337,444	TTTTGCTCTCTTTGGGTCAAGGGTCTGAGG	52337309	52345436
mHoxA10	52,345,541-52,345,570	CCTGTGAGAGATGAAGAACGTGTGTTTAGG	52349868	52361783
mHoxA7	52,361,921-52,361,948	CCAATCCGTACTTCCATTCCATTCTGGG	52361783	52364459
mHoxA6	52,364,504-52,364,533	GTTCTTCACATAATCTAGGCCAGGGAGAGG	52364459	52367178
mHoxA1	52,381,194-52,381,223	CTGGGCTTTCTTCAGCACTTAACAGTTCGG	52381133	52383492
mHoxA0	52,383,588-52,383,616	GGAGAGATGATACCAACCCTGAGATTTGC	52383492	52387391
mHoxA-2	52,392,406-52,392,435	CTGAAGTGAAGGCTCTCCCAAACCATGAGC	52392264	52401093
mHoxA-3	52,401,188-52,401,219	CTCAGCACCATCTGTAAAGAAAGAAAGAAAGC	52401093	52402200
mHoxA-4	52,402,320-52,402,347	GAACTTTCCTTCAAAGTGCCCTTCAGGG	52402200	52407151
e4 enhancer (chr.6; mm9)
mHoxA-18	52,462,093-52,462,123	CTTGGCAGTAGTCCTGGACCTTAGCAATAGC	52462044	52464987
mHoxA-19	52,465,086-52,465,114	GTTGAAAATTCTGCCCCTATTACCAAGCC	52464987	52470467
mHoxA-20	52,470,527-52,470,558	GCACACAGTTTGAGTTGGTCTTGGAACACTCG	52470467	52478865
mHoxA-21	52,478,919-52,478,948	CAATTTCGGAAGAGACACTCAGGGACCAGG	52478865	52483388
mHoxA-22	52,483,533-52,483,562	CAATCTGAATTTGATCCCCTAGGCTCCACC	52483388	52490414
mHoxA-23	52,490,564-52,490,591	GTACAGCTTTACCTTCTAACTCTCGGGG	52490414	52493874
mHoxA-24	52,494,003-52,494,033	GGGATATATGAATGATGAGAAACTCTGGGCG	52493874	52497394
mHoxA-28	52,501,953-52,501,981	TAGAGGTGAGTGGGTTTGACATAGTGACG	52501912	52506069
e5 enhancer (chr.6; mm9)
mHoxA-31	52,509,929-52,509,956	GAACAGACAAACTCTAGGCAGTGGTTGC	52509879	52510899
mHoxA-43	52,541,994-52,542,021	CTCATGGTCACTTTCTGCCAGGTTTTGG	52541897	52542057
mHoxA-44	52,542,117-52,542,148	CAATGTTAGCTTTTACAGGGGTGTCAGGAGGC	52542057	52542687
mHoxA-45	52,542,720-52,542,749	GTTCCTGGCTCTGTAACTCCTTCTTCAAGC	52542687	52542962
mHoxA-46	52,543,017-52,543,048	GCTTTTGTGCAGTCATGATTTATTGGTGTTGG	52542962	52545386
mHoxA-47	52,545,444-52,545,472	GTGTACCTAAGACAGTGTTTCCAGGAAGG	52545386	52551985
mHoxA-48	52,552,122-52,552,149	CAAACTAGTACCCAGTAAGAGGAGCTGC	52551985	52562232
mHoxA-49	52,562,346-52,562,376	CTATGATGAACGTTTGGATTACTTCCAGGGC	52562232	52568056
USP22 region (chr.11; mm9)
USP22-6	60,926,975-60,927,003	CAAGCTCCAAAAGGATACTGGCAGGAAGG	60923908	60927156
USP22-8	60,945,569-60,945,596	TGGCATACACTTCTTTCACCTCATTGGC	60942593	60945693
USP22-9	60,954,673-60,954,700	TGTTTCTTCGCTCTGACGTAGTCTAGGG	60945694	60954764
USP22-10	60,961,412-60,961,442	CAAACAAGTGGTCTTTCCTATGGCCTTAGGC	60954765	60961592
USP22-11	60,967,154-60,967,182	GTCAATGGAGCCACCAAGGAATCTACTGC	60961593	60967318
USP22-12	60,975,215-60,975,244	CCACAACGAGGAGACACAAACAAACCTAGC	60967319	60975326
USP22-13	60,980,956-60,980,987	CATCCCCATCGAGTCAAAGGAGAAATCTCAGG	60975327	60981094
USP22-14	60,982,394-60,982,425	GAAAGATGAAGAGGTAGGGAATGCTCACTGGG	60981095	60982565
USP22-19	61,007,510-61,007,537	CCCGTCTACACTAAAGATCAGTCTCAGG	61007621	61011596
USP22-21	61,014,486-61,014,517	CAGATCCAGGAGGTAGCAAGAGAAGTTTAGGG	61011597	61014606
