# Supplementary material for: Clustering of Tissue-Specific Sub-TADs Accompanies the Regulation of HoxA Genes in Developing Limbs
Source: PLoS Genet. 2013 Dec 26;9(12):e1004018. doi: 10.1371/journal.pgen.1004018 (PMC3873244; doi:10.1371/journal.pgen.1004018)
Supplement: Table S3 — Mouse 5C primers for HoxA and USP22 regions used in the anchored “R” design. This 5C primer set was used in Figures 2, 4, S1, and S3. (XLSX) [file pgen.1004018.s011.xlsx]

## Sheet: 5C primers "R"design
Table S3. Mouse 5C primers for HoxA and USP22 regions used in the anchored "R" design
Fragment	Type	Size	Genomic sequence (5' to 3')	EcoRI position Start	EcoRI position End
HoxA (chr.6; mm9)
64	Reverse	27	TTCTAATTTTGATCGTCGTTTATCCAT	52099907	52102168
65	Reverse	26	TTCCTTGTGCCTGGATGACCAGAGCT	52102168	52102347
66	Reverse	28	TTCTAGGCGTTTGAGTCTAATTTAGCAT	52102347	52102627
67	Reverse	26	TTCTGGAGCCTTGGTTGGAAGTTAAC	52102627	52106574
68	Reverse	27	TTCAATAGTTTAATAGTAGCGCGGTCC	52106574	52114833
69	Reverse	32	TTCAGCATCTGCCATTCTGTGGATTTATTTCC	52114833	52118412
70	Reverse	27	TTCCAGGTCTCCACTGAGGATGCTTCG	52118412	52118617
71	Reverse	23	TTCAGGAAGCGCCCAAGCTCACC	52118617	52119970
72	Reverse	29	TTCTATGCATTCGCTGGTCAACAGTGTCC	52119970	52120434
73	Reverse	29	TTCTGACCTCTAGATAGAACCATCTTTAG	52120434	52121814
74	Reverse	28	TTCATATTTTAAGTTTGTGGACGCTGCC	52121814	52125015
75	Reverse	33	TTCTGTAGCTGTAGTCCTTAGCAAGCAGAGACA	52125015	52128991
76	Reverse	27	TTCAATTTGTCTGTAAAGGGGAGGCCA	52128991	52130453
77	Reverse	32	TTCATCTGTGACAGGCATAGTGGAGTACTTAA	52130453	52137259
78	Reverse	29	TTCACTGTTGGAAGGAAGCCAGACTAATC	52137259	52138976
79	Reverse	26	TTCTTGCCAAGCTTGACCCACTGTGG	52138976	52139489
81	Reverse	27	TTCATCAGAGGACCATTAAAACCCAAG	52140604	52146677
82	Reverse	29	TTCAAATGGATCTAGCTCCTAACTTTTGA	52146677	52147259
85	Reverse	25	TTCCTGTGCGGGTAAGGCTTTTCCC	52156546	52158195
86	Reverse	28	TTCTGTGTTGGAGGAGAGAACCGAGTTA	52158195	52162386
87	Reverse	24	TTCAGGGTCCCTGCTGCAGTACCC	52162386	52163901
91	Reverse	28	TTCGGCTCTTAATGAGTTTACAACTGTC	52166258	52172097
92	Reverse	27	TTCAATTTGAACTCAGGTTGTTTATGG	52172097	52173708
93	Reverse	25	TTCCTGCCTAGGTTCTGTGTCGCCC	52173708	52179119
95	Reverse	25	TTCACCCCCCTCATACAGCCCGAGT	52179845	52182847
97	Reverse	28	TTCCATAACGTGTAGATGCTTCCCCTGT	52188276	52189337
99	Reverse	25	TTCCTCTATGTCTGCCAGCAGCGGG	52193142	52202193
100	Reverse	27	TTCACTTTATGCCCCTTCTCCTGGAAG	52202193	52208129
101	Reverse	25	TTCAAAGATGCAGCCCAAAGCCTCC	52208129	52213464
102	Reverse	30	TTCGGTCCCTCTGCATCCAACTCATATTAG	52213464	52215697
103	Forward	28	GTAAGGACACTCCCCATCTGGCTGTGAA	52215697	52216109
104	Forward	27	GGAAAATGAGAAACAATGAAGTTTGAA	52216109	52218312
105	Forward	32	GAGCTTCTCTATAGAGAGCCCAAGCGTGTGAA	52218312	52218603
106	Forward	26	GGAAGATGTCCAATGGTCACGCAGAA	52218603	52232379
107	Forward	31	GAGCCTGAATTGCTCTTGCAAAGGAATTGAA	52232379	52239458
108	Forward	27	TACCTTGACAAGTTAACGCTCCACGAA	52239458	52240301
109	Forward	32	CCTGTGACTGGATCTCCTTTGCATACTGTGAA	52240301	52240552
113	Forward	24	AGGTGTTAAATTTTTCACCTGGAA	52244253	52247080
114	Forward	31	TGAAAGCTATGTGCTTAGGTGAAGATAGGAA	52247080	52247369
115	Forward	29	TGAACTGTAGCTCCTCCCAGGAGGGAGAA	52247369	52248708
117	Forward	27	TCTTAAGGATGAGTTTGGGACCAAGAA	52249859	52251201
118	Forward	27	AACCCACAGCGTTTGAAGTTCAGAGAA	52251201	52260690
119	Forward	26	CTTCTCCCAAACACCAAGTCCCAGAA	52260690	52262318
120	Forward	28	TCATTAGAACACGCCGTTTGTGGCAGAA	52262318	52262666
121	Forward	23	CGCTCCCTTTTCTGTGTGCGGAA	52262666	52263361
122	Forward	28	ACAAGCTACAATACATTAACCTCAAGAA	52263361	52265393
123	Forward	26	GGGATGGTCCTACCTGGAGGATGGAA	52265393	52268866
124	Forward	28	TAAGGAACACCTTTGGGATCTGCTGGAA	52268866	52271073
125	Forward	26	GGTTCTGCAGGGGCAAGCATATCGAA	52271073	52271271
126	Forward	24	CAACCGTTCCGGAAGAGGGGAGAA	52271271	52272007
127	Forward	31	AGCCAAACTCCTAGATCTGCTCAGTAGAGAA	52272007	52273662
129	Forward	31	GCCAGGATTCTTTGCTATTCTGCTCTAAGAA	52273751	52279265
130	Forward	24	CCCCAGGACCTTTCTGGGGAAGAA	52279265	52282632
133	Forward	31	TTCTCTAAAGGAGCATGATGTAGCTTTGGAA	52301128	52303118
137	Forward	26	TCTTTGAGCAAAAACAAAAGGTAGAA	52313112	52316057
139	Forward	27	TCTGGGGTTTGGCACAATTTAAATGAA	52316168	52332467
142	Forward	27	CCTATTCACCTTGTCAAAAAGGATGAA	52334697	52337309
143	Forward	30	TTCATGAAATCTACCCAGAGAACTTCAGAA	52337309	52345436
146	Forward	33	TTGCATTTATATTTCTTATGCTATCTCTATGAA	52349868	52361783
147	Forward	29	ACGAGCACAGTGGATTCTGGGAAGTAGAA	52361783	52364459
148	Forward	24	GGAGGAAATTTAGAAAATAAGGAA	52364459	52367178
149	Forward	28	CAAATGACTTCACATTTATTTCAAAGAA	52367178	52369809
150	Forward	30	GGTGGAATGGTGATCACAGTAGCCAGTGAA	52369809	52372052
151	Forward	30	TATGGCCAAATCAAATGATTTGACTTGGAA	52372052	52381044
153	Forward	28	CACGTGTCTCCTAACCACTGACTGGGAA	52381133	52383492
154	Forward	28	TTTCTGGGCGGCACTGGTTGTTCTAGAA	52383492	52387391
155	Forward	27	AGGGCATTTGGTTTCTCTTCCTCAGAA	52387391	52392264
156	Forward	26	TTGAAATAAGAGTTTTCCCATTTGAA	52392264	52401093
157	Forward	29	TGAATGTCTGGACCTTAATTGAGGAAGAA	52401093	52402200
158	Forward	26	GGAACGGGAGGAGAAGAGCCTTGGAA	52402200	52407151
161	Forward	31	TCTTAATAGTCAAGATCAAGATAGCCTTGAA	52415131	52419678
163	Forward	30	TGGTGATTTATGCCCTTGCTACTTCCTGAA	52420006	52429375
165	Forward	22	GACCGCCCTCAGGGCTCCTGAA	52438705	52440652
167	Forward	29	TATCAATCTAAGAGGGACCTCTTATGGAA	52441759	52444151
168	Forward	31	TATTGATCTTATATCCTCTAAACTTGCTGAA	52444151	52448361
169	Forward	24	CTGCTGCTGCTGTCCCTTCAGGAA	52448361	52449991
171	Forward	28	AATGAAAGATCATTTTACTACTTCTGAA	52450036	52462044
173	Forward	30	GTCTGGTCATCTCACAGCCTGACAACTGAA	52464987	52470467
174	Forward	28	CCATAAATTACTGAAGAGAAGACCTGAA	52470467	52478865
176	Forward	29	CAAAGATGGCAATACCTGACCATGCAGAA	52483388	52490414
177	Forward	27	TTATAAAAACTTTATGAAAGCTCTGAA	52490414	52493874
178	Forward	28	CATAGCTAGAAAAATACTATAAACAGAA	52493874	52497394
179	Forward	26	TGGGAGTAAGGGAAAAGGACAATGAA	52497394	52497615
180	Forward	27	AGTAGAGGGGACAAATGTCATCGGGAA	52497615	52497933
181	Forward	34	TTGCTGAGATGTTCTCTGATACAAACAGAATGAA	52497933	52501912
182	Forward	31	AAACTAGTCACATGGTAGCATAGCACTTGAA	52501912	52506069
185	Forward	30	CTTGGGAGGCTAAGATAGCCAAATCATGAA	52509879	52510899
187	Forward	28	GCAGCTCTTTTAATTAGCCTTGTTTGAA	52514325	52518961
189	Forward	25	GGCATCTTGTCTCCTCCCTGGGGAA	52520631	52522484
191	Forward	27	TTTACATTTAAACTCTCTACTTATGAA	52522985	52524187
194	Forward	30	TTACCTTGTCATTGAATGATTAAATATGAA	52527037	52527403
195	Forward	31	GATAGTCACTAAAACATCACAATCGACTGAA	52527403	52527763
196	Forward	30	TGAATCAATGTTTATAATGTATACCTTGAA	52527763	52541897
197	Forward	26	AAGCAGTATTTATAGGTAAAATGGAA	52541897	52542057
198	Forward	32	TTTACAAGTTTACTTGTTAGAAGAA	52542057	52542687
199	Forward	25	TTTACAAGTTTACTTGTTAGAAGAA	52542687	52542962
201	Forward	28	CAAACAATTTAAGTCAAGAGCTGGAGAA	52545386	52551985
202	Forward	26	TTTTCATAGTTGTTTTTCCACTTGAA	52551985	52562232
203	Forward	28	ACAGAGCCTGACGACATGACCAATGGAA	52562232	52568056
206	Forward	25	TGTTAAAAAAAATGGTGGTACAGAA	52575680	52581530
208	Forward	31	GTCAGCACATATCTTTCACTGTAAGTGGGAA	52582510	52584015
210	Forward	30	CATAATATGGAGGCAAATCCCTCCACAGAA	52584025	52588283
211	Forward	27	TGAATTTACAACCTTTGGGTGAGAGAA	52588283	52590517
221	Forward	30	AATAGATGGGAGATTTGCTCTCTTTGAGAA	52627105	52628031
225	Forward	30	TGGTCCAGGAATTGAGTTGTGTGAGAAGAA	52637837	52641317
226	Forward	27	TAAAAGAAAACAATTACAATGTGAGAA	52641318	52647573
228	Forward	33	GTGTTGAGTGCTAATAAATCATCATTCATTGAA	52656263	52657321
229	Forward	28	TTGCTGCAAATCTAAGGTTTTTGTTGAA	52657322	52658513
235	Forward	29	TGAACCATATGGAACAGTGAAATGTAAGAA	52693850	52694645
237	Forward	30	TCTTAGGCAGGTAATCAGGTTTGCTGAGAA	52699639	52701839
238	Forward	30	TATTTAGTTCTTCGAGTGTATTTCTGAGAA	52701840	52704692
239	Forward	30	GTTTTCATTAGAACTCAGGCATGCCTTGAA	52704693	52706024
240	Forward	30	GCCTTCTTTTGCACCAACTTCTATTCTGAA	52706025	52718534
241	Forward	30	CGTGGCTGCTAATTGTTCTCAGCGGAA	52718535	52721479
243	Forward	27	GGCCTATGCACAGTGAAGGTGAGTGAA	52723090	52725748
248	Forward	30	GACATGCCAAGTTGTATGGCAAATTCTGAA	52741675	52742100
249	Forward	30	ATAATTAGATGGGGGTCTTAGGAACAAGAA	52742101	52748549
251	Forward	30	AGCTATGGACCTTGGTTTAGAAAGAGGGAA	52748770	52752905
255	Forward	30	ATGTCCGGGGTACTTTGATAAACACTTGAA	52759240	52771163
256	Forward	29	GCAGGGGAAGTACTTGGCCTACTTAGGAA	52771164	52772646
257	Forward	30	TACTTACTGCTCAATCACTGATGGCAGGAA	52772647	52777261
258	Forward	30	AAGGACATAATGAAGGATTTAGCAGAGGAA	52777262	52778607
262	Forward	26	CTGTGGGCATGGAGCCAGTAAGTGAA	52793374	52801167
263	Forward	30	ATTGAAAACAACTGGTAAGACAATAAGGAA	52801169	52803285
264	Forward	30	CTTTCCAGGAAATCTGGCCTCAGATCTGAA	52803286	52809464
265	Forward	30	CTGAGCCAAACACGGTCAACAAAACTTGAA	52809465	52817061
267	Forward	23	CACCTCGGCTCCAACGCTCTGAA	52817090	52817285
268	Forward	30	TGAAAACGAGGCCAATTCACACTTCCTGAA	52817286	52820895
269	Forward	30	CCCACAAATTTCCAGATTAGGATCCCAGAA	52820896	52831247
270	Forward	30	TACAGTAAGTGCAGTGTACTCTTGTATGAA	52831248	52832456
272	Forward	30	TTTGTGATGTGGAATCACCTTACAAAGGAA	52832471	52841533
273	Forward	30	GTCTGAAACTCACCAATTGAGGGTGAGGAA	52841534	52842038
274	Forward	30	TATATTCTGATACTCCAACTATGTTTTGAA	52842039	52843690
277	Forward	30	TTGGTGAGCTTTATATCTAAAAGTCAGGAA	52848364	52850692
278	Forward	30	GGCTTTCTTAGTGGAGTCAAAGAAACCGAA	52850693	52851731
280	Forward	30	TTTTTCCTAGTAAAAAGGTGCTTCCTGGAA	52858040	52858605
281	Forward	30	ATCAGAGGACTGGTCAATCCCTAAACTGAA	52858606	52865393
284	Forward	30	TAAACAAAGAGGCCAATCATAGGCTTAGAA	52871142	52873703
285	Forward	21	CAGGGGGGGAAGGCTGTGGAA	52873704	52878849
286	Forward	30	CTCTCTGTAATGTACAAAGGGCACTGTGAA	52878850	52881665
287	Forward	30	TTCTTAGCCAAAAACAGGTTCATCAAAGAA	52881666	52885980
288	Forward	30	CTGGAGTCATGGGAGGCATTCAGGATAGAA	52885981	52888326
289	Forward	30	GAAAGACACAAGACAGAATATACAGTGGAA	52888327	52890013
290	Forward	30	TTCAAAAGAGTATGTTGGGTAAAAAAGGAA	52890014	52897320
291	Forward	30	GCCTTACATTACATGACTAAATCCTGTGAA	52897321	52911313
292	Forward	26	GTCTATCACAGGGCACCGCTCTTGAA	52911314	52914397
293	Forward	24	GCCTCCCTGGAAAGACAGACGGAA	52914398	52918137
295	Forward	20	CCACCTGTTGGCAGGGGGAA	52918252	52919700
296	Forward	30	GGGTTATATGTATTATGCTGTGTCCTGGAA	52919701	52924303
297	Forward	30	TTAATCTCATTAGGACATGCCCCTGAAGAA	52924304	52933041
298	Forward	30	AGGAGATGTATGTTTCCCAGGAAGATAGAA	52933042	52942459
302	Forward	30	ATCCTGGAAAAATTCTTATCAACGACAGAA	52952345	52960689
303	Forward	30	CTATCATTGCTTGCATTCAAACTGTCTGAA	52960690	52967527
304	Forward	26	GCACTCACCACAACCTGAGAGCTGAA	52967528	52968961
308	Forward	30	GGACTTGATAGATAAAAGGTAGCCATGGAA	52979969	52985775
311	Forward	30	TGAAGGCTTCATCAGCTAACACTCACTGAA	52990950	53001211
316	Forward	30	AGACAAGGGTCTAAAGAGCAGGAGGTAGAA	53013811	53020160
317	Forward	30	AGATAAGAGAGTGGCCATGAACTACACGAA	53020161	53021219
322	Forward	29	TATCAGGCTCAGACAGCTTTCATCCGGAA	53026446	53031824
323	Forward	30	TAAGCATCAAGACAAATCGGTACTGAGGAA	53031825	53033187
324	Forward	30	TTCTTTATCTTGTCTCTCAAGAGTTTGGAA	53033188	53035208
325	Forward	30	ATCTAATCTAAGGCTCCAACCGGTTCTGAA	53035209	53036923
327	Forward	30	CTTTGAAATTCCATGAGACTTGAATCTGAA	53039978	53044657
USP22 (chr.11; mm9)
1	Forward	29	ACAGCTCAATGTGTCTGAGGTTGCCAGAA	60911852	60919138
2	Reverse	32	TTCTGACCTCTATGACTGGTCCTGGCACATAA	60919139	60919280
4	Forward	27	CAGAGCAGCTGGAGGGCCAGTAGAGAA	60920895	60923555
5	Reverse	24	TTCCTCAAACCCCCACAGCGTGTC	60923556	60923907
6	Forward	33	AATCTGACTTCAGCAAATGTGAGACAGCAGGAA	60923908	60927156
7	Reverse	28	TTCTTGCGCCTTTTAAAAACTGGATGCA	60927157	60942592
8	Forward	31	TTAAGGACTGCTCTTTGTGAGCTTATGAGAA	60942593	60945693
9	Reverse	28	TTCTGTGGGACAGAAAAAAAAATGCTGC	60945694	60954764
11	Forward	32	CACGCTCTCAGAGGGGAGAGAATCATCTAGAA	60961593	60967318
12	Reverse	28	TTCCCATTCCCATGCATGTGATATGGAT	60967319	60975326
14	Forward	28	TACGAGCTTTCCCAAAGTCTTCATAGAA	60981095	60982565
15	Reverse	30	TTCATATTCAAACTTAGCAGTATTGGTAGA	60982566	60985332
16	Forward	26	AAAGTAAAATCATAATTAATCAGGAA	60985333	60991690
18	Reverse	31	TTCTGCAGTGTGGTATGTAAGCACTTTCCTG	60996930	60997488
19	Forward	30	TAGGCCAAAAGTCACAGTGTGTCTTCTGAA	60997489	61007620
20	Reverse	30	TTCACAGAGGTATGGCCAGATTAGAGGTTC	61007621	61011596
21	Forward	29	AGCTCTTTCAGGGGGACATTGAGATGGAA	61011597	61014606
22	Reverse	29	TTCAAATACCCACCAAAACCACATGATGA	61014607	61014925
