# Supplementary material for: Clustering of Tissue-Specific Sub-TADs Accompanies the Regulation of HoxA Genes in Developing Limbs
Source: PLoS Genet. 2013 Dec 26;9(12):e1004018. doi: 10.1371/journal.pgen.1004018 (PMC3873244; doi:10.1371/journal.pgen.1004018)
Supplement: Table S5 — 5C sequencing results. Summary of the number of sequence reads before and after processing from each 5C dataset presented in this study. (XLSX) [file pgen.1004018.s013.xlsx]

## Sheet: 5C sequencing results
Table S5. 5C sequencing results
Anchored "R" design
Sample	Number of reads	Number of used reads
5C libraries from large number of cells
Distal limb	1797927	1118768
Distal limb replicate 1	729082	468022
Distal limb replicate 2	619903	319235
Head	1666095	884054
Head replicate 1	906605	555172
5C libraries from small number of cells
Distal limb	2248108	1569619
Shh-/- limb	2993837	2329831
Shh-/- limb replicate 1	2947164	1735876
Shh-/- limb replicate 2	2285980	1687591
Head	1397515	1093748
Head replicate 1	2347728	1929637
Altered "FR" design
Sample	Number of reads	Number of used reads
Distal limb	2740719	2200174
Distal limb replicate	1787685	1609084
Head	1494539	1219854
Head replicate	1659870	829935
