# Supplementary material for: Clustering of Tissue-Specific Sub-TADs Accompanies the Regulation of HoxA Genes in Developing Limbs
Source: PLoS Genet. 2013 Dec 26;9(12):e1004018. doi: 10.1371/journal.pgen.1004018 (PMC3873244; doi:10.1371/journal.pgen.1004018)
Supplement: Table S6 — Mouse 5C results for the distal limb anchored “cluster R” design. Distal limb 5C dataset from Figure 2 (top) presented in matrix format. Predicted EcoRI restriction fragments and corresponding genomic regions are named at the top of each column and on the left of each row. Intersecting rows and columns identify the pair-wise contacts corresponding to interaction frequencies. The 5C data was filtered as described in Materials and Methods, and is normalized based on the number of sequence reads per 1,000. (XLSX) [file pgen.1004018.s014.xlsx]

## Sheet: Table S6. Distal limb
Table S6. Mouse 5C results for the distal limb anchored "cluster R" design
	HoxA_64|mm9|chr6:52099907-52102168	HoxA_65|mm9|chr6:52102168-52102347	HoxA_66|mm9|chr6:52102347-52102627	HoxA_67|mm9|chr6:52102627-52106574	HoxA_68|mm9|chr6:52106574-52114833	HoxA_69|mm9|chr6:52114833-52118412	HoxA_70|mm9|chr6:52118412-52118617	HoxA_71|mm9|chr6:52118617-52119970	HoxA_72|mm9|chr6:52119970-52120434	HoxA_73|mm9|chr6:52120434-52121814	HoxA_74|mm9|chr6:52121814-52125015	HoxA_75|mm9|chr6:52125015-52128991	HoxA_76|mm9|chr6:52128991-52130453	HoxA_77|mm9|chr6:52130453-52137259	HoxA_78|mm9|chr6:52137259-52138976	HoxA_79|mm9|chr6:52138976-52139489	HoxA_81|mm9|chr6:52140604-52146677	HoxA_82|mm9|chr6:52146677-52147259	HoxA_85|mm9|chr6:52156546-52158195	HoxA_86|mm9|chr6:52158195-52162386	HoxA_87|mm9|chr6:52162386-52163901	HoxA_91|mm9|chr6:52166258-52172097	HoxA_92|mm9|chr6:52172097-52173708	HoxA_93|mm9|chr6:52173708-52179119	HoxA_95|mm9|chr6:52179845-52182847	HoxA_97|mm9|chr6:52188276-52189337	HoxA_99|mm9|chr6:52193142-52202193	HoxA_100|mm9|chr6:52202193-52208129	HoxA_101|mm9|chr6:52208129-52213464	HoxA_102|mm9|chr6:52213464-52215697	HoxA_103|mm9|chr6:52215697-52216109	HoxA_104|mm9|chr6:52216109-52218312	HoxA_105|mm9|chr6:52218312-52218603	HoxA_106|mm9|chr6:52218603-52232379	HoxA_107|mm9|chr6:52232379-52239458	HoxA_108|mm9|chr6:52239458-52240301	HoxA_109|mm9|chr6:52240301-52240552	HoxA_113|mm9|chr6:52244253-52247080	HoxA_114|mm9|chr6:52247080-52247369	HoxA_115|mm9|chr6:52247369-52248708	HoxA_117|mm9|chr6:52249859-52251201	HoxA_118|mm9|chr6:52251201-52260690	HoxA_119|mm9|chr6:52260690-52262318	HoxA_120|mm9|chr6:52262318-52262666	HoxA_121|mm9|chr6:52262666-52263361	HoxA_122|mm9|chr6:52263361-52265393	HoxA_123|mm9|chr6:52265393-52268866	HoxA_124|mm9|chr6:52268866-52271073	HoxA_125|mm9|chr6:52271073-52271271
HoxA_64|mm9|chr6:52099907-52102168	0	0	0	0	0	0	0	0	0	0	0	0	0	0	0	0	0	0	0	0	0	0	0	0	0	0	0	0	0	0	0.264753	0.122259	0.0548056	0.317872	0.65598	0.220065	0.057335	0.174535	0.150926	0.289205	0.106238	0.537095	0.489034	0.0817868	0.217536	0.636588	0.182123	0	0.0691393
HoxA_65|mm9|chr6:52102168-52102347	0	0	0	0	0	0	0	0	0	0	0	0	0	0	0	0	0	0	0	0	0	0	0	0	0	0	0	0	0	0	0.0657667	0.0775709	0	0.137435	0.0699825	0.188025	0	0	0.0919047	0	0.0699825	0.072512	0.207418	0.0682962	0.0919047	0.262224	0.0843162	0.137435	0.13069
HoxA_66|mm9|chr6:52102347-52102627	0	0	0	0	0	0	0	0	0	0	0	0	0	0	0	0	0	0	0	0	0	0	0	0	0	0	0	0	0	0	0.0851594	0.210791	0	0.214163	0.0699825	0.0733551	0.0522761	0	0	0	0	0.276557	0.161887	0	0.316186	0.0868457	0.0860026	0.21585	0.0564919
HoxA_67|mm9|chr6:52102627-52106574	0	0	0	0	0	0	0	0	0	0	0	0	0	0	0	0	0	0	0	0	0	0	0	0	0	0	0	0	0	0	0.138279	0.833045	0.0463739	0.519388	0.192241	0.0539624	0.225968	0.00168633	0.127318	0.155985	0	0.214163	0.354128	0	0.274871	0.34654	0.315343	0.166103	0.0666098
HoxA_68|mm9|chr6:52106574-52114833	0	0	0	0	0	0	0	0	0	0	0	0	0	0	0	0	0	0	0	0	0	0	0	0	0	0	0	0	0	0	0.072512	0.432542	0.163574	0.478916	0.107082	0.067453	0	0.0792573	0.129004	0.0463739	0	0.673687	0.293421	0.21332	0.24789	0.463739	0.412306	0.264753	0.161044
HoxA_69|mm9|chr6:52114833-52118412	0	0	0	0	0	0	0	0	0	0	0	0	0	0	0	0	0	0	0	0	0	0	0	0	0	0	0	0	0	0	0.171162	0.666098	0.107925	0.507584	0.631529	0.219222	0	0.142494	0.234399	0.142494	0.144181	0.302695	0.191398	0.148397	0.332206	0.417365	0.491564	0	0.123945
HoxA_70|mm9|chr6:52118412-52118617	0	0	0	0	0	0	0	0	0	0	0	0	0	0	0	0	0	0	0	0	0	0	0	0	0	0	0	0	0	0	0	0.246203	0.0809436	0.0716688	0.0682962	0	0	0.123102	0	0	0	0.260537	0.283303	0.0252949	0.254635	0.134906	0.186339	0	0.120572
HoxA_71|mm9|chr6:52118617-52119970	0	0	0	0	0	0	0	0	0	0	0	0	0	0	0	0	0	0	0	0	0	0	0	0	0	0	0	0	0	0	0.318715	0.689707	0.0581782	0.471328	0.542997	0	0.0784141	0.0556487	0.111297	0.0919047	0.0531192	0.238615	0.327147	0.320402	0.182123	0.14924	0.412306	0.313656	0.217536
HoxA_72|mm9|chr6:52119970-52120434	0	0	0	0	0	0	0	0	0	0	0	0	0	0	0	0	0	0	0	0	0	0	0	0	0	0	0	0	0	0	0	0.0632372	0.0126474	0	0.000843163	0.113827	0	0.0505898	0	0	0	0.0792573	0	0	0.160201	0.0801004	0	0.119729	0
HoxA_73|mm9|chr6:52120434-52121814	0	0	0	0	0	0	0	0	0	0	0	0	0	0	0	0	0	0	0	0	0	0	0	0	0	0	0	0	0	0	0.138279	0.414836	0.121415	0.287518	0.127318	0.16526	0.00252949	0.108768	0.0843162	0.0834731	0.0446876	0.0649235	0.220065	0.14671	0.27993	0.13069	0.63996	0.11467	0.0581782
HoxA_74|mm9|chr6:52121814-52125015	0	0	0	0	0	0	0	0	0	0	0	0	0	0	0	0	0	0	0	0	0	0	0	0	0	0	0	0	0	0	0	0.836417	0.198986	0.399659	0.323774	0.247047	0	0.1172	0.273185	0	0.367619	0.478073	0.669471	0.000843163	0.50927	0.4747	0.267283	0.204045	0.176221
HoxA_75|mm9|chr6:52125015-52128991	0	0	0	0	0	0	0	0	0	0	0	0	0	0	0	0	0	0	0	0	0	0	0	0	0	0	0	0	0	0	0.322931	0.403875	0.182966	0.548056	0.505054	0	0.00168633	0.00252949	0.0505898	0	0.0286675	0.407247	0.786671	0.157671	0.175378	0.157671	0.271498	0.323774	0.217536
HoxA_76|mm9|chr6:52128991-52130453	0	0	0	0	0	0	0	0	0	0	0	0	0	0	0	0	0	0	0	0	0	0	0	0	0	0	0	0	0	0	0.0775709	0.366776	0.151769	0.337265	0.252949	0.0497466	0.0775709	0.121415	0.196457	0	0.0826299	0.586841	0.0910616	0.214163	0.102866	0.340638	0.200673	0.0564919	0
HoxA_77|mm9|chr6:52130453-52137259	0	0	0	0	0	0	0	0	0	0	0	0	0	0	0	0	0	0	0	0	0	0	0	0	0	0	0	0	0	0	0.138279	0.766435	0.267283	0.480603	0.224281	0.0497466	0.198143	0.228497	0	0.0851594	0.0666098	0.338951	0.139122	0.295107	0.177907	0.333049	0.311127	0.141651	0.0682962
HoxA_78|mm9|chr6:52137259-52138976	0	0	0	0	0	0	0	0	0	0	0	0	0	0	0	0	0	0	0	0	0	0	0	0	0	0	0	0	0	0	0	0.478916	0.000843163	0.331363	0.145024	0	0.251262	0.306911	0	0.145867	0.126474	0.0691393	0.118043	0.154299	0.0708257	0.296793	0.302695	0.135749	0.0657667
HoxA_79|mm9|chr6:52138976-52139489	0	0	0	0	0	0	0	0	0	0	0	0	0	0	0	0	0	0	0	0	0	0	0	0	0	0	0	0	0	0	0	0.419052	0.036256	0.515172	0.226811	0.111297	0.14671	0.0387855	0	0	0	0.285832	0.283303	0.0860026	0.0699825	0.452778	0.166946	0.0682962	0
HoxA_81|mm9|chr6:52140604-52146677	0	0	0	0	0	0	0	0	0	0	0	0	0	0	0	0	0	0	0	0	0	0	0	0	0	0	0	0	0	0	0.363403	1.40808	0.150926	0.580939	0.876046	0.122259	0.0345697	0.3145	0.169476	0.227654	0.166103	0.562389	0.503368	0.0994932	0.698982	0.606234	0.711629	0.177064	0
HoxA_82|mm9|chr6:52146677-52147259	0	0	0	0	0	0	0	0	0	0	0	0	0	0	0	0	0	0	0	0	0	0	0	0	0	0	0	0	0	0	0.136592	0.265596	0.226811	0.507584	0.207418	0	0.0843162	0.209947	0.0682962	0.00421581	0.125631	0.332206	0.140808	0.0750415	0.125631	0.192241	0.406404	0.281616	0.139122
HoxA_85|mm9|chr6:52156546-52158195	0	0	0	0	0	0	0	0	0	0	0	0	0	0	0	0	0	0	0	0	0	0	0	0	0	0	0	0	0	0	0.365089	1.15007	0.225968	0.393757	0.107082	0.067453	0	0.143338	0.138279	0	0.0590214	0.826299	0.586841	0.0699825	0.17875	0.567448	0.381109	0.143338	0.125631
HoxA_86|mm9|chr6:52158195-52162386	0	0	0	0	0	0	0	0	0	0	0	0	0	0	0	0	0	0	0	0	0	0	0	0	0	0	0	0	0	0	0.339794	0.752101	0.237772	0.417365	0.270655	0.168632	0.0379423	0.0548056	0	0.688021	0.115513	0.523604	0.54384	0.0834731	0.339794	0.233556	0.620568	0.322931	0.241988
HoxA_87|mm9|chr6:52162386-52163901	0	0	0	0	0	0	0	0	0	0	0	0	0	0	0	0	0	0	0	0	0	0	0	0	0	0	0	0	0	0	0.062394	1.22427	0.211634	0.246203	0.411463	0.666942	0.062394	0.171162	0.0809436	0	0	0.116356	0.375207	0.0792573	0.322088	0.187182	0.603704	0.284146	0
HoxA_91|mm9|chr6:52166258-52172097	0	0	0	0	0	0	0	0	0	0	0	0	0	0	0	0	0	0	0	0	0	0	0	0	0	0	0	0	0	0	0.325461	1.18886	0.232713	0.569135	0.532036	0.0463739	0.10118	0.228497	0	0.231027	0.0505898	0.778239	0.550585	0.150083	0.430013	0.555644	0.135749	0.299323	0
HoxA_92|mm9|chr6:52172097-52173708	0	0	0	0	0	0	0	0	0	0	0	0	0	0	0	0	0	0	0	0	0	0	0	0	0	0	0	0	0	0	2.01263	1.8128	0.403032	0.233556	0.478916	0.253792	0.251262	0.192241	0.0733551	0.255478	0.271498	0.166946	1.03793	0.185496	0.206575	0.97301	0.46121	0.284989	0.062394
HoxA_93|mm9|chr6:52173708-52179119	0	0	0	0	0	0	0	0	0	0	0	0	0	0	0	0	0	0	0	0	0	0	0	0	0	0	0	0	0	0	1.31533	3.7175	0.342324	0.806063	0.596959	0.218379	0.121415	0.0902184	0.0564919	0.198143	0.150083	0.561546	0.266439	0.403032	0.351599	0.479759	0.719218	0.157671	0.16273
HoxA_95|mm9|chr6:52179845-52182847	0	0	0	0	0	0	0	0	0	0	0	0	0	0	0	0	0	0	0	0	0	0	0	0	0	0	0	0	0	0	0.766435	3.69558	0.172848	0.287518	0.532036	0.168632	0.134063	0.211634	0.00252949	0	0.328833	0.504211	0.386168	0.241144	0.107082	0.513486	0.327147	0.228497	0.262224
HoxA_97|mm9|chr6:52188276-52189337	0	0	0	0	0	0	0	0	0	0	0	0	0	0	0	0	0	0	0	0	0	0	0	0	0	0	0	0	0	0	1.17368	2.91228	0.580096	0.448562	0.484818	0.430856	0.0741983	0	0.0809436	0	0.163574	0.370991	0.468798	0.258851	0.597802	0.546369	0.275714	0.37858	0.262224
HoxA_99|mm9|chr6:52193142-52202193	0	0	0	0	0	0	0	0	0	0	0	0	0	0	0	0	0	0	0	0	0	0	0	0	0	0	0	0	0	0	1.29847	3.93926	0.802691	1.16947	1.10454	0.440131	0.272341	0.358344	0.121415	0	0.225124	1.03287	1.02529	0.322088	0.550585	0.794259	0.854124	0.504211	0.226811
HoxA_100|mm9|chr6:52202193-52208129	0	0	0	0	0	0	0	0	0	0	0	0	0	0	0	0	0	0	0	0	0	0	0	0	0	0	0	0	0	0	2.06069	3.36928	0.779082	2.19307	0.859183	0.366776	0.0328833	1.0354	0.407247	0.158515	0.41062	1.56491	1.36002	0.294264	0.612979	1.75462	0.472171	0.37858	0.29595
HoxA_101|mm9|chr6:52208129-52213464	0	0	0	0	0	0	0	0	0	0	0	0	0	0	0	0	0	0	0	0	0	0	0	0	0	0	0	0	0	0	3.41734	6.19471	0.974696	1.30606	1.47132	0.549742	0.328833	0.574194	0.480603	0	0.303538	1.13237	1.08684	0.731022	1.11719	0.859183	0.459524	0.416522	0.675373
HoxA_102|mm9|chr6:52213464-52215697	0	0	0	0	0	0	0	0	0	0	0	0	0	0	0	0	0	0	0	0	0	0	0	0	0	0	0	0	0	0	3.99069	6.02018	0.973853	1.00083	0.916518	0.333892	0.112984	0.262224	0.220909	0.393757	0.0354128	0.357501	0.961205	0.0708257	0.323774	0.621411	0.65598	0.572507	0.220065
HoxA_103|mm9|chr6:52215697-52216109	0.264753	0.0657667	0.0851594	0.138279	0.072512	0.171162	0	0.318715	0	0.138279	0	0.322931	0.0775709	0.138279	0	0	0.363403	0.136592	0.365089	0.339794	0.062394	0.325461	2.01263	1.31533	0.766435	1.17368	1.29847	2.06069	3.41734	3.99069	0	0	0	0	0	0	0	0	0	0	0	0	0	0	0	0	0	0	0
HoxA_104|mm9|chr6:52216109-52218312	0.122259	0.0775709	0.210791	0.833045	0.432542	0.666098	0.246203	0.689707	0.0632372	0.414836	0.836417	0.403875	0.366776	0.766435	0.478916	0.419052	1.40808	0.265596	1.15007	0.752101	1.22427	1.18886	1.8128	3.7175	3.69558	2.91228	3.93926	3.36928	6.19471	6.02018	0	0	0	0	0	0	0	0	0	0	0	0	0	0	0	0	0	0	0
HoxA_105|mm9|chr6:52218312-52218603	0.0548056	0	0	0.0463739	0.163574	0.107925	0.0809436	0.0581782	0.0126474	0.121415	0.198986	0.182966	0.151769	0.267283	0.000843163	0.036256	0.150926	0.226811	0.225968	0.237772	0.211634	0.232713	0.403032	0.342324	0.172848	0.580096	0.802691	0.779082	0.974696	0.973853	0	0	0	0	0	0	0	0	0	0	0	0	0	0	0	0	0	0	0
HoxA_106|mm9|chr6:52218603-52232379	0.317872	0.137435	0.214163	0.519388	0.478916	0.507584	0.0716688	0.471328	0	0.287518	0.399659	0.548056	0.337265	0.480603	0.331363	0.515172	0.580939	0.507584	0.393757	0.417365	0.246203	0.569135	0.233556	0.806063	0.287518	0.448562	1.16947	2.19307	1.30606	1.00083	0	0	0	0	0	0	0	0	0	0	0	0	0	0	0	0	0	0	0
HoxA_107|mm9|chr6:52232379-52239458	0.65598	0.0699825	0.0699825	0.192241	0.107082	0.631529	0.0682962	0.542997	0.000843163	0.127318	0.323774	0.505054	0.252949	0.224281	0.145024	0.226811	0.876046	0.207418	0.107082	0.270655	0.411463	0.532036	0.478916	0.596959	0.532036	0.484818	1.10454	0.859183	1.47132	0.916518	0	0	0	0	0	0	0	0	0	0	0	0	0	0	0	0	0	0	0
HoxA_108|mm9|chr6:52239458-52240301	0.220065	0.188025	0.0733551	0.0539624	0.067453	0.219222	0	0	0.113827	0.16526	0.247047	0	0.0497466	0.0497466	0	0.111297	0.122259	0	0.067453	0.168632	0.666942	0.0463739	0.253792	0.218379	0.168632	0.430856	0.440131	0.366776	0.549742	0.333892	0	0	0	0	0	0	0	0	0	0	0	0	0	0	0	0	0	0	0
HoxA_109|mm9|chr6:52240301-52240552	0.057335	0	0.0522761	0.225968	0	0	0	0.0784141	0	0.00252949	0	0.00168633	0.0775709	0.198143	0.251262	0.14671	0.0345697	0.0843162	0	0.0379423	0.062394	0.10118	0.251262	0.121415	0.134063	0.0741983	0.272341	0.0328833	0.328833	0.112984	0	0	0	0	0	0	0	0	0	0	0	0	0	0	0	0	0	0	0
HoxA_113|mm9|chr6:52244253-52247080	0.174535	0	0	0.00168633	0.0792573	0.142494	0.123102	0.0556487	0.0505898	0.108768	0.1172	0.00252949	0.121415	0.228497	0.306911	0.0387855	0.3145	0.209947	0.143338	0.0548056	0.171162	0.228497	0.192241	0.0902184	0.211634	0	0.358344	1.0354	0.574194	0.262224	0	0	0	0	0	0	0	0	0	0	0	0	0	0	0	0	0	0	0
HoxA_114|mm9|chr6:52247080-52247369	0.150926	0.0919047	0	0.127318	0.129004	0.234399	0	0.111297	0	0.0843162	0.273185	0.0505898	0.196457	0	0	0	0.169476	0.0682962	0.138279	0	0.0809436	0	0.0733551	0.0564919	0.00252949	0.0809436	0.121415	0.407247	0.480603	0.220909	0	0	0	0	0	0	0	0	0	0	0	0	0	0	0	0	0	0	0
HoxA_115|mm9|chr6:52247369-52248708	0.289205	0	0	0.155985	0.0463739	0.142494	0	0.0919047	0	0.0834731	0	0	0	0.0851594	0.145867	0	0.227654	0.00421581	0	0.688021	0	0.231027	0.255478	0.198143	0	0	0	0.158515	0	0.393757	0	0	0	0	0	0	0	0	0	0	0	0	0	0	0	0	0	0	0
HoxA_117|mm9|chr6:52249859-52251201	0.106238	0.0699825	0	0	0	0.144181	0	0.0531192	0	0.0446876	0.367619	0.0286675	0.0826299	0.0666098	0.126474	0	0.166103	0.125631	0.0590214	0.115513	0	0.0505898	0.271498	0.150083	0.328833	0.163574	0.225124	0.41062	0.303538	0.0354128	0	0	0	0	0	0	0	0	0	0	0	0	0	0	0	0	0	0	0
HoxA_118|mm9|chr6:52251201-52260690	0.537095	0.072512	0.276557	0.214163	0.673687	0.302695	0.260537	0.238615	0.0792573	0.0649235	0.478073	0.407247	0.586841	0.338951	0.0691393	0.285832	0.562389	0.332206	0.826299	0.523604	0.116356	0.778239	0.166946	0.561546	0.504211	0.370991	1.03287	1.56491	1.13237	0.357501	0	0	0	0	0	0	0	0	0	0	0	0	0	0	0	0	0	0	0
HoxA_119|mm9|chr6:52260690-52262318	0.489034	0.207418	0.161887	0.354128	0.293421	0.191398	0.283303	0.327147	0	0.220065	0.669471	0.786671	0.0910616	0.139122	0.118043	0.283303	0.503368	0.140808	0.586841	0.54384	0.375207	0.550585	1.03793	0.266439	0.386168	0.468798	1.02529	1.36002	1.08684	0.961205	0	0	0	0	0	0	0	0	0	0	0	0	0	0	0	0	0	0	0
HoxA_120|mm9|chr6:52262318-52262666	0.0817868	0.0682962	0	0	0.21332	0.148397	0.0252949	0.320402	0	0.14671	0.000843163	0.157671	0.214163	0.295107	0.154299	0.0860026	0.0994932	0.0750415	0.0699825	0.0834731	0.0792573	0.150083	0.185496	0.403032	0.241144	0.258851	0.322088	0.294264	0.731022	0.0708257	0	0	0	0	0	0	0	0	0	0	0	0	0	0	0	0	0	0	0
HoxA_121|mm9|chr6:52262666-52263361	0.217536	0.0919047	0.316186	0.274871	0.24789	0.332206	0.254635	0.182123	0.160201	0.27993	0.50927	0.175378	0.102866	0.177907	0.0708257	0.0699825	0.698982	0.125631	0.17875	0.339794	0.322088	0.430013	0.206575	0.351599	0.107082	0.597802	0.550585	0.612979	1.11719	0.323774	0	0	0	0	0	0	0	0	0	0	0	0	0	0	0	0	0	0	0
HoxA_122|mm9|chr6:52263361-52265393	0.636588	0.262224	0.0868457	0.34654	0.463739	0.417365	0.134906	0.14924	0.0801004	0.13069	0.4747	0.157671	0.340638	0.333049	0.296793	0.452778	0.606234	0.192241	0.567448	0.233556	0.187182	0.555644	0.97301	0.479759	0.513486	0.546369	0.794259	1.75462	0.859183	0.621411	0	0	0	0	0	0	0	0	0	0	0	0	0	0	0	0	0	0	0
HoxA_123|mm9|chr6:52265393-52268866	0.182123	0.0843162	0.0860026	0.315343	0.412306	0.491564	0.186339	0.412306	0	0.63996	0.267283	0.271498	0.200673	0.311127	0.302695	0.166946	0.711629	0.406404	0.381109	0.620568	0.603704	0.135749	0.46121	0.719218	0.327147	0.275714	0.854124	0.472171	0.459524	0.65598	0	0	0	0	0	0	0	0	0	0	0	0	0	0	0	0	0	0	0
HoxA_124|mm9|chr6:52268866-52271073	0	0.137435	0.21585	0.166103	0.264753	0	0	0.313656	0.119729	0.11467	0.204045	0.323774	0.0564919	0.141651	0.135749	0.0682962	0.177064	0.281616	0.143338	0.322931	0.284146	0.299323	0.284989	0.157671	0.228497	0.37858	0.504211	0.37858	0.416522	0.572507	0	0	0	0	0	0	0	0	0	0	0	0	0	0	0	0	0	0	0
HoxA_125|mm9|chr6:52271073-52271271	0.0691393	0.13069	0.0564919	0.0666098	0.161044	0.123945	0.120572	0.217536	0	0.0581782	0.176221	0.217536	0	0.0682962	0.0657667	0	0	0.139122	0.125631	0.241988	0	0	0.062394	0.16273	0.262224	0.262224	0.226811	0.29595	0.675373	0.220065	0	0	0	0	0	0	0	0	0	0	0	0	0	0	0	0	0	0	0
HoxA_126|mm9|chr6:52271271-52272007	0.430013	0.126474	0.190555	0.00758846	0.358344	1.13152	0.093591	0.310284	0.34654	0.413993	0.437601	0.605391	0.21332	0.322931	0.305225	0	0.526977	0.521918	0.403875	0.318715	0.4747	0.471328	0.235242	0.373521	0.00590214	0.462896	0.4747	1.23692	0.978912	1.03962	0	0	0	0	0	0	0	0	0	0	0	0	0	0	0	0	0	0	0
HoxA_127|mm9|chr6:52272007-52273662	0.517702	0.0505898	0.160201	0.489034	0.268969	0.220909	0.0666098	0.179594	0	0.204045	0.318715	0.250419	0.29848	0.288362	0.287518	0.290891	0.365089	0.412306	0.223438	0.321245	0.29595	0.231027	0.158515	0.436758	0.516859	0.548056	0.660196	0.967107	1.14417	0.822083	0	0	0	0	0	0	0	0	0	0	0	0	0	0	0	0	0	0	0
HoxA_129|mm9|chr6:52273751-52279265	0.204888	0	0.0834731	0.103709	0.214163	0.291734	0.0784141	0	0	0.307754	0.214163	0.160201	0.0640803	0.0860026	0.13069	0.0893752	0.220909	0.0902184	0.0598645	0.143338	0.0792573	0.499995	0.0489034	0.161887	0	0.370148	0.209947	0.145024	0.480603	0.102023	0	0	0	0	0	0	0	0	0	0	0	0	0	0	0	0	0	0	0
HoxA_130|mm9|chr6:52279265-52282632	0	0.0876889	0.0430013	0	0.161887	0.220909	0.00505898	0.0860026	0	0.118043	0.256321	0.399659	0.0227654	0.0472171	0.0556487	0	0.234399	0.0775709	0.135749	0.0978069	0	0.036256	0.0640803	0.140808	0.185496	0.000843163	0.0480603	0.0387855	0.102023	0.0430013	0	0	0	0	0	0	0	0	0	0	0	0	0	0	0	0	0	0	0
HoxA_133|mm9|chr6:52301128-52303118	0.09865	0	0.0716688	0	0.157671	0	0	0	0	0	0	0	0.0741983	0.14671	0.0539624	0.127318	0.0767278	0	0	0	0	0.244517	0.0514329	0.243674	0	0.0792573	0.0733551	0.498309	0.100336	0.313656	0	0	0	0	0	0	0	0	0	0	0	0	0	0	0	0	0	0	0
HoxA_137|mm9|chr6:52313112-52316057	0.0581782	0.153456	0	0.0143338	0.129004	0.125631	0.0548056	0	0.0548056	0.0598645	0.167789	0.0691393	0	0.112984	0.0598645	0	0.0978069	0.0750415	0.0269812	0.14924	0	0.140808	0.0767278	0.190555	0.230183	0.189712	0.304382	0.356658	0.301009	0.348226	0	0	0	0	0	0	0	0	0	0	0	0	0	0	0	0	0	0	0
HoxA_139|mm9|chr6:52316168-52332467	0.00252949	0	0	0.0497466	0.112984	0.126474	0	0.0708257	0	0.041315	0.164417	0.0784141	0	0.129004	0.0649235	0	0.321245	0	0	0.0682962	0.140808	0	0	0.204045	0.0699825	0.137435	0.336422	0.489877	0.136592	0.072512	0	0	0	0	0	0	0	0	0	0	0	0	0	0	0	0	0	0	0
HoxA_142|mm9|chr6:52334697-52337309	0	0	0	0.0067453	0	0.0328833	0.0682962	0	0	0	0.0354128	0.00252949	0.0994932	0	0.0455308	0	0.0118043	0	0	0.0564919	0	0.00337265	0	0	0.0978069	0	0.103709	0.031197	0.00843162	0.0387855	0	0	0	0	0	0	0	0	0	0	0	0	0	0	0	0	0	0	0
HoxA_143|mm9|chr6:52337309-52345436	0	0.0067453	0.0548056	0.0657667	0	0	0.0522761	0	0.0581782	0.0733551	0.107082	0	0.0657667	0	0.0564919	0.0598645	0.0615509	0	0.0472171	0.0539624	0.0682962	0.0556487	0	0.067453	0.0885321	0.0741983	0.123945	0.423268	0.128161	0.177064	0	0	0	0	0	0	0	0	0	0	0	0	0	0	0	0	0	0	0
HoxA_146|mm9|chr6:52349868-52361783	0.102866	0.0151769	0.00505898	0.000843163	0.0699825	0.0244517	0.0303539	0.0160201	0	0.031197	0.0244517	0	0.0193927	0.0590214	0	0.0295107	0.0556487	0	0	0.0590214	0.0227654	0.122259	0.112141	0.0514329	0.057335	0.0649235	0.0438445	0.159358	0.127318	0.0193927	0	0	0	0	0	0	0	0	0	0	0	0	0	0	0	0	0	0	0
HoxA_147|mm9|chr6:52361783-52364459	0.118886	0	0	0.0295107	0.216693	0.139122	0	0	0.0708257	0.134906	0.222595	0.147553	0.0741983	0.0868457	0.243674	0.0860026	0.0758846	0	0	0.0531192	0.157671	0.0657667	0.0843162	0.305225	0	0.155142	0.370991	0.342324	0.161044	0.0657667	0	0	0	0	0	0	0	0	0	0	0	0	0	0	0	0	0	0	0
HoxA_148|mm9|chr6:52364459-52367178	0.113827	0.118043	0.0556487	0.000843163	0.057335	0.0598645	0	0	0.0556487	0.103709	0	0.0775709	0	0.254635	0.0699825	0	0.202359	0	0	0.247047	0.062394	0.121415	0.124788	0.160201	0.174535	0.10118	0.189712	0.422424	0.254635	0	0	0	0	0	0	0	0	0	0	0	0	0	0	0	0	0	0	0	0
HoxA_149|mm9|chr6:52367178-52369809	0	0.0649235	0	0.16526	0.072512	0.579253	0.0708257	0.129847	0	0	0.128161	0.202359	0.0699825	0.0767278	0.207418	0	0.212477	0.0775709	0.0640803	0.057335	0.112984	0.232713	0.209104	0.111297	0.188025	0.217536	0.316186	0.860869	0.437601	0.380266	0	0	0	0	0	0	0	0	0	0	0	0	0	0	0	0	0	0	0
HoxA_150|mm9|chr6:52369809-52372052	0	0.072512	0	0.109611	0.112141	0.0581782	0	0.062394	0	0	0	0.0666098	0	0.166946	0.0716688	0	0.0826299	0	0.110454	0	0	0	0.0640803	0.17875	0.168632	0.225124	0.182123	0.122259	0.160201	0	0	0	0	0	0	0	0	0	0	0	0	0	0	0	0	0	0	0	0
HoxA_151|mm9|chr6:52372052-52381044	0.179594	0.194771	0	0.137435	0	0	0.127318	0.0598645	0	0	0.113827	0.157671	0.134063	0	0	0.134063	0	0.0826299	0.062394	0.120572	0.115513	0.154299	0.19983	0.182123	0	0	0.371835	0.323774	0.225124	0.220909	0	0	0	0	0	0	0	0	0	0	0	0	0	0	0	0	0	0	0
HoxA_153|mm9|chr6:52381133-52383492	0	0	0	0.093591	0.242831	0.0463739	0.0860026	0.000843163	0	0	0.166103	0.264753	0.0607077	0.0801004	0.0952774	0	0.232713	0	0.141651	0.275714	0.0801004	0.220065	0.0193927	0.232713	0.155142	0.350756	0.161887	0.435072	0.273185	0.179594	0	0	0	0	0	0	0	0	0	0	0	0	0	0	0	0	0	0	0
HoxA_154|mm9|chr6:52383492-52387391	0.150926	0	0	0.0758846	0.140808	0.0843162	0	0.0682962	0	0	0.143338	0.00252949	0	0.0615509	0	0	0.159358	0.0354128	0.0767278	0	0	0.072512	0	0.22934	0.0885321	0.0817868	0.0851594	0.171162	0.452778	0.0902184	0	0	0	0	0	0	0	0	0	0	0	0	0	0	0	0	0	0	0
HoxA_155|mm9|chr6:52387391-52392264	0.0615509	0.0952774	0	0.170319	0.057335	0	0	0.355815	0	0.0615509	0.0632372	0	0.0792573	0.118043	0.22934	0	0.166103	0	0.0649235	0.174535	0.0801004	0.16526	0.208261	0.0902184	0.269812	0.253792	0.237772	0.182966	0.1973	0	0	0	0	0	0	0	0	0	0	0	0	0	0	0	0	0	0	0	0
HoxA_156|mm9|chr6:52392264-52401093	0	0.0640803	0.0522761	0.0067453	0.125631	0.342324	0	0	0.0708257	0.0489034	0.0666098	0.000843163	0.171162	0	0	0.00843162	0.182966	0	0.183809	0.00590214	0.031197	0.480603	0.072512	0.312813	0.191398	0.0801004	0.13069	0.428327	0.338951	0.031197	0	0	0	0	0	0	0	0	0	0	0	0	0	0	0	0	0	0	0
HoxA_157|mm9|chr6:52401093-52402200	0	0	0	0	0	0	0	0.0564919	0	0.124788	0.0278244	0.0430013	0	0	0.157671	0	0.0716688	0	0.0354128	0.115513	0.118043	0.138279	0.0615509	0.185496	0.120572	0.0598645	0	0.205732	0.285832	0.136592	0	0	0	0	0	0	0	0	0	0	0	0	0	0	0	0	0	0	0
HoxA_158|mm9|chr6:52402200-52407151	0.237772	0.142494	0	0.067453	0	0	0.0775709	0	0	0.0615509	0.200673	0.0556487	0	0	0	0.0784141	0.0489034	0	0.0801004	0.166103	0.0590214	0	0.0489034	0.136592	0.0801004	0	0.142494	0.0581782	0.306911	0.224281	0	0	0	0	0	0	0	0	0	0	0	0	0	0	0	0	0	0	0
HoxA_161|mm9|chr6:52415131-52419678	0	0.0851594	0	0.22934	0.14924	0.151769	0	0.0691393	0	0	0.268969	0.0168632	0.194771	0.0775709	0.0750415	0.0531192	0.156828	0.156828	0.0708257	0.285832	0.236929	0.22934	0.198143	0.353285	0.57588	0.190555	0.57588	0.413993	0.299323	0.418209	0	0	0	0	0	0	0	0	0	0	0	0	0	0	0	0	0	0	0
HoxA_163|mm9|chr6:52420006-52429375	0.21332	0.0649235	0	0.0143338	0.194771	0.0750415	0	0.0446876	0.0607077	0.110454	0.27993	0.318715	0	0.223438	0.174535	0	0.206575	0.391227	0.253792	0.0581782	0.123102	0.143338	0.195614	0.128161	0.2774	0.338108	0.407247	0.574194	0.590214	0.447719	0	0	0	0	0	0	0	0	0	0	0	0	0	0	0	0	0	0	0
HoxA_165|mm9|chr6:52438705-52440652	0	0	0	0.0581782	0	0	0	0	0	0	0.139965	0	0	0	0	0	0.23187	0	0	0	0	0	0.216693	0	0.0682962	0	0.0109611	0.155985	0.116356	0.0581782	0	0	0	0	0	0	0	0	0	0	0	0	0	0	0	0	0	0	0
HoxA_167|mm9|chr6:52441759-52444151	0	0	0.062394	0	0.122259	0.0784141	0.0682962	0.041315	0.0531192	0.0817868	0.0303539	0	0.145867	0.144181	0.124788	0.0354128	0.237772	0	0.0607077	0	0	0	0.0581782	0.250419	0.211634	0.118043	0.0472171	0.397973	0.270655	0.140808	0	0	0	0	0	0	0	0	0	0	0	0	0	0	0	0	0	0	0
HoxA_168|mm9|chr6:52444151-52448361	0	0	0	0.177907	0.134906	0.230183	0.0531192	0	0	0.0801004	0.287518	0.184653	0	0.135749	0	0	0.0615509	0.150926	0.0826299	0	0	0.0598645	0.107925	0	0.408934	0	0.224281	0.22934	0.390384	0.0607077	0	0	0	0	0	0	0	0	0	0	0	0	0	0	0	0	0	0	0
HoxA_169|mm9|chr6:52448361-52449991	0.157671	0.0640803	0	0.0278244	0	0.0792573	0	0.154299	0	0	0.137435	0.144181	0.14924	0.0691393	0.0581782	0.188025	0.169476	0	0.118886	0	0.0682962	0.160201	0.0649235	0.139965	0.0885321	0.0826299	0.176221	0.418209	0.144181	0.0716688	0	0	0	0	0	0	0	0	0	0	0	0	0	0	0	0	0	0	0
HoxA_171|mm9|chr6:52450036-52462044	0.2774	0.0598645	0	0.125631	0.128161	0.0767278	0.134063	0.110454	0	0.0868457	0.0598645	0.251262	0.136592	0.250419	0.240301	0	0.54384	0.153456	0.137435	0.241144	0.451935	0.300166	1.05395	0.364246	0.356658	0.387855	0.672001	0.419895	0.632372	0.191398	0	0	0	0	0	0	0	0	0	0	0	0	0	0	0	0	0	0	0
HoxA_173|mm9|chr6:52464987-52470467	0.0767278	0	0.14671	0.297636	0	0	0	0	0.0843162	0.00168633	0.0682962	0	0	0.127318	0.0910616	0	0.430856	0	0.207418	0	0.0876889	0	0.172005	0.0801004	0.209104	0.45868	0.164417	0.335579	0.506741	0.072512	0	0	0	0	0	0	0	0	0	0	0	0	0	0	0	0	0	0	0
HoxA_174|mm9|chr6:52470467-52478865	0.309441	0.0834731	0	0.307754	0.134063	0.159358	0.0716688	0.0775709	0.0666098	0.124788	0.366776	0.157671	0.0817868	0.205732	0.167789	0.0632372	0.204045	0.169476	0.342324	0.140808	0	0.333049	0.634058	0.212477	0.154299	0.340638	0.176221	0.672844	0.207418	0.41062	0	0	0	0	0	0	0	0	0	0	0	0	0	0	0	0	0	0	0
HoxA_176|mm9|chr6:52483388-52490414	0.366776	0	0	0.100336	0.222595	0.129847	0.0118043	0	0	0.0860026	0.224281	0.172005	0	0.0210791	0.215006	0	0	0.154299	0.0961205	0.163574	0.0733551	0.0632372	0.127318	0.156828	0.152612	0.214163	0.75716	0.256321	0.538781	0.483132	0	0	0	0	0	0	0	0	0	0	0	0	0	0	0	0	0	0	0
HoxA_177|mm9|chr6:52490414-52493874	0.0607077	0.0404718	0	0.260537	0.21332	0.0716688	0	0	0.0801004	0	0.111297	0.0691393	0.0969637	0.109611	0.210791	0.285832	0.0548056	0.0657667	0.374364	0.123945	0.234399	0.444347	0.322088	0.327147	0.153456	0.0202359	0.486505	0.69308	0.54131	0.49325	0	0	0	0	0	0	0	0	0	0	0	0	0	0	0	0	0	0	0
HoxA_178|mm9|chr6:52493874-52497394	0.0826299	0	0	0.0750415	0.148397	0.236086	0	0.0733551	0	0.399659	0.0126474	0.0978069	0	0.0843162	0	0.0767278	0.351599	0.0969637	0.292577	0.0978069	0.24536	0.00590214	0.193927	0.329677	0.230183	0.0615509	0.248733	0.744512	0.985657	0.49325	0	0	0	0	0	0	0	0	0	0	0	0	0	0	0	0	0	0	0
HoxA_179|mm9|chr6:52497394-52497615	0.102023	0	0	0	0.127318	0	0	0.10118	0.0505898	0	0	0	0	0.139965	0	0	0.0716688	0	0	0.0489034	0.0750415	0	0.0649235	0.126474	0.00843162	0.110454	0.42664	0.211634	0.34401	0.132377	0	0	0	0	0	0	0	0	0	0	0	0	0	0	0	0	0	0	0
HoxA_180|mm9|chr6:52497615-52497933	0.00590214	0	0	0.0505898	0	1.73354	0	0	0	0	0.0978069	0	0.0801004	0	0	0	0	0	0.0902184	0	0.0699825	0	0	0	0.0784141	0.0649235	0.176221	0.234399	0.180437	0.126474	0	0	0	0	0	0	0	0	0	0	0	0	0	0	0	0	0	0	0
HoxA_181|mm9|chr6:52497933-52501912	0.0801004	0.0902184	0.0160201	0.0758846	0.227654	0.705727	0	0.0741983	0.0244517	0.175378	0.150926	0.185496	0.156828	0.0750415	0.169476	0	0.0775709	0.0472171	0.282459	0.177907	0.0876889	0.143338	0.405561	0.331363	0.595273	0.207418	0.450249	0.167789	0.292577	0.438445	0	0	0	0	0	0	0	0	0	0	0	0	0	0	0	0	0	0	0
HoxA_182|mm9|chr6:52501912-52506069	0.0716688	0.0784141	0.215006	0.0910616	0.0489034	0.0775709	0.0809436	0	0	0.0640803	0	0.257165	0.0682962	0.158515	0.0767278	0.0295107	0.141651	0.00168633	0.0682962	0.252106	0.349069	0.313656	0.423268	0.369305	0.491564	0.351599	0.398816	0.427483	0.457837	0.327147	0	0	0	0	0	0	0	0	0	0	0	0	0	0	0	0	0	0	0
HoxA_185|mm9|chr6:52509879-52510899	0.041315	0	0	0.026138	0	0.116356	0	0	0.0404718	0.067453	0.0489034	0.0615509	0	0	0	0	0	0	0	0	0.0556487	0.00758846	0.10118	0.0548056	0.193084	0.0598645	0.118043	0.237772	0.333892	0	0	0	0	0	0	0	0	0	0	0	0	0	0	0	0	0	0	0	0
HoxA_187|mm9|chr6:52514325-52518961	0.239458	0.0682962	0	0.322088	0.327147	0.124788	0	0.17875	0.0632372	0.11467	0.134906	0.138279	0.0497466	0.14671	0	0.057335	0.228497	0.0607077	0.112141	0.180437	0.285832	0.423268	0.1973	0.23187	0.306911	0.382796	0.749571	0.322931	0.383639	0.365089	0	0	0	0	0	0	0	0	0	0	0	0	0	0	0	0	0	0	0
HoxA_189|mm9|chr6:52520631-52522484	0.0910616	0.0657667	0	0	0.252106	0	0.138279	0	0	0.0758846	0.0716688	0	0	0.169476	0	0.0767278	0.17875	0.0876889	0.0910616	0.244517	0.0775709	0.294264	0	0.171162	0.0952774	0.0843162	0.354128	0.250419	0.356658	0.49325	0	0	0	0	0	0	0	0	0	0	0	0	0	0	0	0	0	0	0
HoxA_191|mm9|chr6:52522985-52524187	0.0632372	0	0.0438445	0.0489034	0	0.144181	0	0	0.0531192	0.14671	0	0.135749	0	0	0	0	0.116356	0	0.0893752	0.0564919	0	0.072512	0.287518	0.34654	0.200673	0.296793	0.379423	0.457837	0.570821	0	0	0	0	0	0	0	0	0	0	0	0	0	0	0	0	0	0	0	0
HoxA_194|mm9|chr6:52527037-52527403	0	0.067453	0	0.0379423	0.151769	0.14924	0.0809436	0.13069	0	0.131533	0	0.0430013	0.0666098	0	0	0.0834731	0.0657667	0.0657667	0.188868	0.234399	0.0463739	0.263067	0.177907	0.188868	0.184653	0.54131	0.689707	0.473857	0.538781	0.252106	0	0	0	0	0	0	0	0	0	0	0	0	0	0	0	0	0	0	0
HoxA_195|mm9|chr6:52527403-52527763	0.0657667	0.0741983	0.0868457	0.0733551	0.072512	0	0.155142	0	0	0.0649235	0.0666098	0	0	0.072512	0.062394	0.0801004	0.0851594	0	0.0716688	0.166946	0.317029	0.0868457	0.204888	0	0.295107	0.0893752	0.0682962	0.14924	0.483132	0.232713	0	0	0	0	0	0	0	0	0	0	0	0	0	0	0	0	0	0	0
HoxA_196|mm9|chr6:52527763-52541897	0.209947	0	0	0.502525	0.290048	0.200673	0	0	0.138279	0.072512	0.274028	0.155142	0.138279	0.266439	0	0	0.225124	0.407247	0.530349	0.45868	0.158515	0.425797	0.65851	0.666942	0.325461	0.36003	0.891223	1.38616	0.752101	0.390384	0	0	0	0	0	0	0	0	0	0	0	0	0	0	0	0	0	0	0
HoxA_197|mm9|chr6:52541897-52542057	0	0.0784141	0	0.0666098	0.18128	0.134906	0.0657667	0.0522761	0	0	0.116356	0	0	0.109611	0	0.0657667	0.107082	0.0548056	0.067453	0.166946	0.0817868	0.167789	0.0244517	0.120572	0.138279	0.0843162	0.252949	0.218379	1.51095	0.122259	0	0	0	0	0	0	0	0	0	0	0	0	0	0	0	0	0	0	0
HoxA_198|mm9|chr6:52542057-52542687	0	0.0472171	0	0	0	0.0472171	0.0472171	0	0	0	0.00337265	0.122259	0.0185496	0.139122	0.0278244	0	0.0244517	0.0396286	0.0607077	0	0.0295107	0.041315	0.0455308	0.0210791	0	0.202359	0.0666098	0.0682962	0.209947	0.0489034	0	0	0	0	0	0	0	0	0	0	0	0	0	0	0	0	0	0	0
HoxA_199|mm9|chr6:52542687-52542962	0	0	0	0	0	0	0.0607077	0	0	0	0	0	0.118043	0	0	0	0	0	0	0	0	0	0	0	0.0691393	0	0	0.182123	0	0.123945	0	0	0	0	0	0	0	0	0	0	0	0	0	0	0	0	0	0	0
HoxA_201|mm9|chr6:52545386-52551985	0	0	0	0.0834731	0	0.0741983	0.0691393	0	0.041315	0	0.132377	0	0.0809436	0.0370991	0.123945	0.00421581	0	0	0.0581782	0.00252949	0.343167	0.274028	0.0556487	0.412306	0.105395	0.119729	0.372678	0.420738	0.137435	0.232713	0	0	0	0	0	0	0	0	0	0	0	0	0	0	0	0	0	0	0
HoxA_202|mm9|chr6:52551985-52562232	0.316186	0.0539624	0	0.00590214	0.0160201	0.449406	0.166946	0.235242	0.0497466	0.00505898	0.176221	0.145867	0.0590214	0.0691393	0.353285	0.183809	0.118043	0.274871	0.34654	0.129847	0.205732	0.397973	0.13069	0.24789	0.768964	0.349069	1.28751	0.584312	0.956146	0.353285	0	0	0	0	0	0	0	0	0	0	0	0	0	0	0	0	0	0	0
HoxA_203|mm9|chr6:52562232-52568056	0	0	0	0	0.161044	0.0809436	0	0.0784141	0	0	0	0.27993	0.154299	0.137435	0.0691393	0	0.0657667	0.290891	0.23187	0.225968	0.248733	0.14671	0.0750415	0.417365	0.446033	0.191398	0.580096	0.377737	0.62647	0.302695	0	0	0	0	0	0	0	0	0	0	0	0	0	0	0	0	0	0	0
HoxA_206|mm9|chr6:52575680-52581530	0.182966	0	0.0505898	0.00505898	0.129847	0.217536	0.145024	0.192241	0.0750415	0.301852	0.168632	0.151769	0.309441	0.113827	0.0691393	0.339794	0.110454	0.176221	0.304382	0.14924	0.214163	0.0775709	0.193084	0.187182	0.204045	0.188025	0.365089	0.490721	0.348226	0.254635	0	0	0	0	0	0	0	0	0	0	0	0	0	0	0	0	0	0	0
HoxA_208|mm9|chr6:52582510-52584015	0	0	0.0666098	0.0598645	0.0767278	0.0539624	0	0.104552	0.0927479	0.0244517	0	0	0	0.067453	0.0640803	0.0682962	0.33052	0	0.0708257	0.0775709	0.0775709	0.518545	0	0.177064	0.335579	0.0649235	0.274871	0.489034	0.331363	0.370148	0	0	0	0	0	0	0	0	0	0	0	0	0	0	0	0	0	0	0
HoxA_210|mm9|chr6:52584025-52588283	0	0	0	0.364246	0.106238	0.0758846	0	0.0210791	0.0539624	0	0.113827	0.479759	0.0994932	0.201516	0.0539624	0.0657667	0.207418	0	0.204045	0.514329	0.119729	0.648392	0.31197	0.405561	0.327147	0.145867	0.904713	0.490721	0.348226	0.317872	0	0	0	0	0	0	0	0	0	0	0	0	0	0	0	0	0	0	0
HoxA_211|mm9|chr6:52588283-52590517	0	0.0792573	0	0.0978069	0.0792573	0.265596	0.0801004	0.0767278	0.0531192	0.0826299	0.209947	0.14924	0.239458	0.225968	0.322931	0.137435	0.180437	0	0.166103	0.396286	0.264753	0.473014	0.711629	0.399659	0.250419	0.294264	0.424954	0.822927	0.97301	0.529506	0	0	0	0	0	0	0	0	0	0	0	0	0	0	0	0	0	0	0
HoxA_221|mm9|chr6:52627105-52628031	0	0	0	0.224281	0	0	0.00337265	0.144181	0.0480603	0	0.067453	0.0775709	0.201516	0.0514329	0	0	0.0640803	0.129847	0.0598645	0	0.249576	0.0564919	0.271498	0.158515	0.0193927	0.132377	0.39713	0.333049	0.273185	0.27993	0	0	0	0	0	0	0	0	0	0	0	0	0	0	0	0	0	0	0
HoxA_225|mm9|chr6:52637837-52641317	0	0	0	0.0522761	0.124788	0.148397	0	0.120572	0.0750415	0.0750415	0	0.0733551	0.338951	0.144181	0.249576	0.209104	0.208261	0	0.196457	0.0556487	0.292577	0.0860026	0.439288	0.569978	0.529506	0.342324	0.503368	0.546369	0.395443	0.308597	0	0	0	0	0	0	0	0	0	0	0	0	0	0	0	0	0	0	0
HoxA_226|mm9|chr6:52641318-52647573	0.244517	0	0	0.250419	0.214163	0.131533	0.126474	0.145867	0	0.0775709	0.19983	0.144181	0.505897	0.216693	0.204888	0.0792573	0.190555	0.210791	0.0885321	0.0564919	0.0843162	0.380266	0.380266	0.336422	0.361717	0.42664	0.141651	1.20235	0.904713	0.611293	0	0	0	0	0	0	0	0	0	0	0	0	0	0	0	0	0	0	0
HoxA_228|mm9|chr6:52656263-52657321	0	0	0.0826299	0.119729	0	0.0784141	0	0.152612	0	0.0750415	0.0615509	0.111297	0	0.0733551	0	0.0733551	0.289205	0	0.0708257	0.0969637	0.0716688	0	0	0.310284	0.21332	0.161044	0.392914	0.0775709	0.375207	0	0	0	0	0	0	0	0	0	0	0	0	0	0	0	0	0	0	0	0
HoxA_229|mm9|chr6:52657322-52658513	0	0.0615509	0	0.209104	0	0.0691393	0.0632372	0	0	0.145024	0.062394	0.217536	0.0716688	0.0691393	0.0556487	0	0.339794	0	0	0.0581782	0.291734	0	0.237772	0.131533	0.291734	0.0666098	0.209104	0.0885321	0.139122	0.0792573	0	0	0	0	0	0	0	0	0	0	0	0	0	0	0	0	0	0	0
HoxA_235|mm9|chr6:52693850-52694645	0.134063	0	0.0640803	0.0741983	0	0.150926	0	0	0	0.0902184	0	0	0	0.148397	0.159358	0.0885321	0	0	0	0.0598645	0.23187	0.254635	0.236929	0.171162	0	0.32799	0.209947	0.411463	0.323774	0.220909	0	0	0	0	0	0	0	0	0	0	0	0	0	0	0	0	0	0	0
HoxA_237|mm9|chr6:52669639-52701839	0	0	0	0.132377	0	0	0.0632372	0	0.0345697	0.0581782	0.125631	0.123945	0	0.0539624	0.072512	0.100336	0.185496	0.0514329	0	0	0	0.0961205	0.057335	0	0.0548056	0.123945	0.0834731	0.220065	0.067453	0.224281	0	0	0	0	0	0	0	0	0	0	0	0	0	0	0	0	0	0	0
HoxA_238|mm9|chr6:52701840-52704692	0	0	0	0.0682962	0	0.154299	0.0531192	0.161887	0	0.0784141	0.118043	0.129847	0	0.331363	0.107082	0.0699825	0.0590214	0	0.264753	0.0978069	0.072512	0.134063	0.443503	0	0	0.122259	0.417365	0.370148	0.507584	0.293421	0	0	0	0	0	0	0	0	0	0	0	0	0	0	0	0	0	0	0
HoxA_239|mm9|chr6:52704693-52706024	0.209947	0	0.0741983	0.0843162	0	0.241144	0.0944342	0.0826299	0	0.158515	0.0910616	0.0919047	0	0.0733551	0.244517	0	0.169476	0.170319	0.0564919	0	0.0834731	0.0902184	0.129004	0	0.223438	0	0.150083	0.204888	0.194771	0.0767278	0	0	0	0	0	0	0	0	0	0	0	0	0	0	0	0	0	0	0
HoxA_240|mm9|chr6:52706025-52718534	0.24536	0	0	0.180437	0.062394	0.223438	0	0.0640803	0	0.131533	0.0851594	0.0758846	0.0801004	0	0.134063	0.121415	0.188025	0.317029	0.0657667	0	0.269812	0.108768	0.248733	0.357501	0.134063	0.113827	0.14924	0.430013	0.247047	0.415679	0	0	0	0	0	0	0	0	0	0	0	0	0	0	0	0	0	0	0
HoxA_241|mm9|chr6:52718535-52721479	0.0775709	0.0826299	0.0741983	0.1973	0.0868457	0.0817868	0	0.210791	0	0	0.145024	0.166946	0.0927479	0.122259	0.249576	0	0	0	0	0.145024	0	0.0826299	0.147553	0.0607077	0.186339	0.248733	0.577566	0.186339	0.816181	0.169476	0	0	0	0	0	0	0	0	0	0	0	0	0	0	0	0	0	0	0
HoxA_243|mm9|chr6:52723090-52725748	0.0691393	0	0	0.0370991	0.0784141	0.258851	0.0607077	0.0767278	0	0	0.0860026	0.0733551	0	0.0505898	0.000843163	0.0564919	0.24536	0.0750415	0.180437	0.182966	0.0522761	0.0590214	0.159358	0.0978069	0.140808	0.142494	0.284989	0.943499	0.167789	0.105395	0	0	0	0	0	0	0	0	0	0	0	0	0	0	0	0	0	0	0
HoxA_248|mm9|chr6:52741675-52742100	0.0750415	0	0	0.192241	0	0.000843163	0.0649235	0	0	0	0	0.150926	0.0826299	0.0632372	0.0792573	0	0	0	0.0784141	0.235242	0	0.0784141	0.231027	0.0801004	0.26391	0.120572	0.39713	0.467112	0.0843162	0.0615509	0	0	0	0	0	0	0	0	0	0	0	0	0	0	0	0	0	0	0
HoxA_249|mm9|chr6:52742101-52748549	0.276557	0	0.183809	0.307754	0.174535	0.247047	0.116356	0.057335	0.13069	0.127318	0.225124	0.062394	0.0295107	0.161044	0	0	0.144181	0.289205	0.459524	0.26138	0.21585	0.381109	0.263067	0.280773	0.621411	0.147553	0.829672	0.846535	0.924949	0.602861	0	0	0	0	0	0	0	0	0	0	0	0	0	0	0	0	0	0	0
HoxA_251|mm9|chr6:52748770-52752905	0.127318	0	0.141651	0.275714	0.214163	0.232713	0.148397	0.161887	0	0.151769	0.232713	0.170319	0.297636	0.136592	0	0.0809436	0.0708257	0	0.224281	0.187182	0.14924	0.679589	0.347383	0.283303	0.291734	0.295107	0.881105	0.69055	0.77318	0.549742	0	0	0	0	0	0	0	0	0	0	0	0	0	0	0	0	0	0	0
HoxA_255|mm9|chr6:52759240-52771163	0.134906	0.0581782	0.129847	0.0910616	0.163574	0.0531192	0	0.198986	0	0.293421	0.140808	0.157671	0.0691393	0.110454	0	0	0.072512	0.171162	0.19983	0.189712	0.339794	0.289205	0.241988	0.201516	0.403875	0.205732	0.623097	0.241988	0.5919	0.259694	0	0	0	0	0	0	0	0	0	0	0	0	0	0	0	0	0	0	0
HoxA_256|mm9|chr6:52771164-52772646	0.160201	0.0598645	0	0.0505898	0	0	0.0345697	0	0	0.0590214	0.0269812	0.147553	0	0	0	0.0868457	0.0590214	0.036256	0.290048	0	0.110454	0.172005	0.19983	0.194771	0.159358	0.00590214	0.440131	0.260537	0.253792	0.13322	0	0	0	0	0	0	0	0	0	0	0	0	0	0	0	0	0	0	0
HoxA_257|mm9|chr6:52772647-52777261	0.153456	0.0699825	0.0539624	0.249576	0.0598645	0.252106	0.172848	0	0	0.0716688	0.284146	0.124788	0.0269812	0.65598	0.161044	0.0801004	0.0902184	0.175378	0.0876889	0.13322	0	0.483975	0.239458	0.19983	0.305225	0.297636	0.473857	0.623097	0.324618	0.268126	0	0	0	0	0	0	0	0	0	0	0	0	0	0	0	0	0	0	0
HoxA_258|mm9|chr6:52777262-52778607	0.0607077	0	0.119729	0.177907	0.093591	0.0961205	0.123102	0	0.0649235	0.103709	0.143338	0.155142	0.120572	0.306911	0.0505898	0	0.166946	0.0851594	0.177907	0.172005	0	0.125631	0.169476	0.246203	0.483132	0.291734	0.487348	0.688864	0.629842	0.370991	0	0	0	0	0	0	0	0	0	0	0	0	0	0	0	0	0	0	0
HoxA_262|mm9|chr6:52793374-52801167	0.275714	0	0.0750415	0.131533	0.031197	0.0733551	0.153456	0.0615509	0	0.119729	0.124788	0.0868457	0.252949	0.188868	0	0.195614	0.194771	0.0607077	0.262224	0.0649235	0.279087	0.401345	0.528663	0.34654	0.534565	0.451092	0.501682	0.560703	0.428327	0.282459	0	0	0	0	0	0	0	0	0	0	0	0	0	0	0	0	0	0	0
HoxA_263|mm9|chr6:52801169-52803285	0.252106	0	0.0775709	0.244517	0.415679	0.219222	0.132377	0	0	0.163574	0.0750415	0.388698	0.220909	0.612979	0.0682962	0.0876889	0.45868	0.00927479	0.750415	0.548056	0.52782	0.354971	0.898811	1.04721	1.62056	1.22933	1.65007	1.02023	1.01517	0.862555	0	0	0	0	0	0	0	0	0	0	0	0	0	0	0	0	0	0	0
HoxA_264|mm9|chr6:52803286-52809464	0.169476	0	0.093591	0.328833	0.433386	0.166946	0.150926	0.240301	0.041315	0.0893752	0.0202359	0.270655	0	0.16273	0.241144	0.279087	0.320402	0.123102	0.207418	0.377737	0.253792	0.537938	1.25463	0.731022	0.436758	0.999991	0.948558	0.724277	0.622254	0.619724	0	0	0	0	0	0	0	0	0	0	0	0	0	0	0	0	0	0	0
HoxA_265|mm9|chr6:52809465-52817061	0.135749	0.0699825	0	0.1172	0	0.228497	0.107925	0.268126	0.062394	0.0767278	0	0.115513	0	0.118043	0.0649235	0.0708257	0.32799	0.0834731	0.188025	0.0581782	0.268969	0	0.264753	0.724277	0.319559	0.483132	0.675373	0.388698	0.24536	0.34401	0	0	0	0	0	0	0	0	0	0	0	0	0	0	0	0	0	0	0
HoxA_267|mm9|chr6:52817090-52817285	0	0	0	0	0.0514329	0	0.0682962	0	0	0.0455308	0	0	0	0	0	0.0522761	0	0	0.0531192	0.128161	0	0	0.0640803	0.0994932	0.0472171	0.0640803	0.0295107	0.062394	0.0303539	0	0	0	0	0	0	0	0	0	0	0	0	0	0	0	0	0	0	0	0
HoxA_268|mm9|chr6:52817286-52820895	0.0860026	0.36256	0.072512	0	0.0691393	0.0775709	0.0708257	0.118043	0.0893752	0.246203	0.0682962	0.0851594	0	0.16526	0.176221	0.221752	0.194771	0	0.164417	0.139965	0	0.23187	0.24536	0.244517	0.156828	0.546369	0.466269	0.143338	0.203202	0.407247	0	0	0	0	0	0	0	0	0	0	0	0	0	0	0	0	0	0	0
HoxA_269|mm9|chr6:52820896-52831247	0.062394	0.0438445	0	0.207418	0.171162	0.316186	0	0.0514329	0	0.0590214	0.17875	0.0615509	0.0438445	0.22934	0.0860026	0	0	0.1172	0.0531192	0.0691393	0.170319	0.299323	0.211634	0	0.153456	0.26138	0.193084	0.764748	0.283303	0.309441	0	0	0	0	0	0	0	0	0	0	0	0	0	0	0	0	0	0	0
HoxA_270|mm9|chr6:52831248-52832456	0.0775709	0.123945	0.0649235	0.0421581	0	0.226811	0.0741983	0.102023	0	0.121415	0.305225	0.0463739	0.142494	0	0.169476	0	0.208261	0	0.0741983	0.19983	0.119729	0.231027	0.0387855	0.332206	0.105395	0.216693	0.231027	0.247047	0.467112	0.123102	0	0	0	0	0	0	0	0	0	0	0	0	0	0	0	0	0	0	0
HoxA_272|mm9|chr6:52832471-52841533	0.141651	0	0	0.0834731	0.387855	0.0337265	0.120572	0.0809436	0	0.0733551	0.0438445	0.0758846	0.0716688	0.132377	0.144181	0	0.118886	0.151769	0.285832	0.153456	0	0.0775709	0.0640803	0.188025	0.0396286	0.0860026	0.435072	0.413993	0.576723	0.141651	0	0	0	0	0	0	0	0	0	0	0	0	0	0	0	0	0	0	0
HoxA_273|mm9|chr6:52841534-52842038	0	0	0.00168633	0	0	0.000843163	0	0	0	0	0.000843163	0	0	0.00168633	0.00168633	0	0	0	0	0	0	0	0	0	0.00168633	0.000843163	0	0	0.00168633	0.00168633	0	0	0	0	0	0	0	0	0	0	0	0	0	0	0	0	0	0	0
HoxA_274|mm9|chr6:52842039-52843690	0.182966	0	0	0.120572	0.131533	0	0	0.0590214	0.0370991	0	0.0657667	0.141651	0.0219222	0.0902184	0	0.309441	0.145024	0.231027	0	0.270655	0.0750415	0.0809436	0.198986	0.195614	0.427483	0.460367	0.579253	0.182966	0.0716688	0.291734	0	0	0	0	0	0	0	0	0	0	0	0	0	0	0	0	0	0	0
HoxA_277|mm9|chr6:52848364-52850692	0	0.127318	0	0.0952774	0.115513	0.0666098	0	0	0	0.0438445	0.13322	0	0.0463739	0.1172	0	0.0564919	0.0396286	0.110454	0.0657667	0.0548056	0.112141	0.16526	0.134063	0.109611	0.185496	0.14924	0.209104	0.472171	0.29595	0.339794	0	0	0	0	0	0	0	0	0	0	0	0	0	0	0	0	0	0	0
HoxA_278|mm9|chr6:52850693-52851731	0.0927479	0.0876889	0	0.0826299	0.0784141	0	0.0826299	0.0741983	0.0708257	0.0691393	0.1172	0	0.072512	0	0.0699825	0.0193927	0.0514329	0	0.0607077	0	0	0.0851594	0.161044	0.136592	0	0.0716688	0.134906	0.195614	0.062394	0.193927	0	0	0	0	0	0	0	0	0	0	0	0	0	0	0	0	0	0	0
HoxA_280|mm9|chr6:52858040-52858605	0.140808	0	0	0.0564919	0.0809436	0.116356	0	0	0	0.158515	0.0741983	0	0.0303539	0	0.0480603	0	0.13069	0	0	0.0337265	0	0.123102	0.0826299	0.000843163	0	0.00421581	0.0851594	0.327147	0.232713	0.200673	0	0	0	0	0	0	0	0	0	0	0	0	0	0	0	0	0	0	0
HoxA_281|mm9|chr6:52858606-52865393	0.214163	0	0	0.182123	0.163574	0.0801004	0.0809436	0.151769	0.00168633	0.141651	0.131533	0.246203	0.0792573	0.0699825	0.111297	0.0303539	0.190555	0.0978069	0.156828	0.122259	0.212477	0.359187	0.325461	0.784984	0.679589	0.247047	0.446876	0.833888	0.381109	0.231027	0	0	0	0	0	0	0	0	0	0	0	0	0	0	0	0	0	0	0
HoxA_284|mm9|chr6:52871142-52873703	0.168632	0	0	0.093591	0.0615509	0.0843162	0	0.216693	0	0	0.272341	0.248733	0.155985	0.0548056	0.24789	0.0834731	0.311127	0.450249	0.184653	0.212477	0.453621	0.533722	0.69308	0.147553	0.157671	0.164417	0.542997	0.411463	1.05901	0.387855	0	0	0	0	0	0	0	0	0	0	0	0	0	0	0	0	0	0	0
HoxA_285|mm9|chr6:52873704-52878849	0.129847	0	0	0.0168632	0.0607077	0.0708257	0.0548056	0.0160201	0	0	0.0902184	0.031197	0.167789	0.00927479	0	0	0.14924	0	0.0649235	0.0430013	0.139965	0.0421581	0.188025	0.103709	0.1172	0.104552	0.140808	0.65851	0.374364	0.155142	0	0	0	0	0	0	0	0	0	0	0	0	0	0	0	0	0	0	0
HoxA_286|mm9|chr6:52878850-52881665	0.120572	0	0.0927479	0.222595	0.260537	0.175378	0	0	0.0775709	0.224281	0.192241	0.186339	0.196457	0.183809	0.299323	0.0817868	0.0809436	0.278244	0.0801004	0.0826299	0.193084	0.3946	0.460367	0.453621	0.424111	0.433386	0.439288	0.467955	0.940969	0.286675	0	0	0	0	0	0	0	0	0	0	0	0	0	0	0	0	0	0	0
HoxA_287|mm9|chr6:52881666-52885980	0.0750415	0	0.0278244	0.0834731	0	0.0699825	0	0	0	0.0851594	0.0210791	0.157671	0	0.209104	0	0.0868457	0.0531192	0.0489034	0.14671	0.27993	0.0666098	0.291734	0.605391	0.456994	0.236086	0.326304	0.730179	0.551428	0.444347	0.579253	0	0	0	0	0	0	0	0	0	0	0	0	0	0	0	0	0	0	0
HoxA_288|mm9|chr6:52885981-52888326	0.122259	0	0	0.0480603	0.00168633	0.0961205	0.0699825	0.0682962	0.0682962	0.0446876	0.236086	0	0.230183	0.0539624	0.0801004	0	0.258851	0.194771	0	0.107925	0.0682962	0.211634	0.153456	0.00927479	0.210791	0.248733	0.301852	0.360874	0.325461	0.123945	0	0	0	0	0	0	0	0	0	0	0	0	0	0	0	0	0	0	0
HoxA_289|mm9|chr6:52888327-52890013	0.0556487	0.0750415	0	0.397973	0.381953	0.150926	0.185496	0.062394	0	0.0219222	0.0607077	0	0.136592	0.0792573	0.0522761	0.000843163	0.236929	0.159358	0	0.103709	0	0.365089	0.232713	0.555644	0.428327	0.519388	0.553958	0.459524	0.564919	0.0716688	0	0	0	0	0	0	0	0	0	0	0	0	0	0	0	0	0	0	0
HoxA_290|mm9|chr6:52890014-52897320	0	0	0.0944342	0.000843163	0.0286675	0.067453	0	0.0168632	0	0	0.0387855	0.204045	0.0505898	0.367619	0	0.0236085	0.0708257	0.026138	0.0716688	0.09865	0.202359	0.161044	0.164417	0.231027	0.0927479	0.0303539	0.159358	0.0741983	0.324618	0.113827	0	0	0	0	0	0	0	0	0	0	0	0	0	0	0	0	0	0	0
HoxA_291|mm9|chr6:52897321-52911313	0.308597	0	0.057335	0.353285	0.217536	0.0834731	0.185496	0.142494	0	0.119729	0.519388	0.0514329	0.0826299	0.456151	0.072512	0	0.145867	0.067453	0.134906	0.360874	0.221752	0.313656	0.150083	0.406404	0.244517	0.370991	0.776553	0.666942	0.502525	0.454465	0	0	0	0	0	0	0	0	0	0	0	0	0	0	0	0	0	0	0
HoxA_292|mm9|chr6:52911314-52914397	0.182966	0.16526	0	0.135749	0	0.14924	0.417365	0.317029	0.0539624	0.455308	0.113827	0.232713	0.286675	0.144181	0	0	0.258008	0.134063	0.179594	0.268969	0.204888	0.431699	0.705727	0.718374	0.331363	0.763905	0.917361	0.860026	0.518545	0.359187	0	0	0	0	0	0	0	0	0	0	0	0	0	0	0	0	0	0	0
HoxA_293|mm9|chr6:52914398-52918137	0.253792	0.0851594	0.00590214	0.00337265	0.696452	0.556487	0.256321	0.144181	0.201516	0.276557	0.600332	0.0817868	0.120572	0.0961205	0.21332	0.0851594	0.3946	0.18128	0.718374	0.943499	0.488191	1.00336	1.35496	1.53118	0.898811	1.14754	1.91314	2.00673	1.47553	0.891223	0	0	0	0	0	0	0	0	0	0	0	0	0	0	0	0	0	0	0
HoxA_295|mm9|chr6:52918252-52919700	0.0564919	0	0	0.0160201	0.107925	0.0775709	0.0615509	0.062394	0	0.00337265	0.150083	0.343167	0.155142	0.365089	0.265596	0.0666098	0.31197	0.0868457	0.182123	0.194771	0	0.252949	0.268126	0.618038	0.242831	0.480603	0.312813	0.80522	0.657667	0.60792	0	0	0	0	0	0	0	0	0	0	0	0	0	0	0	0	0	0	0
HoxA_296|mm9|chr6:52919701-52924303	0.0851594	0.0421581	0.062394	0.0446876	0.220065	0.19983	0.0590214	0.0472171	0	0.0396286	0.218379	0.057335	0.0522761	0.451935	0.246203	0.182123	0.062394	0.336422	0.306068	0.372678	0.0978069	0.497466	0.284146	0.377737	0.137435	0.310284	0.281616	0.779925	0.776553	0.202359	0	0	0	0	0	0	0	0	0	0	0	0	0	0	0	0	0	0	0
HoxA_297|mm9|chr6:52924304-52933041	0.187182	0.0598645	0	0.11467	0.062394	0.208261	0.193927	0.159358	0.0792573	0.0632372	0.291734	0.504211	0	0.13069	0.272341	0.145867	0.448562	0.214163	0.499152	0.483975	0.0556487	0	0.726806	0.381953	0.217536	0.448562	1.09105	0.786671	0.984814	0.854967	0	0	0	0	0	0	0	0	0	0	0	0	0	0	0	0	0	0	0
HoxA_298|mm9|chr6:52933042-52942459	0.187182	0.0843162	0.041315	0.192241	0.0522761	0.448562	0.220065	0.11467	0	0.237772	0.323774	0.160201	0.104552	0.285832	0.0505898	0.122259	0.414836	0.0708257	0	0.123102	0.354971	0.537095	0.361717	0.431699	0.180437	0.154299	0.860869	0.662726	0.765592	0.223438	0	0	0	0	0	0	0	0	0	0	0	0	0	0	0	0	0	0	0
HoxA_302|mm9|chr6:52952345-52960689	0.482289	0	0.0994932	0.134063	0.228497	0.236086	0.523604	0.000843163	0.109611	0.0784141	0.236086	0.0792573	0.179594	0.00168633	0.0834731	0.0792573	0.209947	0.0303539	0.302695	0.19983	0.0826299	0.168632	0.123102	0.240301	0.294264	0.0834731	0.660196	0.529506	0.375207	0.161887	0	0	0	0	0	0	0	0	0	0	0	0	0	0	0	0	0	0	0
HoxA_303|mm9|chr6:52960690-52967527	0.00168633	0	0.0784141	0.127318	0	0.31197	0	0	0.0817868	0	0.264753	0.0843162	0.262224	0.290891	0.0657667	0	0.198986	0.175378	0.0893752	0.203202	0	0.268126	0.138279	0.18128	0.246203	0.00421581	0.308597	0.235242	0.69055	0.381109	0	0	0	0	0	0	0	0	0	0	0	0	0	0	0	0	0	0	0
HoxA_304|mm9|chr6:52967528-52968961	0.026138	0.062394	0	0.163574	0	0.24536	0	0.0472171	0.0564919	0	0.0354128	0	0.108768	0.0649235	0	0.0556487	0.139965	0.123945	0.174535	0.168632	0.0438445	0	0.145867	0.0581782	0.205732	0.168632	0.194771	0.331363	0.437601	0.131533	0	0	0	0	0	0	0	0	0	0	0	0	0	0	0	0	0	0	0
HoxA_308|mm9|chr6:52979969-52985775	0.0699825	0.0691393	0.00758846	0	0	0.0345697	0	0	0.143338	0.0809436	0.0522761	0.135749	0	0	0.135749	0	0.246203	0	0.0556487	0.0876889	0.0067453	0.145024	0.29595	0.21585	0.108768	0.208261	0.0741983	0.183809	0.280773	0.176221	0	0	0	0	0	0	0	0	0	0	0	0	0	0	0	0	0	0	0
HoxA_311|mm9|chr6:52990950-53001211	0.170319	0	0	0.301852	0	0	0	0.0758846	0	0	0	0.0792573	0.170319	0.0716688	0.0682962	0	0	0	0.0640803	0	0	0.0876889	0	0.0480603	0.0775709	0	0.21585	0.0210791	0	0.102866	0	0	0	0	0	0	0	0	0	0	0	0	0	0	0	0	0	0	0
HoxA_316|mm9|chr6:53013811-53020160	0.0666098	0	0.0893752	0	0.247047	0.00505898	0	0.36003	0.0480603	0	0.0860026	0	0	0.184653	0	0.062394	0.154299	0	0.062394	0.000843163	0.179594	0.237772	0.158515	0.0868457	0.228497	0.187182	0.0893752	0.409777	0.21332	0.0531192	0	0	0	0	0	0	0	0	0	0	0	0	0	0	0	0	0	0	0
HoxA_317|mm9|chr6:53020161-53021219	0.129847	0	0.00337265	0	0	0.0775709	0.0640803	0	0	0.248733	0	0.177907	0	0	0	0	0	0.103709	0	0	0	0.0809436	0	0.237772	0.0944342	0	0	0	0.132377	0	0	0	0	0	0	0	0	0	0	0	0	0	0	0	0	0	0	0	0
HoxA_322|mm9|chr6:53026446-53031824	0.0741983	0	0	0	0	0.107925	0.0817868	0	0	0	0	0.09865	0.0902184	0	0.155985	0.00590214	0	0	0.00590214	0	0.125631	0	0.186339	0.0826299	0	0.0446876	0.0801004	0.409777	0.0893752	0.273185	0	0	0	0	0	0	0	0	0	0	0	0	0	0	0	0	0	0	0
HoxA_323|mm9|chr6:53031825-53033187	0	0.0607077	0	0.067453	0.0514329	0	0	0.0775709	0	0	0	0	0	0	0.0615509	0.138279	0	0	0.122259	0.0581782	0	0	0.0632372	0	0	0.0767278	0.0303539	0	0.0632372	0	0	0	0	0	0	0	0	0	0	0	0	0	0	0	0	0	0	0	0
HoxA_324|mm9|chr6:53033188-53035208	0	0	0.0590214	0	0	0.0758846	0.0278244	0	0	0	0	0	0	0	0	0	0.150926	0.0446876	0	0.0548056	0	0.0919047	0.0927479	0.0632372	0	0	0	0.0615509	0.0860026	0	0	0	0	0	0	0	0	0	0	0	0	0	0	0	0	0	0	0	0
HoxA_325|mm9|chr6:53035209-53036923	0.0775709	0	0	0.0514329	0	0.0522761	0	0	0.0741983	0.0708257	0.0657667	0	0.0784141	0.072512	0	0	0.0716688	0.145024	0.0193927	0	0.0826299	0.0784141	0	0	0	0.134063	0	0.129847	0	0	0	0	0	0	0	0	0	0	0	0	0	0	0	0	0	0	0	0	0
HoxA_327|mm9|chr6:53039978-53044657	0	0	0	0.0767278	0.0548056	0.290048	0	0.0531192	0	0	0	0.158515	0.116356	0.123102	0	0.0522761	0	0	0	0	0.204045	0	0.123102	0	0	0	0.0682962	0.0733551	0.236929	0.0514329	0	0	0	0	0	0	0	0	0	0	0	0	0	0	0	0	0	0	0
[truncated: 114 more columns]
