# Supplementary material for: Clustering of Tissue-Specific Sub-TADs Accompanies the Regulation of HoxA Genes in Developing Limbs
Source: PLoS Genet. 2013 Dec 26;9(12):e1004018. doi: 10.1371/journal.pgen.1004018 (PMC3873244; doi:10.1371/journal.pgen.1004018)
Supplement: Table S7 — Mouse 5C results for the distal limb replicate 1 anchored “cluster R” design. First biological replicate of the distal limb 5C dataset presented in matrix format. This data is shown in Figure S1 (top). Predicted EcoRI restriction fragments and corresponding genomic regions are named at the top of each column and on the left of each row. Intersecting rows and columns identify the pair-wise contacts corresponding to interaction frequencies. The 5C data was filtered as described in Materials and Methods, and is normalized based on the number of sequence reads per 1,000. (XLSX) [file pgen.1004018.s015.xlsx]

## Sheet: Table S7. Distal limb rep. 1
Table S7. Mouse 5C results for the distal limb replicate 1 anchored "cluster R" design
	HoxA_64|mm9|chr6:52099907-52102168	HoxA_65|mm9|chr6:52102168-52102347	HoxA_66|mm9|chr6:52102347-52102627	HoxA_67|mm9|chr6:52102627-52106574	HoxA_68|mm9|chr6:52106574-52114833	HoxA_69|mm9|chr6:52114833-52118412	HoxA_70|mm9|chr6:52118412-52118617	HoxA_71|mm9|chr6:52118617-52119970	HoxA_72|mm9|chr6:52119970-52120434	HoxA_73|mm9|chr6:52120434-52121814	HoxA_74|mm9|chr6:52121814-52125015	HoxA_75|mm9|chr6:52125015-52128991	HoxA_76|mm9|chr6:52128991-52130453	HoxA_77|mm9|chr6:52130453-52137259	HoxA_78|mm9|chr6:52137259-52138976	HoxA_79|mm9|chr6:52138976-52139489	HoxA_81|mm9|chr6:52140604-52146677	HoxA_82|mm9|chr6:52146677-52147259	HoxA_85|mm9|chr6:52156546-52158195	HoxA_86|mm9|chr6:52158195-52162386	HoxA_87|mm9|chr6:52162386-52163901	HoxA_91|mm9|chr6:52166258-52172097	HoxA_92|mm9|chr6:52172097-52173708	HoxA_93|mm9|chr6:52173708-52179119	HoxA_95|mm9|chr6:52179845-52182847	HoxA_97|mm9|chr6:52188276-52189337	HoxA_99|mm9|chr6:52193142-52202193	HoxA_100|mm9|chr6:52202193-52208129	HoxA_101|mm9|chr6:52208129-52213464	HoxA_102|mm9|chr6:52213464-52215697	HoxA_103|mm9|chr6:52215697-52216109	HoxA_104|mm9|chr6:52216109-52218312	HoxA_105|mm9|chr6:52218312-52218603	HoxA_106|mm9|chr6:52218603-52232379	HoxA_107|mm9|chr6:52232379-52239458	HoxA_108|mm9|chr6:52239458-52240301	HoxA_109|mm9|chr6:52240301-52240552	HoxA_113|mm9|chr6:52244253-52247080	HoxA_114|mm9|chr6:52247080-52247369	HoxA_115|mm9|chr6:52247369-52248708	HoxA_117|mm9|chr6:52249859-52251201	HoxA_118|mm9|chr6:52251201-52260690	HoxA_119|mm9|chr6:52260690-52262318	HoxA_120|mm9|chr6:52262318-52262666	HoxA_121|mm9|chr6:52262666-52263361	HoxA_122|mm9|chr6:52263361-52265393	HoxA_123|mm9|chr6:52265393-52268866	HoxA_124|mm9|chr6:52268866-52271073	HoxA_125|mm9|chr6:52271073-52271271
HoxA_64|mm9|chr6:52099907-52102168	0	0	0	0	0	0	0	0	0	0	0	0	0	0	0	0	0	0	0	0	0	0	0	0	0	0	0	0	0	0	0.0697693	0.60201	0.00598023	0.492372	0.0578089	0.336886	0.0558155	0.380741	0.0637891	0.0717628	0.273097	0.827265	1.04853	0.304992	0.340873	0.588056	0.910988	0.245189	0.428583
HoxA_65|mm9|chr6:52102168-52102347	0	0	0	0	0	0	0	0	0	0	0	0	0	0	0	0	0	0	0	0	0	0	0	0	0	0	0	0	0	0	0	0.308979	0.111631	0.247183	0.08771	0.195354	0	0.077743	0	0.0318946	0	0.00199341	0.185387	0.143526	0.0677759	0.0697693	0.376754	0.25117	0.103657
HoxA_66|mm9|chr6:52102347-52102627	0	0	0	0	0	0	0	0	0	0	0	0	0	0	0	0	0	0	0	0	0	0	0	0	0	0	0	0	0	0	0.285058	0.590049	0.0897034	0.0737562	0.125585	0.0538221	0.151499	0.16944	0	0	0.0717628	0.396689	0.077743	0.109638	0.16346	0.103657	0.609983	0.402669	0
HoxA_67|mm9|chr6:52102627-52106574	0	0	0	0	0	0	0	0	0	0	0	0	0	0	0	0	0	0	0	0	0	0	0	0	0	0	0	0	0	0	0.0996705	0.934909	0.149506	0.464464	0.173427	0.119605	0.077743	0.0637891	0.283064	0.151499	0.00199341	0.225255	0.721614	0.077743	0.103657	0.881087	0.171433	0.394695	0.0996705
HoxA_68|mm9|chr6:52106574-52114833	0	0	0	0	0	0	0	0	0	0	0	0	0	0	0	0	0	0	0	0	0	0	0	0	0	0	0	0	0	0	0.139539	0.998698	0.033888	0.0797364	0.153493	0.187381	0.119605	0.149506	0.0578089	0.139539	0.00996705	0.259143	0.203328	0.468451	0.0996705	0.239209	0.482405	0.35682	0.145519
HoxA_69|mm9|chr6:52114833-52118412	0	0	0	0	0	0	0	0	0	0	0	0	0	0	0	0	0	0	0	0	0	0	0	0	0	0	0	0	0	0	0.253163	1.35951	0.207315	0.352834	0.33888	0.318946	0.0418616	0.0817298	0.312965	0.304992	0.281071	0.729588	0.769456	0.199341	0.470445	0.434563	0.631911	0.149506	0.310972
HoxA_70|mm9|chr6:52118412-52118617	0	0	0	0	0	0	0	0	0	0	0	0	0	0	0	0	0	0	0	0	0	0	0	0	0	0	0	0	0	0	0.111631	0.482405	0.0458484	0	0.115618	0	0.135552	0.0837232	0.0996705	0	0	0.295025	0.330906	0.159473	0.0358814	0.0179407	0.165453	0.0936903	0.167446
HoxA_71|mm9|chr6:52118617-52119970	0	0	0	0	0	0	0	0	0	0	0	0	0	0	0	0	0	0	0	0	0	0	0	0	0	0	0	0	0	0	0.141532	0.301005	0.0478418	0.26313	0.0757496	0.137545	0.0837232	0.0538221	0.0976771	0.0358814	0.101664	0.101664	0.249176	0.0478418	0.131565	0.197348	0.203328	0.165453	0.121598
HoxA_72|mm9|chr6:52119970-52120434	0	0	0	0	0	0	0	0	0	0	0	0	0	0	0	0	0	0	0	0	0	0	0	0	0	0	0	0	0	0	0.129572	0.386721	0.0737562	0.179407	0.0717628	0.145519	0	0.0956837	0	0	0.103657	0	0.17542	0.0518287	0.111631	0	0.1814	0.08771	0.0598023
HoxA_73|mm9|chr6:52120434-52121814	0	0	0	0	0	0	0	0	0	0	0	0	0	0	0	0	0	0	0	0	0	0	0	0	0	0	0	0	0	0	0.468451	0.883081	0.145519	0.43257	0.221268	0.253163	0.133558	0.568122	0.103657	0	0.548188	0.568122	0.578089	0.468451	0.245189	1.27578	0.153493	0.34486	0.306985
HoxA_74|mm9|chr6:52121814-52125015	0	0	0	0	0	0	0	0	0	0	0	0	0	0	0	0	0	0	0	0	0	0	0	0	0	0	0	0	0	0	0.215288	1.00667	0.0936903	0.332899	0.173427	0.151499	0.0179407	0.131565	0.167446	0.0598023	0.0857166	0.538221	0.239209	0.0318946	0.183394	0.733575	0.259143	0.312965	0.125585
HoxA_75|mm9|chr6:52125015-52128991	0	0	0	0	0	0	0	0	0	0	0	0	0	0	0	0	0	0	0	0	0	0	0	0	0	0	0	0	0	0	0.0518287	0.95285	0.167446	0.33888	0.516293	0.131565	0	0.129572	0.077743	0.229242	0.440544	0.364794	0.316952	0.279077	0.420609	0.95883	0.137545	0.530247	0.382735
HoxA_76|mm9|chr6:52128991-52130453	0	0	0	0	0	0	0	0	0	0	0	0	0	0	0	0	0	0	0	0	0	0	0	0	0	0	0	0	0	0	0.195354	0.809324	0.107644	0.241203	0.440544	0.237216	0.0598023	0	0.145519	0.157479	0.129572	0.378748	0.185387	0.135552	0.133558	0.283064	0.283064	0.137545	0.107644
HoxA_77|mm9|chr6:52130453-52137259	0	0	0	0	0	0	0	0	0	0	0	0	0	0	0	0	0	0	0	0	0	0	0	0	0	0	0	0	0	0	0.390708	0.621944	0.191367	0.320939	0.35084	0.145519	0.131565	0.346853	0.211301	0.316952	0.0657825	0.109638	0.225255	0.215288	0.25117	0.0358814	0.101664	0.301005	0
HoxA_78|mm9|chr6:52137259-52138976	0	0	0	0	0	0	0	0	0	0	0	0	0	0	0	0	0	0	0	0	0	0	0	0	0	0	0	0	0	0	0.402669	1.04455	0.0817298	0.346853	0.434563	0.0637891	0.08771	0.442537	0	0.08771	0.141532	0.249176	0.316952	0.151499	0.141532	0.249176	0.149506	0.259143	0.109638
HoxA_79|mm9|chr6:52138976-52139489	0	0	0	0	0	0	0	0	0	0	0	0	0	0	0	0	0	0	0	0	0	0	0	0	0	0	0	0	0	0	0.0916968	0.510313	0.0598023	0	0.0358814	0	0.103657	0.0478418	0.105651	0.113624	0.00797364	0.360807	0.25715	0	0.0637891	0.219275	0.0657825	0.227249	0.113624
HoxA_81|mm9|chr6:52140604-52146677	0	0	0	0	0	0	0	0	0	0	0	0	0	0	0	0	0	0	0	0	0	0	0	0	0	0	0	0	0	0	0.205321	1.24588	0.219275	0.466458	0.504333	0.207315	0.0418616	0.556161	0.34486	0.0797364	0.129572	0.623937	0.372768	0.211301	0.249176	1.11033	0.538221	0.376754	0.318946
HoxA_82|mm9|chr6:52146677-52147259	0	0	0	0	0	0	0	0	0	0	0	0	0	0	0	0	0	0	0	0	0	0	0	0	0	0	0	0	0	0	0.271104	1.10236	0.165453	0.235222	0.0717628	0.0478418	0	0	0.08771	0.0737562	0.0916968	0.378748	0.470445	0.105651	0.318946	0.699687	0.239209	0.476425	0.201334
HoxA_85|mm9|chr6:52156546-52158195	0	0	0	0	0	0	0	0	0	0	0	0	0	0	0	0	0	0	0	0	0	0	0	0	0	0	0	0	0	0	0.0936903	0.625931	0.0159473	0.358814	0.320939	0.0677759	0.00398682	0.227249	0.135552	0	0.0518287	0.167446	0.243196	0.133558	0.167446	0.512306	0.434563	0.506326	0.239209
HoxA_86|mm9|chr6:52158195-52162386	0	0	0	0	0	0	0	0	0	0	0	0	0	0	0	0	0	0	0	0	0	0	0	0	0	0	0	0	0	0	0.512306	1.11432	0.255156	0.779423	0.705667	0.249176	0.0538221	0.494366	0	1.20801	0	0.761483	0.490379	0.0598023	0.368781	0.560148	0.0956837	0.378748	0.310972
HoxA_87|mm9|chr6:52162386-52163901	0	0	0	0	0	0	0	0	0	0	0	0	0	0	0	0	0	0	0	0	0	0	0	0	0	0	0	0	0	0	0.171433	1.46117	0.103657	0.191367	0.340873	0.253163	0.0378748	0.25715	0.133558	0.0598023	0.0538221	0.113624	0.312965	0.0398682	0.334893	0.362801	0.103657	0.217282	0.139539
HoxA_91|mm9|chr6:52166258-52172097	0	0	0	0	0	0	0	0	0	0	0	0	0	0	0	0	0	0	0	0	0	0	0	0	0	0	0	0	0	0	0.460478	1.85188	0.382735	0.386721	0.320939	0.219275	0.111631	0.195354	0.326919	0	0.0897034	1.37944	0.408649	0.0498352	0.203328	0.681746	0.472438	0.330906	0.267117
HoxA_92|mm9|chr6:52172097-52173708	0	0	0	0	0	0	0	0	0	0	0	0	0	0	0	0	0	0	0	0	0	0	0	0	0	0	0	0	0	0	1.4213	2.65522	0.653838	0.59603	0.729588	0.233229	0.131565	0.984744	0.225255	0.0857166	0.187381	0.546194	0.386721	0.237216	0.530247	1.13824	0.297018	0.584069	0
HoxA_93|mm9|chr6:52173708-52179119	0	0	0	0	0	0	0	0	0	0	0	0	0	0	0	0	0	0	0	0	0	0	0	0	0	0	0	0	0	0	1.20003	2.30438	0.392702	0.25117	0.201334	0.171433	0.0936903	0.0598023	0	0.141532	0.151499	0.141532	0.279077	0.165453	0.233229	0.386721	0.304992	0.115618	0.308979
HoxA_95|mm9|chr6:52179845-52182847	0	0	0	0	0	0	0	0	0	0	0	0	0	0	0	0	0	0	0	0	0	0	0	0	0	0	0	0	0	0	1.08441	3.7496	0.306985	0.546194	0.586062	0.291038	0.161466	0.370774	0.241203	0.0159473	0.0737562	0.394695	0.231236	0.0797364	0.199341	0.454497	0.430577	0.183394	0.197348
HoxA_97|mm9|chr6:52188276-52189337	0	0	0	0	0	0	0	0	0	0	0	0	0	0	0	0	0	0	0	0	0	0	0	0	0	0	0	0	0	0	1.82397	3.32501	0.502339	1.1203	0.516293	0.639885	0.283064	0.16944	0	0	0.209308	1.00069	0.530247	0.518287	0.275091	0.564135	0.408649	0.568122	0.211301
HoxA_99|mm9|chr6:52193142-52202193	0	0	0	0	0	0	0	0	0	0	0	0	0	0	0	0	0	0	0	0	0	0	0	0	0	0	0	0	0	0	0.960824	2.83264	0.450511	0.552175	0.302998	0.239209	0.0677759	0.386721	0.0458484	0.129572	0.165453	0.388715	0.177413	0.217282	0.326919	0.478418	0.241203	0.322932	0.171433
HoxA_100|mm9|chr6:52202193-52208129	0	0	0	0	0	0	0	0	0	0	0	0	0	0	0	0	0	0	0	0	0	0	0	0	0	0	0	0	0	0	2.74094	5.12506	0.853179	0.691713	0.705667	0.831252	0.480412	0.899028	0.404662	0.346853	0.08771	1.25784	1.20801	0.265124	0.781417	1.70038	0.837232	0.390708	0.314959
HoxA_101|mm9|chr6:52208129-52213464	0	0	0	0	0	0	0	0	0	0	0	0	0	0	0	0	0	0	0	0	0	0	0	0	0	0	0	0	0	0	3.74761	6.97893	1.32562	1.21	1.21997	0.60201	0.358814	0.61995	0.183394	0.398682	0.291038	1.06847	0.926936	0.312965	0.677759	0.717628	0.719621	0.691713	0.647858
HoxA_102|mm9|chr6:52213464-52215697	0	0	0	0	0	0	0	0	0	0	0	0	0	0	0	0	0	0	0	0	0	0	0	0	0	0	0	0	0	0	6.5045	9.95708	1.72629	0.711647	1.10834	0.380741	0.378748	0.396689	0.265124	0.139539	0.494366	1.03857	1.21598	0.328913	0.781417	0.932916	0.926936	0.516293	0.394695
HoxA_103|mm9|chr6:52215697-52216109	0.0697693	0	0.285058	0.0996705	0.139539	0.253163	0.111631	0.141532	0.129572	0.468451	0.215288	0.0518287	0.195354	0.390708	0.402669	0.0916968	0.205321	0.271104	0.0936903	0.512306	0.171433	0.460478	1.4213	1.20003	1.08441	1.82397	0.960824	2.74094	3.74761	6.5045	0	0	0	0	0	0	0	0	0	0	0	0	0	0	0	0	0	0	0
HoxA_104|mm9|chr6:52216109-52218312	0.60201	0.308979	0.590049	0.934909	0.998698	1.35951	0.482405	0.301005	0.386721	0.883081	1.00667	0.95285	0.809324	0.621944	1.04455	0.510313	1.24588	1.10236	0.625931	1.11432	1.46117	1.85188	2.65522	2.30438	3.7496	3.32501	2.83264	5.12506	6.97893	9.95708	0	0	0	0	0	0	0	0	0	0	0	0	0	0	0	0	0	0	0
HoxA_105|mm9|chr6:52218312-52218603	0.00598023	0.111631	0.0897034	0.149506	0.033888	0.207315	0.0458484	0.0478418	0.0737562	0.145519	0.0936903	0.167446	0.107644	0.191367	0.0817298	0.0598023	0.219275	0.165453	0.0159473	0.255156	0.103657	0.382735	0.653838	0.392702	0.306985	0.502339	0.450511	0.853179	1.32562	1.72629	0	0	0	0	0	0	0	0	0	0	0	0	0	0	0	0	0	0	0
HoxA_106|mm9|chr6:52218603-52232379	0.492372	0.247183	0.0737562	0.464464	0.0797364	0.352834	0	0.26313	0.179407	0.43257	0.332899	0.33888	0.241203	0.320939	0.346853	0	0.466458	0.235222	0.358814	0.779423	0.191367	0.386721	0.59603	0.25117	0.546194	1.1203	0.552175	0.691713	1.21	0.711647	0	0	0	0	0	0	0	0	0	0	0	0	0	0	0	0	0	0	0
HoxA_107|mm9|chr6:52232379-52239458	0.0578089	0.08771	0.125585	0.173427	0.153493	0.33888	0.115618	0.0757496	0.0717628	0.221268	0.173427	0.516293	0.440544	0.35084	0.434563	0.0358814	0.504333	0.0717628	0.320939	0.705667	0.340873	0.320939	0.729588	0.201334	0.586062	0.516293	0.302998	0.705667	1.21997	1.10834	0	0	0	0	0	0	0	0	0	0	0	0	0	0	0	0	0	0	0
HoxA_108|mm9|chr6:52239458-52240301	0.336886	0.195354	0.0538221	0.119605	0.187381	0.318946	0	0.137545	0.145519	0.253163	0.151499	0.131565	0.237216	0.145519	0.0637891	0	0.207315	0.0478418	0.0677759	0.249176	0.253163	0.219275	0.233229	0.171433	0.291038	0.639885	0.239209	0.831252	0.60201	0.380741	0	0	0	0	0	0	0	0	0	0	0	0	0	0	0	0	0	0	0
HoxA_109|mm9|chr6:52240301-52240552	0.0558155	0	0.151499	0.077743	0.119605	0.0418616	0.135552	0.0837232	0	0.133558	0.0179407	0	0.0598023	0.131565	0.08771	0.103657	0.0418616	0	0.00398682	0.0538221	0.0378748	0.111631	0.131565	0.0936903	0.161466	0.283064	0.0677759	0.480412	0.358814	0.378748	0	0	0	0	0	0	0	0	0	0	0	0	0	0	0	0	0	0	0
HoxA_113|mm9|chr6:52244253-52247080	0.380741	0.077743	0.16944	0.0637891	0.149506	0.0817298	0.0837232	0.0538221	0.0956837	0.568122	0.131565	0.129572	0	0.346853	0.442537	0.0478418	0.556161	0	0.227249	0.494366	0.25715	0.195354	0.984744	0.0598023	0.370774	0.16944	0.386721	0.899028	0.61995	0.396689	0	0	0	0	0	0	0	0	0	0	0	0	0	0	0	0	0	0	0
HoxA_114|mm9|chr6:52247080-52247369	0.0637891	0	0	0.283064	0.0578089	0.312965	0.0996705	0.0976771	0	0.103657	0.167446	0.077743	0.145519	0.211301	0	0.105651	0.34486	0.08771	0.135552	0	0.133558	0.326919	0.225255	0	0.241203	0	0.0458484	0.404662	0.183394	0.265124	0	0	0	0	0	0	0	0	0	0	0	0	0	0	0	0	0	0	0
HoxA_115|mm9|chr6:52247369-52248708	0.0717628	0.0318946	0	0.151499	0.139539	0.304992	0	0.0358814	0	0	0.0598023	0.229242	0.157479	0.316952	0.08771	0.113624	0.0797364	0.0737562	0	1.20801	0.0598023	0	0.0857166	0.141532	0.0159473	0	0.129572	0.346853	0.398682	0.139539	0	0	0	0	0	0	0	0	0	0	0	0	0	0	0	0	0	0	0
HoxA_117|mm9|chr6:52249859-52251201	0.273097	0	0.0717628	0.00199341	0.00996705	0.281071	0	0.101664	0.103657	0.548188	0.0857166	0.440544	0.129572	0.0657825	0.141532	0.00797364	0.129572	0.0916968	0.0518287	0	0.0538221	0.0897034	0.187381	0.151499	0.0737562	0.209308	0.165453	0.08771	0.291038	0.494366	0	0	0	0	0	0	0	0	0	0	0	0	0	0	0	0	0	0	0
HoxA_118|mm9|chr6:52251201-52260690	0.827265	0.00199341	0.396689	0.225255	0.259143	0.729588	0.295025	0.101664	0	0.568122	0.538221	0.364794	0.378748	0.109638	0.249176	0.360807	0.623937	0.378748	0.167446	0.761483	0.113624	1.37944	0.546194	0.141532	0.394695	1.00069	0.388715	1.25784	1.06847	1.03857	0	0	0	0	0	0	0	0	0	0	0	0	0	0	0	0	0	0	0
HoxA_119|mm9|chr6:52260690-52262318	1.04853	0.185387	0.077743	0.721614	0.203328	0.769456	0.330906	0.249176	0.17542	0.578089	0.239209	0.316952	0.185387	0.225255	0.316952	0.25715	0.372768	0.470445	0.243196	0.490379	0.312965	0.408649	0.386721	0.279077	0.231236	0.530247	0.177413	1.20801	0.926936	1.21598	0	0	0	0	0	0	0	0	0	0	0	0	0	0	0	0	0	0	0
HoxA_120|mm9|chr6:52262318-52262666	0.304992	0.143526	0.109638	0.077743	0.468451	0.199341	0.159473	0.0478418	0.0518287	0.468451	0.0318946	0.279077	0.135552	0.215288	0.151499	0	0.211301	0.105651	0.133558	0.0598023	0.0398682	0.0498352	0.237216	0.165453	0.0797364	0.518287	0.217282	0.265124	0.312965	0.328913	0	0	0	0	0	0	0	0	0	0	0	0	0	0	0	0	0	0	0
HoxA_121|mm9|chr6:52262666-52263361	0.340873	0.0677759	0.16346	0.103657	0.0996705	0.470445	0.0358814	0.131565	0.111631	0.245189	0.183394	0.420609	0.133558	0.25117	0.141532	0.0637891	0.249176	0.318946	0.167446	0.368781	0.334893	0.203328	0.530247	0.233229	0.199341	0.275091	0.326919	0.781417	0.677759	0.781417	0	0	0	0	0	0	0	0	0	0	0	0	0	0	0	0	0	0	0
HoxA_122|mm9|chr6:52263361-52265393	0.588056	0.0697693	0.103657	0.881087	0.239209	0.434563	0.0179407	0.197348	0	1.27578	0.733575	0.95883	0.283064	0.0358814	0.249176	0.219275	1.11033	0.699687	0.512306	0.560148	0.362801	0.681746	1.13824	0.386721	0.454497	0.564135	0.478418	1.70038	0.717628	0.932916	0	0	0	0	0	0	0	0	0	0	0	0	0	0	0	0	0	0	0
HoxA_123|mm9|chr6:52265393-52268866	0.910988	0.376754	0.609983	0.171433	0.482405	0.631911	0.165453	0.203328	0.1814	0.153493	0.259143	0.137545	0.283064	0.101664	0.149506	0.0657825	0.538221	0.239209	0.434563	0.0956837	0.103657	0.472438	0.297018	0.304992	0.430577	0.408649	0.241203	0.837232	0.719621	0.926936	0	0	0	0	0	0	0	0	0	0	0	0	0	0	0	0	0	0	0
HoxA_124|mm9|chr6:52268866-52271073	0.245189	0.25117	0.402669	0.394695	0.35682	0.149506	0.0936903	0.165453	0.08771	0.34486	0.312965	0.530247	0.137545	0.301005	0.259143	0.227249	0.376754	0.476425	0.506326	0.378748	0.217282	0.330906	0.584069	0.115618	0.183394	0.568122	0.322932	0.390708	0.691713	0.516293	0	0	0	0	0	0	0	0	0	0	0	0	0	0	0	0	0	0	0
HoxA_125|mm9|chr6:52271073-52271271	0.428583	0.103657	0	0.0996705	0.145519	0.310972	0.167446	0.121598	0.0598023	0.306985	0.125585	0.382735	0.107644	0	0.109638	0.113624	0.318946	0.201334	0.239209	0.310972	0.139539	0.267117	0	0.308979	0.197348	0.211301	0.171433	0.314959	0.647858	0.394695	0	0	0	0	0	0	0	0	0	0	0	0	0	0	0	0	0	0	0
HoxA_126|mm9|chr6:52271271-52272007	0.78341	0.101664	0.285058	0.123591	0.609983	0.757496	0.34486	0.0378748	0.111631	0.667792	0.462471	0.649852	0.0956837	0.380741	0.450511	0.35682	0.518287	0.241203	0.247183	0.219275	0.141532	0.442537	0.574102	0.283064	0.0717628	0.42659	0.482405	0.809324	0.661812	0.765469	0	0	0	0	0	0	0	0	0	0	0	0	0	0	0	0	0	0	0
HoxA_127|mm9|chr6:52272007-52273662	0.59603	0.151499	0.312965	0.544201	0.42659	0.560148	0	0.155486	0.159473	0.215288	0.16944	0.111631	0.285058	0.0897034	0.416623	0.362801	0.61397	0.647858	0	0.388715	0.203328	0.43855	0.470445	0.348847	0.306985	0.476425	0.382735	0.717628	0.799357	0.751515	0	0	0	0	0	0	0	0	0	0	0	0	0	0	0	0	0	0	0
HoxA_129|mm9|chr6:52273751-52279265	0.552175	0.201334	0.213295	0.496359	0.0578089	0.412636	0.0677759	0.16346	0.117611	0	0.1814	0.161466	0.077743	0.528254	0.0897034	0.0697693	0.416623	0.155486	0.301005	0.42659	0.16346	0.400675	0.52626	0.239209	0.378748	0.253163	0.275091	0.498352	0.454497	0.306985	0	0	0	0	0	0	0	0	0	0	0	0	0	0	0	0	0	0	0
HoxA_130|mm9|chr6:52279265-52282632	0.281071	0.0418616	0.0657825	0.00598023	0.0378748	0.157479	0.0299011	0.0179407	0	0.418616	0.0657825	0	0	0.123591	0	0	0.267117	0.0179407	0.113624	0.227249	0.0139539	0.129572	0.0498352	0.0956837	0.0139539	0.0976771	0.0558155	0.277084	0.213295	0.133558	0	0	0	0	0	0	0	0	0	0	0	0	0	0	0	0	0	0	0
HoxA_133|mm9|chr6:52301128-52303118	0.259143	0	0.143526	0	0	0.16346	0	0.077743	0	0.0976771	0.0378748	0.0976771	0	0	0.0717628	0	0.1814	0	0.0119605	0.0637891	0	0	0.183394	0.0936903	0.0498352	0.285058	0.0378748	0.354827	0.25117	0	0	0	0	0	0	0	0	0	0	0	0	0	0	0	0	0	0	0	0
HoxA_137|mm9|chr6:52313112-52316057	0.197348	0.139539	0	0.0617957	0.103657	0	0.0797364	0	0	0.137545	0.135552	0.0857166	0.0916968	0	0.0817298	0.0697693	0.340873	0	0.0697693	0.117611	0.0617957	0.201334	0.289044	0.279077	0	0.0996705	0.173427	0.502339	0.665799	0.193361	0	0	0	0	0	0	0	0	0	0	0	0	0	0	0	0	0	0	0
HoxA_139|mm9|chr6:52316168-52332467	0.0697693	0.0916968	0.143526	0.0976771	0.00996705	0	0	0.0498352	0	0	0	0.0617957	0	0.08771	0.147512	0	0.235222	0.229242	0.033888	0	0.197348	0.247183	0	0.077743	0	0.167446	0.101664	0.322932	0.143526	0.165453	0	0	0	0	0	0	0	0	0	0	0	0	0	0	0	0	0	0	0
HoxA_142|mm9|chr6:52334697-52337309	0	0	0.0916968	0.103657	0	0.0478418	0.129572	0.0518287	0	0	0.043855	0.0757496	0	0.0578089	0	0.00199341	0.0498352	0.0478418	0.0558155	0.043855	0.0418616	0.0418616	0.123591	0.043855	0.0279077	0.149506	0.0996705	0.17542	0.0538221	0.0558155	0	0	0	0	0	0	0	0	0	0	0	0	0	0	0	0	0	0	0
HoxA_143|mm9|chr6:52337309-52345436	0.155486	0	0.0598023	0.211301	0.00398682	0.195354	0	0.043855	0	0.0976771	0	0.191367	0.0478418	0.135552	0.077743	0.255156	0.143526	0.0737562	0.117611	0.127578	0.033888	0.077743	0.153493	0.107644	0.077743	0.25117	0.0797364	0.370774	0.225255	0.143526	0	0	0	0	0	0	0	0	0	0	0	0	0	0	0	0	0	0	0
HoxA_146|mm9|chr6:52349868-52361783	0.161466	0	0.0318946	0.0518287	0.103657	0.0418616	0.0358814	0.0199341	0.00398682	0.00199341	0.107644	0.191367	0.0279077	0.131565	0.0538221	0.0398682	0.167446	0	0.0757496	0.137545	0.0498352	0.0478418	0.245189	0.113624	0.0318946	0.141532	0.205321	0.0358814	0.326919	0.117611	0	0	0	0	0	0	0	0	0	0	0	0	0	0	0	0	0	0	0
HoxA_147|mm9|chr6:52361783-52364459	0.109638	0.0578089	0	0	0.0418616	0.0996705	0	0	0	0	0.111631	0.157479	0	0	0	0	0.233229	0.103657	0.0916968	0.177413	0	0.153493	0.0837232	0.217282	0.0299011	0.167446	0	0.167446	0.314959	0.157479	0	0	0	0	0	0	0	0	0	0	0	0	0	0	0	0	0	0	0
HoxA_148|mm9|chr6:52364459-52367178	0.231236	0	0	0.0378748	0.0657825	0	0	0.00598023	0	0	0.119605	0.277084	0	0	0	0	0.243196	0.167446	0.402669	0.249176	0.135552	0.0657825	0.52028	0.0617957	0.139539	0.0996705	0.08771	0.376754	0.324926	0.318946	0	0	0	0	0	0	0	0	0	0	0	0	0	0	0	0	0	0	0
HoxA_149|mm9|chr6:52367178-52369809	0.0996705	0.0916968	0.0996705	0.0797364	0.121598	0	0.0897034	0.394695	0.0617957	0.207315	0.0279077	0.161466	0	0	0.0837232	0.221268	0.330906	0.0936903	0.0657825	0.293031	0.109638	0.283064	0.769456	0.376754	0.358814	0.249176	0.183394	0.358814	0.454497	0.504333	0	0	0	0	0	0	0	0	0	0	0	0	0	0	0	0	0	0	0
HoxA_150|mm9|chr6:52369809-52372052	0.0737562	0	0.0518287	0	0.0498352	0.0159473	0	0.0398682	0	0.0916968	0.0398682	0.147512	0	0	0	0	0.125585	0	0.109638	0.0697693	0.101664	0.0418616	0.17542	0.033888	0.0318946	0.0737562	0.117611	0.233229	0.119605	0	0	0	0	0	0	0	0	0	0	0	0	0	0	0	0	0	0	0	0
HoxA_151|mm9|chr6:52372052-52381044	0	0	0.0697693	0.16944	0.08771	0.165453	0.0637891	0	0	0	0.105651	0	0.0897034	0.0617957	0.077743	0	0.141532	0.289044	0.0159473	0.133558	0.0617957	0.0697693	0.0996705	0.151499	0.111631	0.0498352	0.16346	0.129572	0.328913	0.0637891	0	0	0	0	0	0	0	0	0	0	0	0	0	0	0	0	0	0	0
HoxA_153|mm9|chr6:52381133-52383492	0.0936903	0.077743	0	0	0.0916968	0.0737562	0.0657825	0.0936903	0	0.16346	0.16944	0.326919	0	0.147512	0.167446	0.0797364	0.193361	0.316952	0.121598	0	0.0378748	0.141532	0.00199341	0.0318946	0.0657825	0.08771	0.145519	0.197348	0.17542	0.211301	0	0	0	0	0	0	0	0	0	0	0	0	0	0	0	0	0	0	0
HoxA_154|mm9|chr6:52383492-52387391	0.16346	0	0	0	0.0199341	0.0757496	0.0578089	0.0378748	0	0	0.0219275	0.0757496	0.0458484	0	0	0	0	0.0757496	0	0.101664	0.0598023	0.0458484	0.0498352	0.159473	0.043855	0.0737562	0.113624	0.135552	0.364794	0.279077	0	0	0	0	0	0	0	0	0	0	0	0	0	0	0	0	0	0	0
HoxA_155|mm9|chr6:52387391-52392264	0.17542	0	0	0.0897034	0.229242	0.0817298	0.077743	0	0	0.207315	0.161466	0.08771	0	0.0757496	0	0.0976771	0	0	0.127578	0.0936903	0.231236	0	0.159473	0.141532	0.105651	0.143526	0.0358814	0.675766	0.243196	0.406656	0	0	0	0	0	0	0	0	0	0	0	0	0	0	0	0	0	0	0
HoxA_156|mm9|chr6:52392264-52401093	0.00199341	0	0	0.00598023	0.0897034	0.448517	0	0	0.0219275	0.135552	0.143526	0.173427	0.127578	0.0857166	0.0797364	0.137545	0.16346	0.0279077	0	0.16944	0.101664	0.0717628	0.201334	0.0598023	0.0797364	0.358814	0.0498352	0.0498352	0.235222	0.219275	0	0	0	0	0	0	0	0	0	0	0	0	0	0	0	0	0	0	0
HoxA_157|mm9|chr6:52401093-52402200	0.0757496	0.111631	0.121598	0.0418616	0	0	0	0.0797364	0.0857166	0.0936903	0.16944	0	0.033888	0	0	0.033888	0	0.0657825	0.0418616	0	0.0299011	0.0737562	0.221268	0.135552	0.157479	0.167446	0.207315	0.0996705	0.103657	0.0897034	0	0	0	0	0	0	0	0	0	0	0	0	0	0	0	0	0	0	0
HoxA_158|mm9|chr6:52402200-52407151	0	0.0677759	0	0.316952	0.0279077	0	0	0	0	0	0.043855	0.0518287	0	0.115618	0	0.0458484	0	0.0817298	0.0478418	0.131565	0.043855	0	0.105651	0.143526	0.0558155	0.221268	0.131565	0.121598	0.0398682	0.173427	0	0	0	0	0	0	0	0	0	0	0	0	0	0	0	0	0	0	0
HoxA_161|mm9|chr6:52415131-52419678	0.103657	0.0817298	0.143526	0.392702	0.183394	0.16944	0.0837232	0.0518287	0	0.0976771	0.0857166	0.189374	0.115618	0	0.157479	0.17542	0.147512	0	0.265124	0	0.157479	0.201334	0.00797364	0.243196	0.139539	0.0956837	0.217282	0.279077	0.243196	0.476425	0	0	0	0	0	0	0	0	0	0	0	0	0	0	0	0	0	0	0
HoxA_163|mm9|chr6:52420006-52429375	0.00797364	0.0617957	0	0	0.0757496	0.0797364	0.00199341	0.0757496	0	0.117611	0.0637891	0.157479	0.0458484	0.0478418	0.295025	0.215288	0	0	0.0817298	0.0936903	0.129572	0	0	0.0697693	0	0.0657825	0.08771	0.450511	0.155486	0.217282	0	0	0	0	0	0	0	0	0	0	0	0	0	0	0	0	0	0	0
HoxA_165|mm9|chr6:52438705-52440652	0	0	0.0857166	0	0.043855	0	0	0	0	0	0.0498352	0	0.0518287	0	0	0	0	0	0	0	0.00598023	0	0	0.0259143	0.00199341	0	0	0	0.00398682	0.0976771	0	0	0	0	0	0	0	0	0	0	0	0	0	0	0	0	0	0	0
HoxA_167|mm9|chr6:52441759-52444151	0	0	0	0.00797364	0.109638	0	0.0677759	0	0	0.0897034	0	0.137545	0	0	0.165453	0.0418616	0.259143	0.00996705	0.0358814	0.107644	0.0478418	0.149506	0.161466	0	0.227249	0.119605	0.0897034	0.139539	0.328913	0.195354	0	0	0	0	0	0	0	0	0	0	0	0	0	0	0	0	0	0	0
HoxA_168|mm9|chr6:52444151-52448361	0.235222	0	0	0	0.0398682	0.0159473	0.0657825	0.0458484	0	0.0558155	0	0.08771	0	0.111631	0.0817298	0.143526	0.0737562	0.105651	0	0	0	0.0657825	0.0857166	0.109638	0.0498352	0.26313	0.0498352	0.139539	0.420609	0.0677759	0	0	0	0	0	0	0	0	0	0	0	0	0	0	0	0	0	0	0
HoxA_169|mm9|chr6:52448361-52449991	0.0558155	0	0	0.0518287	0	0.043855	0.0398682	0.103657	0	0	0.0498352	0.0657825	0	0.0279077	0.0617957	0.0458484	0.177413	0	0.0398682	0.0578089	0	0.123591	0.141532	0.127578	0	0.0538221	0.033888	0.239209	0.197348	0.17542	0	0	0	0	0	0	0	0	0	0	0	0	0	0	0	0	0	0	0
HoxA_171|mm9|chr6:52450036-52462044	0.0837232	0	0.324926	0.239209	0.105651	0.241203	0	0.0956837	0.0538221	0.197348	0.295025	0.322932	0	0.0737562	0.0857166	0.197348	0.271104	0.173427	0.171433	0.283064	0.0737562	0.470445	0.330906	0.177413	0.147512	0.402669	0.293031	0.647858	0.536227	0.103657	0	0	0	0	0	0	0	0	0	0	0	0	0	0	0	0	0	0	0
HoxA_173|mm9|chr6:52464987-52470467	0.149506	0	0	0	0.131565	0.183394	0.199341	0.077743	0.0817298	0.376754	0	0.0697693	0.119605	0	0.340873	0	0.077743	0.16944	0.133558	0.245189	0.105651	0.155486	0.273097	0.0976771	0.0956837	0.139539	0.0538221	0.241203	0.342866	0.261137	0	0	0	0	0	0	0	0	0	0	0	0	0	0	0	0	0	0	0
HoxA_174|mm9|chr6:52470467-52478865	0.185387	0	0.0956837	0.103657	0	0.442537	0.103657	0	0	0.316952	0.0358814	0.197348	0	0	0.332899	0.378748	0.0976771	0.0518287	0.0897034	0.113624	0.183394	0.107644	0.217282	0.183394	0.229242	0.201334	0.043855	0.611977	0.436557	0.753509	0	0	0	0	0	0	0	0	0	0	0	0	0	0	0	0	0	0	0
HoxA_176|mm9|chr6:52483388-52490414	0	0	0	0	0	0.0797364	0	0.0936903	0.0657825	0.00797364	0.0398682	0.0677759	0	0.123591	0.0637891	0.0617957	0.0717628	0	0.0936903	0.141532	0	0.0677759	0.077743	0.0578089	0.0558155	0.398682	0.0757496	0.137545	0.265124	0.336886	0	0	0	0	0	0	0	0	0	0	0	0	0	0	0	0	0	0	0
HoxA_177|mm9|chr6:52490414-52493874	0.121598	0.0478418	0.249176	0.139539	0.101664	0.149506	0.0637891	0.0478418	0	0	0.171433	0.231236	0.101664	0	0	0.189374	0.205321	0	0.0757496	0.207315	0.153493	0.299011	0	0.239209	0.113624	0.201334	0.145519	0.261137	0.189374	0	0	0	0	0	0	0	0	0	0	0	0	0	0	0	0	0	0	0	0
HoxA_178|mm9|chr6:52493874-52497394	0.247183	0	0.111631	0.458484	0.135552	0.139539	0	0.0717628	0	0.137545	0.0617957	0.107644	0.08771	0.247183	0.215288	0.133558	0.0757496	0.281071	0	0.255156	0.127578	0.217282	0.1814	0.207315	0.125585	0.456491	0.117611	0.78341	0.285058	0.203328	0	0	0	0	0	0	0	0	0	0	0	0	0	0	0	0	0	0	0
HoxA_179|mm9|chr6:52497394-52497615	0.217282	0	0	0.0139539	0	0	0	0.0318946	0	0.0737562	0	0	0.0578089	0.077743	0.201334	0	0.101664	0.0857166	0.0956837	0	0.149506	0.0578089	0	0.0697693	0.0578089	0	0.179407	0.177413	0.193361	0.173427	0	0	0	0	0	0	0	0	0	0	0	0	0	0	0	0	0	0	0
HoxA_180|mm9|chr6:52497615-52497933	0	0	0.0996705	0.00199341	0	1.7841	0.133558	0	0	0	0	0.149506	0	0	0	0.0717628	0	0	0	0.0478418	0	0	0	0	0.0458484	0	0.0458484	0.121598	0.121598	0	0	0	0	0	0	0	0	0	0	0	0	0	0	0	0	0	0	0	0
HoxA_181|mm9|chr6:52497933-52501912	0.466458	0	0	0.287051	0	0.0239209	0.0936903	0	0	0.121598	0.209308	0.0697693	0.241203	0.0897034	0.0518287	0.149506	0.352834	0.179407	0.147512	0.185387	0.043855	0.157479	0.115618	0.0398682	0.205321	0.137545	0.227249	0.474432	0.235222	0.568122	0	0	0	0	0	0	0	0	0	0	0	0	0	0	0	0	0	0	0
HoxA_182|mm9|chr6:52501912-52506069	0.0996705	0	0	0.197348	0.117611	0.0717628	0.0897034	0.101664	0	0.249176	0.159473	0	0	0	0.0737562	0.161466	0.0956837	0.0916968	0.0598023	0.103657	0.0976771	0.1814	0.424596	0.219275	0.165453	0.26313	0.241203	0.418616	0.223262	0.275091	0	0	0	0	0	0	0	0	0	0	0	0	0	0	0	0	0	0	0
HoxA_185|mm9|chr6:52509879-52510899	0.139539	0	0.123591	0.0717628	0.0558155	0.0737562	0	0.0259143	0	0	0.08771	0.0677759	0.0637891	0.117611	0	0.0458484	0.0996705	0.0617957	0	0.127578	0.0299011	0	0	0.0976771	0.0518287	0.0757496	0.0617957	0.299011	0.261137	0.183394	0	0	0	0	0	0	0	0	0	0	0	0	0	0	0	0	0	0	0
HoxA_187|mm9|chr6:52514325-52518961	0.223262	0.109638	0	0.221268	0.0697693	0.185387	0.167446	0.0358814	0.127578	0.324926	0.0259143	0.207315	0.207315	0.121598	0	0.0538221	0.0358814	0.35084	0.0637891	0.155486	0.0996705	0.295025	0.16346	0.0697693	0.173427	0.121598	0.306985	0.308979	0.314959	0.398682	0	0	0	0	0	0	0	0	0	0	0	0	0	0	0	0	0	0	0
HoxA_189|mm9|chr6:52520631-52522484	0	0	0.0398682	0.0757496	0.235222	0.552175	0	0.225255	0	0	0	0.0897034	0.0617957	0	0.141532	0.0558155	0.241203	0	0	0.237216	0.117611	0.255156	0.0358814	0.291038	0.0837232	0.231236	0.195354	0.631911	0.0657825	0.454497	0	0	0	0	0	0	0	0	0	0	0	0	0	0	0	0	0	0	0
HoxA_191|mm9|chr6:52522985-52524187	0.398682	0.0498352	0	0.183394	0.0538221	0	0	0	0.0578089	0.17542	0.0398682	0	0	0.203328	0.191367	0.0737562	0.380741	0	0.0637891	0.109638	0.0598023	0.302998	0.0857166	0	0	0.470445	0.191367	0.530247	0.566128	0.223262	0	0	0	0	0	0	0	0	0	0	0	0	0	0	0	0	0	0	0
HoxA_194|mm9|chr6:52527037-52527403	0.0637891	0	0.111631	0.346853	0.0976771	0.209308	0.0598023	0.0617957	0	0.0996705	0.147512	0.0697693	0.0757496	0	0.147512	0.0598023	0	0.380741	0.161466	0.137545	0.043855	0.334893	0.352834	0.330906	0.273097	0.410642	0.312965	0.436557	0.544201	0.08771	0	0	0	0	0	0	0	0	0	0	0	0	0	0	0	0	0	0	0
HoxA_195|mm9|chr6:52527403-52527763	0	0	0	0.0737562	0	0	0.157479	0	0	0.0996705	0.0578089	0.279077	0.0797364	0	0	0	0.25117	0.0936903	0.0578089	0.0837232	0.0598023	0.0936903	0.741548	0	0.225255	0.123591	0.167446	0.470445	0.342866	0.287051	0	0	0	0	0	0	0	0	0	0	0	0	0	0	0	0	0	0	0
HoxA_196|mm9|chr6:52527763-52541897	0.590049	0	0.00398682	0.08771	0.16944	0.245189	0.0817298	0	0.129572	0.189374	0.0617957	0.0617957	0.0817298	0.173427	0.111631	0.077743	0.0996705	0.474432	0.145519	0.436557	0.466458	0.177413	0.314959	0.239209	0.08771	0.600016	0.422603	1.13226	0.659819	0.580082	0	0	0	0	0	0	0	0	0	0	0	0	0	0	0	0	0	0	0
HoxA_197|mm9|chr6:52541897-52542057	0.334893	0.16346	0	0	0	0	0	0	0	0.0219275	0.201334	0	0	0.08771	0	0	0.0916968	0	0.0717628	0	0	0.0578089	0	0	0	0.354827	0.16346	0.229242	0.211301	0.203328	0	0	0	0	0	0	0	0	0	0	0	0	0	0	0	0	0	0	0
HoxA_198|mm9|chr6:52542057-52542687	0.0637891	0	0.0518287	0.0617957	0.0797364	0	0	0	0.0518287	0.123591	0	0	0.00398682	0.0837232	0.0558155	0.125585	0	0.0478418	0	0.143526	0.0478418	0.0637891	0	0	0.0617957	0.0757496	0.0259143	0.121598	0.167446	0.125585	0	0	0	0	0	0	0	0	0	0	0	0	0	0	0	0	0	0	0
HoxA_199|mm9|chr6:52542687-52542962	0	0	0	0	0	0	0	0.0518287	0	0	0.0677759	0	0	0	0	0.0857166	0	0.293031	0	0	0	0	0	0.0518287	0.103657	0	0	0.161466	0	0	0	0	0	0	0	0	0	0	0	0	0	0	0	0	0	0	0	0	0
HoxA_201|mm9|chr6:52545386-52551985	0	0	0.0578089	0.16346	0	0.179407	0	0	0	0.119605	0	0.157479	0.16346	0.0817298	0	0	0.249176	0	0.08771	0.187381	0	0.193361	0.217282	0.157479	0.171433	0.249176	0.0358814	0.570115	0.342866	0.0797364	0	0	0	0	0	0	0	0	0	0	0	0	0	0	0	0	0	0	0
HoxA_202|mm9|chr6:52551985-52562232	0.44453	0.0976771	0.183394	0.00996705	0.195354	0.155486	0.131565	0.121598	0.0617957	0.215288	0.117611	0.299011	0.177413	0.0657825	0.155486	0	0.484399	0.235222	0.378748	0.422603	0.324926	0.151499	0.787397	0.237216	0.550181	0.366787	0.709654	0.440544	0.458484	0.241203	0	0	0	0	0	0	0	0	0	0	0	0	0	0	0	0	0	0	0
HoxA_203|mm9|chr6:52562232-52568056	0.185387	0	0	0.0936903	0.0578089	0.255156	0	0.0817298	0	0.107644	0.0697693	0.249176	0.043855	0.314959	0.167446	0.0657825	0.123591	0.165453	0.310972	0.0916968	0.16944	0.237216	0.185387	0.0418616	0.0358814	0.25117	0.259143	0.753509	0.60201	0.578089	0	0	0	0	0	0	0	0	0	0	0	0	0	0	0	0	0	0	0
HoxA_206|mm9|chr6:52575680-52581530	0.189374	0.043855	0.183394	0.0139539	0.153493	0.0916968	0.00199341	0.0797364	0	0.430577	0	0.243196	0.0717628	0.0817298	0.0637891	0.143526	0.133558	0.101664	0.137545	0	0.320939	0.340873	0.25715	0.151499	0.299011	0.410642	0.143526	0.639885	0.534234	0.396689	0	0	0	0	0	0	0	0	0	0	0	0	0	0	0	0	0	0	0
HoxA_208|mm9|chr6:52582510-52584015	0.131565	0.00199341	0.0458484	0.101664	0.0817298	0.17542	0.0398682	0.0498352	0.0418616	0	0.0518287	0.0897034	0.0259143	0.0897034	0.0677759	0	0	0	0.0478418	0.0418616	0.0837232	0.0737562	0.33888	0.227249	0.382735	0.227249	0.139539	0.578089	0.372768	0.231236	0	0	0	0	0	0	0	0	0	0	0	0	0	0	0	0	0	0	0
HoxA_210|mm9|chr6:52584025-52588283	0.179407	0	0.101664	0	0.0578089	0.08771	0	0.0458484	0.0757496	0.0797364	0	0.077743	0.0657825	0.143526	0.137545	0.00598023	0	0.08771	0.0976771	0.119605	0.0418616	0.133558	0.133558	0.26911	0.249176	0.0418616	0.173427	1.00667	0.25715	0.161466	0	0	0	0	0	0	0	0	0	0	0	0	0	0	0	0	0	0	0
HoxA_211|mm9|chr6:52588283-52590517	0.103657	0	0.221268	0.0897034	0.033888	0.245189	0.0897034	0	0	0.221268	0.336886	0.1814	0.149506	0.0897034	0.233229	0.0737562	0.400675	0.472438	0.306985	0.480412	0.0617957	0.657825	0.446524	0.187381	0.193361	0.366787	0.301005	0.954843	0.510313	0.410642	0	0	0	0	0	0	0	0	0	0	0	0	0	0	0	0	0	0	0
HoxA_221|mm9|chr6:52627105-52628031	0	0.033888	0	0	0.16346	0.0498352	0	0	0	0.147512	0.129572	0.00199341	0	0.107644	0	0	0.111631	0	0.0598023	0.16346	0.185387	0.221268	0.187381	0.0578089	0.247183	0.199341	0.203328	0.171433	0.239209	0.233229	0	0	0	0	0	0	0	0	0	0	0	0	0	0	0	0	0	0	0
HoxA_225|mm9|chr6:52637837-52641317	0	0.0558155	0.08771	0.0558155	0.0797364	0.145519	0	0.0299011	0.0378748	0.287051	0.0538221	0.249176	0.0936903	0	0.0358814	0.0578089	0.187381	0.077743	0	0.149506	0.141532	0.518287	0.380741	0.334893	0.185387	0.530247	0.187381	0.304992	0.215288	0.554168	0	0	0	0	0	0	0	0	0	0	0	0	0	0	0	0	0	0	0
HoxA_226|mm9|chr6:52641318-52647573	0.129572	0	0	0	0	0.233229	0	0	0.0976771	0.243196	0	0.183394	0.0717628	0.201334	0.247183	0.151499	0.285058	0	0.16346	0.277084	0.25715	0.410642	0.137545	0.384728	0.223262	0.301005	0.125585	0.932916	0.26911	0.316952	0	0	0	0	0	0	0	0	0	0	0	0	0	0	0	0	0	0	0
HoxA_228|mm9|chr6:52656263-52657321	0	0	0.0916968	0.137545	0.227249	0.253163	0	0	0	0	0.0697693	0	0.209308	0.0697693	0	0	0.221268	0	0	0.0897034	0.077743	0.302998	0.219275	0.159473	0.171433	0.428583	0.229242	0.466458	0.302998	0.249176	0	0	0	0	0	0	0	0	0	0	0	0	0	0	0	0	0	0	0
HoxA_229|mm9|chr6:52657322-52658513	0.147512	0	0	0.0398682	0	0.137545	0	0	0.115618	0.203328	0.203328	0.0558155	0.125585	0	0	0.0259143	0.235222	0.233229	0.0617957	0.374761	0.113624	0.310972	0.267117	0.0478418	0.1814	0.155486	0.119605	0.550181	0.370774	0.422603	0	0	0	0	0	0	0	0	0	0	0	0	0	0	0	0	0	0	0
HoxA_235|mm9|chr6:52693850-52694645	0.0857166	0	0	0.0757496	0	0.173427	0	0.0518287	0	0.0717628	0	0.0976771	0	0.354827	0.00199341	0.151499	0.0757496	0.225255	0.0558155	0.133558	0	0	0.299011	0.139539	0.0697693	0.237216	0.26911	0.651845	0.191367	0.189374	0	0	0	0	0	0	0	0	0	0	0	0	0	0	0	0	0	0	0
HoxA_237|mm9|chr6:52669639-52701839	0.0916968	0	0	0	0	0.0757496	0	0	0	0.0837232	0.00199341	0.0538221	0	0	0.0697693	0.0518287	0	0.221268	0	0.139539	0	0.17542	0.265124	0.033888	0.0458484	0.157479	0.103657	0.245189	0.326919	0.033888	0	0	0	0	0	0	0	0	0	0	0	0	0	0	0	0	0	0	0
HoxA_238|mm9|chr6:52701840-52704692	0.0797364	0.0478418	0.0857166	0.0717628	0	0	0	0.0418616	0	0.203328	0.0458484	0.328913	0.0697693	0.109638	0.177413	0	0.0578089	0.129572	0.129572	0	0.141532	0.310972	0.388715	0.0737562	0.203328	0.322932	0.00598023	0.470445	0.205321	0.16346	0	0	0	0	0	0	0	0	0	0	0	0	0	0	0	0	0	0	0
HoxA_239|mm9|chr6:52704693-52706024	0.0378748	0	0	0	0.155486	0	0	0	0	0.1814	0.121598	0.105651	0	0	0	0	0	0.460478	0.149506	0.193361	0.145519	0.103657	0	0.107644	0.137545	0.0737562	0.171433	0.171433	0.402669	0.0897034	0	0	0	0	0	0	0	0	0	0	0	0	0	0	0	0	0	0	0
HoxA_240|mm9|chr6:52706025-52718534	0.0558155	0	0	0.287051	0.0916968	0.0598023	0	0	0	0	0	0.0817298	0.189374	0	0.117611	0.16944	0.153493	0.0279077	0.077743	0.157479	0.217282	0.101664	0.35682	0.199341	0.225255	0.147512	0.143526	0.406656	0.273097	0.151499	0	0	0	0	0	0	0	0	0	0	0	0	0	0	0	0	0	0	0
HoxA_241|mm9|chr6:52718535-52721479	0	0.0299011	0	0.0996705	0.0418616	0.219275	0	0.0936903	0.0398682	0.0259143	0.113624	0.0637891	0	0.16346	0.00996705	0.113624	0.125585	0.0897034	0.105651	0.0518287	0.043855	0	0.0578089	0.0757496	0.155486	0.111631	0.147512	0.171433	0.227249	0.213295	0	0	0	0	0	0	0	0	0	0	0	0	0	0	0	0	0	0	0
HoxA_243|mm9|chr6:52723090-52725748	0.115618	0	0	0.0139539	0.135552	0	0.0837232	0.0717628	0.0657825	0.0757496	0.0299011	0.0598023	0	0.0897034	0.139539	0	0.0518287	0.0717628	0.0717628	0.0976771	0.08771	0	0.211301	0.127578	0.125585	0.217282	0.195354	0.460478	0.318946	0.155486	0	0	0	0	0	0	0	0	0	0	0	0	0	0	0	0	0	0	0
HoxA_248|mm9|chr6:52741675-52742100	0.139539	0	0.08771	0	0.101664	0	0	0	0	0.043855	0	0	0.0538221	0	0.0637891	0.159473	0.141532	0.077743	0.0837232	0.185387	0.0318946	0.223262	0.241203	0.173427	0.215288	0.0837232	0.123591	0.340873	0.26313	0.0637891	0	0	0	0	0	0	0	0	0	0	0	0	0	0	0	0	0	0	0
HoxA_249|mm9|chr6:52742101-52748549	0.205321	0.0697693	0	0.0598023	0.279077	0.0578089	0	0.177413	0.0558155	0.229242	0.34486	0.115618	0.183394	0	0	0.173427	0.310972	0	0.161466	0.247183	0.149506	0.265124	0.643871	0.312965	0.482405	0.474432	0.0916968	0.849193	0.328913	0.26911	0	0	0	0	0	0	0	0	0	0	0	0	0	0	0	0	0	0	0
HoxA_251|mm9|chr6:52748770-52752905	0.0857166	0.0398682	0	0.103657	0.0857166	0.211301	0	0.0418616	0.103657	0.271104	0.253163	0.137545	0.0617957	0.308979	0.077743	0	0.077743	0.177413	0.0837232	0.362801	0.470445	0.157479	0.324926	0.281071	0.101664	0.510313	0.472438	0.829258	0.556161	0.544201	0	0	0	0	0	0	0	0	0	0	0	0	0	0	0	0	0	0	0
HoxA_255|mm9|chr6:52759240-52771163	0	0	0	0.139539	0	0.26313	0.0996705	0	0.0657825	0	0.08771	0.077743	0.129572	0.123591	0.117611	0	0	0.306985	0.279077	0.195354	0.129572	0.0598023	0.077743	0.1814	0.0757496	0.195354	0.203328	0.454497	0.747529	0.119605	0	0	0	0	0	0	0	0	0	0	0	0	0	0	0	0	0	0	0
HoxA_256|mm9|chr6:52771164-52772646	0	0	0.0558155	0.125585	0.0956837	0.217282	0.0498352	0	0.0518287	0	0.08771	0.125585	0	0.0578089	0.143526	0	0.117611	0.121598	0.0996705	0.111631	0.0299011	0.219275	0.241203	0.077743	0.129572	0.0279077	0.191367	0.193361	0.295025	0.189374	0	0	0	0	0	0	0	0	0	0	0	0	0	0	0	0	0	0	0
HoxA_257|mm9|chr6:52772647-52777261	0.247183	0.117611	0.0737562	0.16944	0	0.16944	0	0.147512	0	0	0.0418616	0.0478418	0.0637891	0	0.127578	0.167446	0.396689	0.203328	0.199341	0.223262	0.0538221	0.324926	0.458484	0.0558155	0.285058	0.255156	0.235222	0.855173	0.362801	0.287051	0	0	0	0	0	0	0	0	0	0	0	0	0	0	0	0	0	0	0
HoxA_258|mm9|chr6:52777262-52778607	0.308979	0	0	0.0637891	0.0239209	0	0	0.153493	0	0.0817298	0.0558155	0.129572	0.0976771	0.187381	0.0757496	0.0697693	0.139539	0.131565	0.125585	0.35682	0.08771	0.376754	0.454497	0.137545	0.552175	0.578089	0.167446	0.747529	0.44453	0.255156	0	0	0	0	0	0	0	0	0	0	0	0	0	0	0	0	0	0	0
HoxA_262|mm9|chr6:52793374-52801167	0.0578089	0	0.0697693	0.115618	0.0976771	0.167446	0.0637891	0.0677759	0.0598023	0	0.1814	0.0617957	0	0.0538221	0.287051	0.0617957	0.185387	0	0.123591	0.123591	0.229242	0.159473	0.189374	0.0458484	0.267117	0.207315	0.314959	0.336886	0.386721	0.0936903	0	0	0	0	0	0	0	0	0	0	0	0	0	0	0	0	0	0	0
HoxA_263|mm9|chr6:52801169-52803285	0.376754	0.00199341	0.241203	0.611977	0.165453	0.161466	0.287051	0.167446	0.201334	0.219275	0.215288	0.273097	0	0.308979	0.693707	0.0478418	0.588056	0.380741	0.404662	0.580082	0.456491	1.13226	1.22395	0.885074	0.540214	1.12628	0.861153	1.89175	0.912982	0.962817	0	0	0	0	0	0	0	0	0	0	0	0	0	0	0	0	0	0	0
HoxA_264|mm9|chr6:52803286-52809464	0	0	0.0737562	0.139539	0	0.0817298	0.0378748	0	0.0936903	0.0697693	0.103657	0.227249	0.131565	0.26313	0	0.123591	0.177413	0.209308	0.123591	0.155486	0.157479	0.191367	0.781417	0.241203	0.348847	0.267117	0.524267	0.490379	0.340873	0.580082	0	0	0	0	0	0	0	0	0	0	0	0	0	0	0	0	0	0	0
HoxA_265|mm9|chr6:52809465-52817061	0.0857166	0.0598023	0.155486	0.0657825	0	0.0737562	0	0	0	0.0737562	0	0.0817298	0	0.0498352	0.141532	0.0478418	0.115618	0	0	0.217282	0.16944	0.137545	0.187381	0.0936903	0.25117	0.849193	0.133558	0.247183	0.446524	0.386721	0	0	0	0	0	0	0	0	0	0	0	0	0	0	0	0	0	0	0
HoxA_267|mm9|chr6:52817090-52817285	0	0.0498352	0	0.0797364	0	0	0	0.0199341	0	0.129572	0	0	0.0578089	0	0.0418616	0	0	0.0418616	0.0199341	0.0737562	0.0617957	0.0179407	0	0.0677759	0.0299011	0.0757496	0.0259143	0.0617957	0.0199341	0.0358814	0	0	0	0	0	0	0	0	0	0	0	0	0	0	0	0	0	0	0
HoxA_268|mm9|chr6:52817286-52820895	0	0.00199341	0	0	0.0538221	0.151499	0.0578089	0.0677759	0.0498352	0	0.111631	0.193361	0.0518287	0.16944	0	0	0	0.0159473	0.17542	0.0637891	0	0.386721	0.149506	0.207315	0.308979	0.151499	0.16944	0.905008	0.253163	0.546194	0	0	0	0	0	0	0	0	0	0	0	0	0	0	0	0	0	0	0
HoxA_269|mm9|chr6:52820896-52831247	0.147512	0.0478418	0.17542	0.0996705	0.0398682	0.0478418	0	0.0717628	0	0	0.0737562	0.0657825	0.101664	0.0897034	0.0378748	0	0.135552	0.149506	0.0418616	0.17542	0.0558155	0.129572	0.35084	0	0.0637891	0.279077	0.17542	0.295025	0.043855	0.0976771	0	0	0	0	0	0	0	0	0	0	0	0	0	0	0	0	0	0	0
HoxA_270|mm9|chr6:52831248-52832456	0	0	0	0.0677759	0.0478418	0	0	0.0378748	0.0637891	0.0857166	0	0.0657825	0.129572	0	0.0936903	0	0.0717628	0.0897034	0.185387	0.318946	0.0458484	0	0	0.125585	0	0.121598	0.245189	0.611977	0.189374	0.342866	0	0	0	0	0	0	0	0	0	0	0	0	0	0	0	0	0	0	0
HoxA_272|mm9|chr6:52832471-52841533	0.165453	0.0498352	0.0897034	0.159473	0	0.0976771	0.0478418	0.179407	0.0578089	0.147512	0.223262	0.255156	0.0677759	0	0.167446	0.00199341	0.157479	0.101664	0.127578	0.101664	0	0.0916968	0.16346	0.185387	0.239209	0.340873	0.161466	0.0897034	0.336886	0	0	0	0	0	0	0	0	0	0	0	0	0	0	0	0	0	0	0	0
HoxA_273|mm9|chr6:52841534-52842038	0	0	0	0	0	0	0	0	0	0.00199341	0	0	0	0	0.0617957	0	0	0	0	0	0	0	0	0	0	0.077743	0	0.00598023	0	0.00199341	0	0	0	0	0	0	0	0	0	0	0	0	0	0	0	0	0	0	0
HoxA_274|mm9|chr6:52842039-52843690	0.259143	0.00199341	0.191367	0.153493	0	0	0	0.105651	0.043855	0.109638	0	0	0.0916968	0.0956837	0.434563	0.0857166	0.302998	0	0.0657825	0.211301	0.101664	0.0757496	0.0139539	0.145519	0.0578089	0.0956837	0.301005	0.195354	0.185387	0.0757496	0	0	0	0	0	0	0	0	0	0	0	0	0	0	0	0	0	0	0
HoxA_277|mm9|chr6:52848364-52850692	0	0.0518287	0	0.0259143	0.0617957	0	0.0916968	0.08771	0	0.109638	0.318946	0.171433	0.133558	0.0558155	0	0	0.0558155	0.0916968	0.139539	0.0558155	0.0637891	0.0837232	0.312965	0.0697693	0.0897034	0.316952	0.113624	0.424596	0.137545	0.402669	0	0	0	0	0	0	0	0	0	0	0	0	0	0	0	0	0	0	0
HoxA_278|mm9|chr6:52850693-52851731	0.107644	0	0	0	0.0657825	0	0	0	0.033888	0	0.157479	0	0.0598023	0	0.185387	0	0	0	0.033888	0.173427	0.0558155	0.077743	0.34486	0.111631	0.0498352	0.167446	0.161466	0.227249	0.139539	0.137545	0	0	0	0	0	0	0	0	0	0	0	0	0	0	0	0	0	0	0
HoxA_280|mm9|chr6:52858040-52858605	0.0657825	0.0498352	0.0857166	0.077743	0.0916968	0	0.0598023	0.177413	0	0.203328	0.0478418	0	0	0.0657825	0.0956837	0.0398682	0.291038	0.043855	0.0538221	0.277084	0.103657	0.143526	0.185387	0.0318946	0.0418616	0.1814	0.147512	0.524267	0.0976771	0.241203	0	0	0	0	0	0	0	0	0	0	0	0	0	0	0	0	0	0	0
HoxA_281|mm9|chr6:52858606-52865393	0.0956837	0	0.08771	0.167446	0.0578089	0.239209	0	0.217282	0.171433	0.0139539	0.249176	0.0717628	0.16346	0.324926	0.227249	0.0657825	0.267117	0.53224	0.0259143	0.35682	0.077743	0.743542	0.68972	0.207315	0.775436	0.68972	0.44453	0.550181	0.773443	0.586062	0	0	0	0	0	0	0	0	0	0	0	0	0	0	0	0	0	0	0
HoxA_284|mm9|chr6:52871142-52873703	0.490379	0.0717628	0.119605	0.211301	0.155486	0.330906	0.137545	0.131565	0.0897034	0	0.279077	0.167446	0.077743	0.16944	0	0.0857166	0.598023	0.295025	0.275091	0.472438	0.133558	0.494366	0.611977	0.17542	0.406656	0.404662	0.468451	0.61995	0.556161	0.259143	0	0	0	0	0	0	0	0	0	0	0	0	0	0	0	0	0	0	0
HoxA_285|mm9|chr6:52873704-52878849	0.0318946	0	0	0	0.0179407	0	0	0	0.0976771	0.0378748	0.033888	0.111631	0	0.077743	0	0	0.0717628	0.0637891	0.0179407	0.0458484	0.0139539	0	0.0418616	0.105651	0.00199341	0	0.00797364	0.193361	0.149506	0.125585	0	0	0	0	0	0	0	0	0	0	0	0	0	0	0	0	0	0	0
HoxA_286|mm9|chr6:52878850-52881665	0	0	0.157479	0.103657	0.127578	0.0677759	0.0538221	0	0	0	0.131565	0.328913	0.0757496	0.358814	0.165453	0	0.153493	0.177413	0.00199341	0.408649	0.318946	0.35084	0.217282	0.52028	0.0817298	0.08771	0.289044	0.430577	0.470445	0.26313	0	0	0	0	0	0	0	0	0	0	0	0	0	0	0	0	0	0	0
HoxA_287|mm9|chr6:52881666-52885980	0.123591	0	0.0837232	0.578089	0	0.033888	0	0.215288	0	0.135552	0.193361	0.225255	0.193361	0.183394	0.207315	0	0.0737562	0.117611	0.219275	0.312965	0.245189	0.434563	0.187381	0.119605	0.287051	0.422603	0.225255	0.492372	0.478418	0.484399	0	0	0	0	0	0	0	0	0	0	0	0	0	0	0	0	0	0	0
HoxA_288|mm9|chr6:52885981-52888326	0.231236	0.0518287	0.0538221	0.0757496	0.0398682	0	0.0936903	0.0418616	0.0598023	0.157479	0.0478418	0.219275	0.0697693	0.197348	0	0.0598023	0.185387	0.131565	0.119605	0.237216	0.147512	0.117611	0.372768	0.0677759	0.131565	0.227249	0.217282	0.35084	0.0538221	0.229242	0	0	0	0	0	0	0	0	0	0	0	0	0	0	0	0	0	0	0
HoxA_289|mm9|chr6:52888327-52890013	0	0	0.0637891	0.0916968	0.125585	0.159473	0.149506	0.0458484	0.0179407	0	0.1814	0.213295	0.0697693	0.139539	0.0897034	0	0.08771	0.193361	0.386721	0.498352	0.139539	0.456491	0.582076	0.215288	0.299011	0.297018	0.402669	0.554168	0.631911	0.462471	0	0	0	0	0	0	0	0	0	0	0	0	0	0	0	0	0	0	0
HoxA_290|mm9|chr6:52890014-52897320	0.151499	0	0.0358814	0.00199341	0.115618	0.420609	0	0.00996705	0.0478418	0.00598023	0.0817298	0.271104	0.0936903	0	0.1814	0.0538221	0.201334	0.0498352	0.0239209	0.137545	0.187381	0.043855	0.570115	0.297018	0.131565	0.0538221	0.0996705	0.440544	0.105651	0.217282	0	0	0	0	0	0	0	0	0	0	0	0	0	0	0	0	0	0	0
HoxA_291|mm9|chr6:52897321-52911313	0.221268	0	0.0976771	0.077743	0.197348	0.312965	0.0598023	0	0.0697693	0.308979	0.165453	0	0.0578089	0.265124	0.00199341	0.107644	0.388715	0.199341	0.247183	0.249176	0.141532	0.249176	0.494366	0.195354	0.318946	0.131565	0.26911	0.761483	0.924942	0.239209	0	0	0	0	0	0	0	0	0	0	0	0	0	0	0	0	0	0	0
HoxA_292|mm9|chr6:52911314-52914397	0.17542	0	0	0	0.16944	0.149506	0.0478418	0.0817298	0.105651	0.0717628	0.101664	0.131565	0.0458484	0.0398682	0	0.0857166	0.273097	0	0.283064	0.245189	0.107644	0.295025	0.773443	0.267117	0.35682	0.342866	0.131565	0.643871	0.498352	0.366787	0	0	0	0	0	0	0	0	0	0	0	0	0	0	0	0	0	0	0
HoxA_293|mm9|chr6:52914398-52918137	0.217282	0.0637891	0.328913	0.0677759	0.0797364	0.0299011	0.161466	0.0358814	0.0578089	0.348847	0.308979	0.26911	0.113624	0	0.209308	0.125585	0.1814	0.221268	0.283064	0.233229	0.308979	0.52626	0.681746	0.621944	0.649852	0.586062	0.538221	1.37745	0.679753	0.773443	0	0	0	0	0	0	0	0	0	0	0	0	0	0	0	0	0	0	0
HoxA_295|mm9|chr6:52918252-52919700	0.00996705	0.00996705	0.0538221	0.0956837	0.00797364	0.123591	0.00398682	0	0	0	0	0.227249	0.0657825	0.0318946	0.16944	0.00398682	0.00996705	0.147512	0.0578089	0.123591	0.0797364	0.0578089	0.0279077	0.352834	0.0119605	0.153493	0.00797364	0.472438	0.352834	0.247183	0	0	0	0	0	0	0	0	0	0	0	0	0	0	0	0	0	0	0
HoxA_296|mm9|chr6:52919701-52924303	0.08771	0.0199341	0	0.0558155	0.0956837	0.0717628	0.0279077	0	0.0598023	0.205321	0.0817298	0.0916968	0.0458484	0.109638	0.165453	0.0199341	0	0.137545	0.0916968	0.119605	0.077743	0.390708	0.488385	0.404662	0.440544	0.241203	0.382735	0.59603	0.609983	0.203328	0	0	0	0	0	0	0	0	0	0	0	0	0	0	0	0	0	0	0
HoxA_297|mm9|chr6:52924304-52933041	0.221268	0	0.0737562	0.0737562	0	0.0598023	0	0.117611	0.08771	0.25117	0.0279077	0	0	0.0558155	0.0617957	0.0318946	0.0578089	0	0.209308	0.412636	0.295025	0.237216	0.737562	0.326919	0.0936903	0.279077	0.185387	0.767463	0.424596	0.430577	0	0	0	0	0	0	0	0	0	0	0	0	0	0	0	0	0	0	0
HoxA_298|mm9|chr6:52933042-52942459	0.302998	0.0657825	0.199341	0.131565	0.00598023	0.155486	0	0.0996705	0	0.259143	0.209308	0.0797364	0.171433	0.137545	0	0	0.0159473	0.167446	0.00199341	0.205321	0.033888	0.217282	0.312965	0.318946	0.524267	0.488385	0.316952	0.486392	0.0817298	0.165453	0	0	0	0	0	0	0	0	0	0	0	0	0	0	0	0	0	0	0
HoxA_302|mm9|chr6:52952345-52960689	0.113624	0.0657825	0	0.143526	0	0	0.0558155	0	0.0737562	0.119605	0.372768	0	0.077743	0	0.111631	0	0.00199341	0	0.219275	0.183394	0.233229	0.247183	0.193361	0.115618	0.115618	0.241203	0.255156	0.77145	0.0318946	0.362801	0	0	0	0	0	0	0	0	0	0	0	0	0	0	0	0	0	0	0
HoxA_303|mm9|chr6:52960690-52967527	0.119605	0.0279077	0	0	0.0897034	0	0.0897034	0.0976771	0	0	0.16346	0.0697693	0.08771	0.117611	0	0.125585	0.141532	0	0.213295	0.157479	0	0.0897034	0.578089	0.0617957	0.0378748	0.125585	0.0797364	0.492372	0.123591	0.165453	0	0	0	0	0	0	0	0	0	0	0	0	0	0	0	0	0	0	0
HoxA_304|mm9|chr6:52967528-52968961	0.0498352	0.077743	0.0717628	0	0.0498352	0.0478418	0	0.0179407	0.0498352	0.0737562	0.0837232	0	0.117611	0.171433	0	0.08771	0.16346	0	0.189374	0.0737562	0.0598023	0.111631	0.171433	0.129572	0.193361	0.153493	0.0817298	0.330906	0.16944	0.0558155	0	0	0	0	0	0	0	0	0	0	0	0	0	0	0	0	0	0	0
HoxA_308|mm9|chr6:52979969-52985775	0	0	0	0.123591	0.0478418	0.223262	0.0478418	0.111631	0.0737562	0	0.0498352	0	0.135552	0.0578089	0.161466	0.0578089	0.043855	0	0.135552	0.177413	0.0418616	0.08771	0.167446	0.16944	0.0538221	0.25715	0.265124	0.484399	0.133558	0	0	0	0	0	0	0	0	0	0	0	0	0	0	0	0	0	0	0	0
HoxA_311|mm9|chr6:52990950-53001211	0.201334	0.143526	0	0	0	0	0.0857166	0.0897034	0	0	0.0996705	0.157479	0.0717628	0.0478418	0	0	0	0	0.0378748	0	0	0.0817298	0.0817298	0	0.127578	0	0	0.0697693	0	0	0	0	0	0	0	0	0	0	0	0	0	0	0	0	0	0	0	0	0
HoxA_316|mm9|chr6:53013811-53020160	0.123591	0	0	0.0976771	0.0657825	0	0	0	0	0.277084	0.0677759	0	0	0	0	0	0	0	0	0.16346	0.0757496	0	0.201334	0.0578089	0.223262	0	0.0398682	0.312965	0.203328	0.0677759	0	0	0	0	0	0	0	0	0	0	0	0	0	0	0	0	0	0	0
HoxA_317|mm9|chr6:53020161-53021219	0	0	0	0	0.077743	0	0.0936903	0	0	0.0538221	0.0299011	0	0	0	0.0737562	0	0.177413	0	0.0677759	0	0	0	0.0897034	0.0657825	0	0.279077	0.0498352	0.171433	0.0837232	0.0936903	0	0	0	0	0	0	0	0	0	0	0	0	0	0	0	0	0	0	0
HoxA_322|mm9|chr6:53026446-53031824	0	0	0	0.117611	0.0498352	0.077743	0	0.0498352	0	0.113624	0	0.0717628	0.0498352	0.133558	0.0299011	0	0	0.117611	0.107644	0.0956837	0	0.0418616	0	0	0.117611	0	0.0598023	0.227249	0	0.121598	0	0	0	0	0	0	0	0	0	0	0	0	0	0	0	0	0	0	0
HoxA_323|mm9|chr6:53031825-53033187	0.217282	0	0	0.0916968	0	0	0	0	0	0	0.0179407	0	0	0	0	0	0.0318946	0	0.0677759	0.149506	0.0578089	0	0.297018	0.0518287	0.08771	0	0.0259143	0	0	0	0	0	0	0	0	0	0	0	0	0	0	0	0	0	0	0	0	0	0
HoxA_324|mm9|chr6:53033188-53035208	0.151499	0	0	0	0.0358814	0	0	0.0299011	0.0558155	0	0	0	0.0857166	0	0	0	0	0	0.0598023	0	0.0936903	0.0637891	0	0	0	0.203328	0.0757496	0.0717628	0.0478418	0.08771	0	0	0	0	0	0	0	0	0	0	0	0	0	0	0	0	0	0	0
HoxA_325|mm9|chr6:53035209-53036923	0	0.0518287	0	0.0797364	0	0	0	0	0	0.123591	0	0	0	0.0857166	0	0	0	0	0.107644	0	0.0398682	0	0	0.0538221	0	0.139539	0.0378748	0.0996705	0.177413	0	0	0	0	0	0	0	0	0	0	0	0	0	0	0	0	0	0	0	0
HoxA_327|mm9|chr6:53039978-53044657	0	0	0	0.141532	0	0.101664	0	0	0	0.179407	0	0.111631	0.08771	0	0	0.0817298	0.0936903	0	0	0	0	0	0	0	0	0	0.0358814	0	0	0	0	0	0	0	0	0	0	0	0	0	0	0	0	0	0	0	0	0	0
[truncated: 114 more columns]
