# Supplementary material for: Clustering of Tissue-Specific Sub-TADs Accompanies the Regulation of HoxA Genes in Developing Limbs
Source: PLoS Genet. 2013 Dec 26;9(12):e1004018. doi: 10.1371/journal.pgen.1004018 (PMC3873244; doi:10.1371/journal.pgen.1004018)
Supplement: Table S8 — Mouse 5C results for the distal limb replicate 2 anchored “cluster R” design. Second biological replicate of the distal limb 5C dataset presented in matrix format. This data is shown in Figure S1 (middle). Predicted EcoRI restriction fragments and corresponding genomic regions are named at the top of each column and on the left of each row. Intersecting rows and columns identify the pair-wise contacts corresponding to interaction frequencies. The 5C data was filtered as described in Materials and Methods, and is normalized based on the number of sequence reads per 1,000. (XLSX) [file pgen.1004018.s016.xlsx]

## Sheet: Table S8. Distal limb rep. 2
Table S8. Mouse 5C results for the distal limb replicate 2 anchored "cluster R" design
	HoxA_64|mm9|chr6:52099907-52102168	HoxA_65|mm9|chr6:52102168-52102347	HoxA_66|mm9|chr6:52102347-52102627	HoxA_67|mm9|chr6:52102627-52106574	HoxA_68|mm9|chr6:52106574-52114833	HoxA_69|mm9|chr6:52114833-52118412	HoxA_70|mm9|chr6:52118412-52118617	HoxA_71|mm9|chr6:52118617-52119970	HoxA_72|mm9|chr6:52119970-52120434	HoxA_73|mm9|chr6:52120434-52121814	HoxA_74|mm9|chr6:52121814-52125015	HoxA_75|mm9|chr6:52125015-52128991	HoxA_76|mm9|chr6:52128991-52130453	HoxA_77|mm9|chr6:52130453-52137259	HoxA_78|mm9|chr6:52137259-52138976	HoxA_79|mm9|chr6:52138976-52139489	HoxA_81|mm9|chr6:52140604-52146677	HoxA_82|mm9|chr6:52146677-52147259	HoxA_85|mm9|chr6:52156546-52158195	HoxA_86|mm9|chr6:52158195-52162386	HoxA_87|mm9|chr6:52162386-52163901	HoxA_91|mm9|chr6:52166258-52172097	HoxA_92|mm9|chr6:52172097-52173708	HoxA_93|mm9|chr6:52173708-52179119	HoxA_95|mm9|chr6:52179845-52182847	HoxA_97|mm9|chr6:52188276-52189337	HoxA_99|mm9|chr6:52193142-52202193	HoxA_100|mm9|chr6:52202193-52208129	HoxA_101|mm9|chr6:52208129-52213464	HoxA_102|mm9|chr6:52213464-52215697	HoxA_103|mm9|chr6:52215697-52216109	HoxA_104|mm9|chr6:52216109-52218312	HoxA_105|mm9|chr6:52218312-52218603	HoxA_106|mm9|chr6:52218603-52232379	HoxA_107|mm9|chr6:52232379-52239458	HoxA_108|mm9|chr6:52239458-52240301	HoxA_109|mm9|chr6:52240301-52240552	HoxA_113|mm9|chr6:52244253-52247080	HoxA_114|mm9|chr6:52247080-52247369	HoxA_115|mm9|chr6:52247369-52248708	HoxA_117|mm9|chr6:52249859-52251201	HoxA_118|mm9|chr6:52251201-52260690	HoxA_119|mm9|chr6:52260690-52262318	HoxA_120|mm9|chr6:52262318-52262666	HoxA_121|mm9|chr6:52262666-52263361	HoxA_122|mm9|chr6:52263361-52265393	HoxA_123|mm9|chr6:52265393-52268866	HoxA_124|mm9|chr6:52268866-52271073	HoxA_125|mm9|chr6:52271073-52271271
HoxA_64|mm9|chr6:52099907-52102168	0	0	0	0	0	0	0	0	0	0	0	0	0	0	0	0	0	0	0	0	0	0	0	0	0	0	0	0	0	0	0.271811	1.01043	0.141815	0.153633	0.212722	0.372263	0.345673	0.144769	0.283629	0.215676	0.180223	0.558395	0.245221	0.209767	0.150678	0.963158	0.605667	0.508169	0.307265
HoxA_65|mm9|chr6:52102168-52102347	0	0	0	0	0	0	0	0	0	0	0	0	0	0	0	0	0	0	0	0	0	0	0	0	0	0	0	0	0	0	0.11227	0.0590894	0.0295447	0.0709073	0.0768163	0.0709073	0.0118179	0.00590894	0	0.0590894	0	0.271811	0.22454	0.0827252	0.171359	0.189086	0.127042	0.159541	0.339764
HoxA_66|mm9|chr6:52102347-52102627	0	0	0	0	0	0	0	0	0	0	0	0	0	0	0	0	0	0	0	0	0	0	0	0	0	0	0	0	0	0	0.056135	0.339764	0.0886341	0.106361	0.153633	0.106361	0.0354537	0	0.129997	0.0118179	0	0	0.348628	0.19795	0.11227	0.0531805	0.230449	0.289538	0.525896
HoxA_67|mm9|chr6:52102627-52106574	0	0	0	0	0	0	0	0	0	0	0	0	0	0	0	0	0	0	0	0	0	0	0	0	0	0	0	0	0	0	0.0206813	0.635211	0.0118179	0.174314	0.147724	0.0827252	0.0886341	0	0.22454	0.00590894	0	0.407717	0.192041	0.159541	0.0295447	0.511124	0.401808	0.0915886	0.274766
HoxA_68|mm9|chr6:52106574-52114833	0	0	0	0	0	0	0	0	0	0	0	0	0	0	0	0	0	0	0	0	0	0	0	0	0	0	0	0	0	0	0.316128	0.345673	0.0413626	0.27772	0.0797707	0.153633	0.115224	0.31022	0.33681	0.00886341	0.124088	0.41658	0.567259	0.118179	0.209767	0.115224	0.584985	0.171359	0.298402
HoxA_69|mm9|chr6:52114833-52118412	0	0	0	0	0	0	0	0	0	0	0	0	0	0	0	0	0	0	0	0	0	0	0	0	0	0	0	0	0	0	0.189086	0.909977	0.0620439	0.242267	0.301356	0.121133	0.0709073	0.141815	0	0.236358	0.183177	0.534759	0.558395	0.174314	0.221585	0.531805	0.330901	0.537714	0.339764
HoxA_70|mm9|chr6:52118412-52118617	0	0	0	0	0	0	0	0	0	0	0	0	0	0	0	0	0	0	0	0	0	0	0	0	0	0	0	0	0	0	0.0295447	0.280675	0	0.0649984	0.106361	0.257039	0.0324992	0	0.22454	0	0.115224	0.233403	0.348628	0.0147724	0.174314	0.27772	0.168405	0.159541	0.118179
HoxA_71|mm9|chr6:52118617-52119970	0	0	0	0	0	0	0	0	0	0	0	0	0	0	0	0	0	0	0	0	0	0	0	0	0	0	0	0	0	0	0.0945431	0.844979	0.0768163	0.0620439	0.469761	0.159541	0.0472715	0.0679528	0.050226	0.0886341	0.0827252	0.25113	0.289538	0.0443171	0.215676	0.227494	0.360446	0.171359	0.322037
HoxA_72|mm9|chr6:52119970-52120434	0	0	0	0	0	0	0	0	0	0	0	0	0	0	0	0	0	0	0	0	0	0	0	0	0	0	0	0	0	0	0.118179	0.268857	0.0649984	0.180223	0.215676	0.050226	0.0236358	0.218631	0	0	0.0295447	0.221585	0.499306	0.056135	0.0768163	0.156587	0.22454	0.0472715	0.0413626
HoxA_73|mm9|chr6:52120434-52121814	0	0	0	0	0	0	0	0	0	0	0	0	0	0	0	0	0	0	0	0	0	0	0	0	0	0	0	0	0	0	0.121133	0.912932	0.168405	0.174314	0.206813	0.268857	0.0738618	0.194995	0.106361	0.292493	0.121133	0.490442	0.697255	0.463852	0.345673	0.292493	0.679528	0.372263	0.298402
HoxA_74|mm9|chr6:52121814-52125015	0	0	0	0	0	0	0	0	0	0	0	0	0	0	0	0	0	0	0	0	0	0	0	0	0	0	0	0	0	0	0.186132	0.522941	0.121133	0.22454	0.25113	0.218631	0.0354537	0.0620439	0	0.0886341	0.0738618	0.56135	0.508169	0.127042	0.0856797	0.590894	0.437262	0.354537	0.144769
HoxA_75|mm9|chr6:52125015-52128991	0	0	0	0	0	0	0	0	0	0	0	0	0	0	0	0	0	0	0	0	0	0	0	0	0	0	0	0	0	0	0.316128	0.75339	0.0797707	0.162496	0.171359	0.319083	0.0531805	0.316128	0.0709073	0.13886	0.254085	0.466807	0.457943	0.0354537	0.0709073	0.25113	0.511124	0.514078	0.242267
HoxA_76|mm9|chr6:52128991-52130453	0	0	0	0	0	0	0	0	0	0	0	0	0	0	0	0	0	0	0	0	0	0	0	0	0	0	0	0	0	0	0.189086	0.77998	0.0354537	0.298402	0.0709073	0.271811	0.0709073	0.153633	0.0649984	0.230449	0.0443171	0.422489	0.135906	0.153633	0.0206813	0.292493	0.333855	0.298402	0.0768163
HoxA_77|mm9|chr6:52130453-52137259	0	0	0	0	0	0	0	0	0	0	0	0	0	0	0	0	0	0	0	0	0	0	0	0	0	0	0	0	0	0	0.0827252	0.339764	0.118179	0.22454	0.0531805	0.189086	0.124088	0.0649984	0.0590894	0.25113	0.0590894	0.313174	0.381127	0.118179	0.103407	0.351582	0.254085	0.0886341	0
HoxA_78|mm9|chr6:52137259-52138976	0	0	0	0	0	0	0	0	0	0	0	0	0	0	0	0	0	0	0	0	0	0	0	0	0	0	0	0	0	0	0.147724	0.859751	0.127042	0.100452	0.174314	0.0886341	0.0265902	0.0413626	0.171359	0.209767	0.156587	0.70021	0.428398	0.206813	0.150678	0.50226	0.330901	0.387036	0.366354
HoxA_79|mm9|chr6:52138976-52139489	0	0	0	0	0	0	0	0	0	0	0	0	0	0	0	0	0	0	0	0	0	0	0	0	0	0	0	0	0	0	0.159541	0.856797	0.0709073	0.186132	0	0.254085	0.00886341	0.0384081	0.0709073	0.0413626	0.109315	0.121133	0.387036	0.121133	0.100452	0.221585	0.324992	0.230449	0.218631
HoxA_81|mm9|chr6:52140604-52146677	0	0	0	0	0	0	0	0	0	0	0	0	0	0	0	0	0	0	0	0	0	0	0	0	0	0	0	0	0	0	0.22454	0.966112	0.11227	0.242267	0.422489	0.307265	0.0295447	0.212722	0.177268	0.144769	0.22454	0.25113	0.691346	0.186132	0.236358	0.410672	0.647029	0.324992	0.174314
HoxA_82|mm9|chr6:52146677-52147259	0	0	0	0	0	0	0	0	0	0	0	0	0	0	0	0	0	0	0	0	0	0	0	0	0	0	0	0	0	0	0.200904	0.83907	0.0324992	0.395899	0.0472715	0.135906	0.0147724	0.295447	0.127042	0.0738618	0.103407	0.466807	0.292493	0.180223	0.221585	0.717937	0.357491	0.259993	0.0886341
HoxA_85|mm9|chr6:52156546-52158195	0	0	0	0	0	0	0	0	0	0	0	0	0	0	0	0	0	0	0	0	0	0	0	0	0	0	0	0	0	0	0.239312	1.39747	0.206813	0.200904	0.159541	0.174314	0.056135	0.121133	0	0.0590894	0.0531805	0.425444	0.31022	0.200904	0.0768163	0.540668	0.339764	0.174314	0.100452
HoxA_86|mm9|chr6:52158195-52162386	0	0	0	0	0	0	0	0	0	0	0	0	0	0	0	0	0	0	0	0	0	0	0	0	0	0	0	0	0	0	0.171359	0.927704	0.16545	0.0827252	0.378172	0.239312	0.13886	0.121133	0.194995	1.06066	0.135906	0.236358	0.644075	0.227494	0.254085	0.422489	0.676574	0.200904	0.206813
HoxA_87|mm9|chr6:52162386-52163901	0	0	0	0	0	0	0	0	0	0	0	0	0	0	0	0	0	0	0	0	0	0	0	0	0	0	0	0	0	0	0.457943	1.37678	0.11227	0.298402	0.313174	0.200904	0.0620439	0.239312	0.147724	0.0768163	0.366354	0.404763	0.446125	0.212722	0.192041	0.635211	0.602712	0.147724	0.233403
HoxA_91|mm9|chr6:52166258-52172097	0	0	0	0	0	0	0	0	0	0	0	0	0	0	0	0	0	0	0	0	0	0	0	0	0	0	0	0	0	0	1.19065	1.28224	0.230449	0.525896	0.307265	0.189086	0.16545	0.407717	0	0.103407	0.0856797	0.487488	0.629302	0.0531805	0.218631	0.546577	0.70021	0.230449	0.265902
HoxA_92|mm9|chr6:52172097-52173708	0	0	0	0	0	0	0	0	0	0	0	0	0	0	0	0	0	0	0	0	0	0	0	0	0	0	0	0	0	0	1.01338	2.46698	0.342719	0.313174	0.369309	0.298402	0.0531805	0.259993	0.050226	0.0649984	0.189086	0.948385	0.989748	0.265902	0.16545	1.09611	0.452034	0.460898	0.147724
HoxA_93|mm9|chr6:52173708-52179119	0	0	0	0	0	0	0	0	0	0	0	0	0	0	0	0	0	0	0	0	0	0	0	0	0	0	0	0	0	0	1.16111	2.33108	0.342719	0.183177	0.469761	0.156587	0.271811	0.0472715	0.0472715	0.11227	0.168405	1.12565	0.330901	0.44908	0.248176	0.77998	0.301356	0.398854	0.401808
HoxA_95|mm9|chr6:52179845-52182847	0	0	0	0	0	0	0	0	0	0	0	0	0	0	0	0	0	0	0	0	0	0	0	0	0	0	0	0	0	0	0.954294	3.38582	0.307265	0.330901	0.723846	0.262948	0.115224	0.162496	0.159541	0.13886	0.189086	0.375218	0.398854	0.0738618	0.186132	0.257039	0.602712	0.16545	0.342719
HoxA_97|mm9|chr6:52188276-52189337	0	0	0	0	0	0	0	0	0	0	0	0	0	0	0	0	0	0	0	0	0	0	0	0	0	0	0	0	0	0	1.19952	3.63695	0.735663	0.655893	0.289538	0.401808	0.135906	0.0118179	0.0768163	0.056135	0.22454	1.04293	0.44908	0.180223	0.378172	0.901114	0.41658	0.452034	0.271811
HoxA_99|mm9|chr6:52193142-52202193	0	0	0	0	0	0	0	0	0	0	0	0	0	0	0	0	0	0	0	0	0	0	0	0	0	0	0	0	0	0	1.38565	3.4656	0.590894	0.555441	0.525896	0.319083	0.100452	0.106361	0.153633	0.0945431	0.159541	1.10497	0.655893	0.316128	0.351582	0.729754	0.549532	0.564304	0.298402
HoxA_100|mm9|chr6:52202193-52208129	0	0	0	0	0	0	0	0	0	0	0	0	0	0	0	0	0	0	0	0	0	0	0	0	0	0	0	0	0	0	2.33403	3.59264	0.446125	0.644075	1.24088	0.419535	0.259993	0.836115	0.351582	0.274766	0.741572	1.27042	1.12565	0.56135	0.322037	1.3886	0.898159	0.265902	0.233403
HoxA_101|mm9|chr6:52208129-52213464	0	0	0	0	0	0	0	0	0	0	0	0	0	0	0	0	0	0	0	0	0	0	0	0	0	0	0	0	0	0	2.72698	6.61211	0.945431	1.10497	0.596803	0.537714	0.31022	0.345673	0.676574	0.0620439	0.206813	1.51269	0.963158	0.638166	0.481579	1.32065	1.14633	0.788844	0.649984
HoxA_102|mm9|chr6:52213464-52215697	0	0	0	0	0	0	0	0	0	0	0	0	0	0	0	0	0	0	0	0	0	0	0	0	0	0	0	0	0	0	7.00505	9.03477	0.992702	0.706119	0.685437	0.398854	0.100452	0.570213	0.514078	0.33681	0.141815	0.647029	0.596803	0.511124	0.493397	1.14338	0.744527	0.531805	0.254085
HoxA_103|mm9|chr6:52215697-52216109	0.271811	0.11227	0.056135	0.0206813	0.316128	0.189086	0.0295447	0.0945431	0.118179	0.121133	0.186132	0.316128	0.189086	0.0827252	0.147724	0.159541	0.22454	0.200904	0.239312	0.171359	0.457943	1.19065	1.01338	1.16111	0.954294	1.19952	1.38565	2.33403	2.72698	7.00505	0	0	0	0	0	0	0	0	0	0	0	0	0	0	0	0	0	0	0
HoxA_104|mm9|chr6:52216109-52218312	1.01043	0.0590894	0.339764	0.635211	0.345673	0.909977	0.280675	0.844979	0.268857	0.912932	0.522941	0.75339	0.77998	0.339764	0.859751	0.856797	0.966112	0.83907	1.39747	0.927704	1.37678	1.28224	2.46698	2.33108	3.38582	3.63695	3.4656	3.59264	6.61211	9.03477	0	0	0	0	0	0	0	0	0	0	0	0	0	0	0	0	0	0	0
HoxA_105|mm9|chr6:52218312-52218603	0.141815	0.0295447	0.0886341	0.0118179	0.0413626	0.0620439	0	0.0768163	0.0649984	0.168405	0.121133	0.0797707	0.0354537	0.118179	0.127042	0.0709073	0.11227	0.0324992	0.206813	0.16545	0.11227	0.230449	0.342719	0.342719	0.307265	0.735663	0.590894	0.446125	0.945431	0.992702	0	0	0	0	0	0	0	0	0	0	0	0	0	0	0	0	0	0	0
HoxA_106|mm9|chr6:52218603-52232379	0.153633	0.0709073	0.106361	0.174314	0.27772	0.242267	0.0649984	0.0620439	0.180223	0.174314	0.22454	0.162496	0.298402	0.22454	0.100452	0.186132	0.242267	0.395899	0.200904	0.0827252	0.298402	0.525896	0.313174	0.183177	0.330901	0.655893	0.555441	0.644075	1.10497	0.706119	0	0	0	0	0	0	0	0	0	0	0	0	0	0	0	0	0	0	0
HoxA_107|mm9|chr6:52232379-52239458	0.212722	0.0768163	0.153633	0.147724	0.0797707	0.301356	0.106361	0.469761	0.215676	0.206813	0.25113	0.171359	0.0709073	0.0531805	0.174314	0	0.422489	0.0472715	0.159541	0.378172	0.313174	0.307265	0.369309	0.469761	0.723846	0.289538	0.525896	1.24088	0.596803	0.685437	0	0	0	0	0	0	0	0	0	0	0	0	0	0	0	0	0	0	0
HoxA_108|mm9|chr6:52239458-52240301	0.372263	0.0709073	0.106361	0.0827252	0.153633	0.121133	0.257039	0.159541	0.050226	0.268857	0.218631	0.319083	0.271811	0.189086	0.0886341	0.254085	0.307265	0.135906	0.174314	0.239312	0.200904	0.189086	0.298402	0.156587	0.262948	0.401808	0.319083	0.419535	0.537714	0.398854	0	0	0	0	0	0	0	0	0	0	0	0	0	0	0	0	0	0	0
HoxA_109|mm9|chr6:52240301-52240552	0.345673	0.0118179	0.0354537	0.0886341	0.115224	0.0709073	0.0324992	0.0472715	0.0236358	0.0738618	0.0354537	0.0531805	0.0709073	0.124088	0.0265902	0.00886341	0.0295447	0.0147724	0.056135	0.13886	0.0620439	0.16545	0.0531805	0.271811	0.115224	0.135906	0.100452	0.259993	0.31022	0.100452	0	0	0	0	0	0	0	0	0	0	0	0	0	0	0	0	0	0	0
HoxA_113|mm9|chr6:52244253-52247080	0.144769	0.00590894	0	0	0.31022	0.141815	0	0.0679528	0.218631	0.194995	0.0620439	0.316128	0.153633	0.0649984	0.0413626	0.0384081	0.212722	0.295447	0.121133	0.121133	0.239312	0.407717	0.259993	0.0472715	0.162496	0.0118179	0.106361	0.836115	0.345673	0.570213	0	0	0	0	0	0	0	0	0	0	0	0	0	0	0	0	0	0	0
HoxA_114|mm9|chr6:52247080-52247369	0.283629	0	0.129997	0.22454	0.33681	0	0.22454	0.050226	0	0.106361	0	0.0709073	0.0649984	0.0590894	0.171359	0.0709073	0.177268	0.127042	0	0.194995	0.147724	0	0.050226	0.0472715	0.159541	0.0768163	0.153633	0.351582	0.676574	0.514078	0	0	0	0	0	0	0	0	0	0	0	0	0	0	0	0	0	0	0
HoxA_115|mm9|chr6:52247369-52248708	0.215676	0.0590894	0.0118179	0.00590894	0.00886341	0.236358	0	0.0886341	0	0.292493	0.0886341	0.13886	0.230449	0.25113	0.209767	0.0413626	0.144769	0.0738618	0.0590894	1.06066	0.0768163	0.103407	0.0649984	0.11227	0.13886	0.056135	0.0945431	0.274766	0.0620439	0.33681	0	0	0	0	0	0	0	0	0	0	0	0	0	0	0	0	0	0	0
HoxA_117|mm9|chr6:52249859-52251201	0.180223	0	0	0	0.124088	0.183177	0.115224	0.0827252	0.0295447	0.121133	0.0738618	0.254085	0.0443171	0.0590894	0.156587	0.109315	0.22454	0.103407	0.0531805	0.135906	0.366354	0.0856797	0.189086	0.168405	0.189086	0.22454	0.159541	0.741572	0.206813	0.141815	0	0	0	0	0	0	0	0	0	0	0	0	0	0	0	0	0	0	0
HoxA_118|mm9|chr6:52251201-52260690	0.558395	0.271811	0	0.407717	0.41658	0.534759	0.233403	0.25113	0.221585	0.490442	0.56135	0.466807	0.422489	0.313174	0.70021	0.121133	0.25113	0.466807	0.425444	0.236358	0.404763	0.487488	0.948385	1.12565	0.375218	1.04293	1.10497	1.27042	1.51269	0.647029	0	0	0	0	0	0	0	0	0	0	0	0	0	0	0	0	0	0	0
HoxA_119|mm9|chr6:52260690-52262318	0.245221	0.22454	0.348628	0.192041	0.567259	0.558395	0.348628	0.289538	0.499306	0.697255	0.508169	0.457943	0.135906	0.381127	0.428398	0.387036	0.691346	0.292493	0.31022	0.644075	0.446125	0.629302	0.989748	0.330901	0.398854	0.44908	0.655893	1.12565	0.963158	0.596803	0	0	0	0	0	0	0	0	0	0	0	0	0	0	0	0	0	0	0
HoxA_120|mm9|chr6:52262318-52262666	0.209767	0.0827252	0.19795	0.159541	0.118179	0.174314	0.0147724	0.0443171	0.056135	0.463852	0.127042	0.0354537	0.153633	0.118179	0.206813	0.121133	0.186132	0.180223	0.200904	0.227494	0.212722	0.0531805	0.265902	0.44908	0.0738618	0.180223	0.316128	0.56135	0.638166	0.511124	0	0	0	0	0	0	0	0	0	0	0	0	0	0	0	0	0	0	0
HoxA_121|mm9|chr6:52262666-52263361	0.150678	0.171359	0.11227	0.0295447	0.209767	0.221585	0.174314	0.215676	0.0768163	0.345673	0.0856797	0.0709073	0.0206813	0.103407	0.150678	0.100452	0.236358	0.221585	0.0768163	0.254085	0.192041	0.218631	0.16545	0.248176	0.186132	0.378172	0.351582	0.322037	0.481579	0.493397	0	0	0	0	0	0	0	0	0	0	0	0	0	0	0	0	0	0	0
HoxA_122|mm9|chr6:52263361-52265393	0.963158	0.189086	0.0531805	0.511124	0.115224	0.531805	0.27772	0.227494	0.156587	0.292493	0.590894	0.25113	0.292493	0.351582	0.50226	0.221585	0.410672	0.717937	0.540668	0.422489	0.635211	0.546577	1.09611	0.77998	0.257039	0.901114	0.729754	1.3886	1.32065	1.14338	0	0	0	0	0	0	0	0	0	0	0	0	0	0	0	0	0	0	0
HoxA_123|mm9|chr6:52265393-52268866	0.605667	0.127042	0.230449	0.401808	0.584985	0.330901	0.168405	0.360446	0.22454	0.679528	0.437262	0.511124	0.333855	0.254085	0.330901	0.324992	0.647029	0.357491	0.339764	0.676574	0.602712	0.70021	0.452034	0.301356	0.602712	0.41658	0.549532	0.898159	1.14633	0.744527	0	0	0	0	0	0	0	0	0	0	0	0	0	0	0	0	0	0	0
HoxA_124|mm9|chr6:52268866-52271073	0.508169	0.159541	0.289538	0.0915886	0.171359	0.537714	0.159541	0.171359	0.0472715	0.372263	0.354537	0.514078	0.298402	0.0886341	0.387036	0.230449	0.324992	0.259993	0.174314	0.200904	0.147724	0.230449	0.460898	0.398854	0.16545	0.452034	0.564304	0.265902	0.788844	0.531805	0	0	0	0	0	0	0	0	0	0	0	0	0	0	0	0	0	0	0
HoxA_125|mm9|chr6:52271073-52271271	0.307265	0.339764	0.525896	0.274766	0.298402	0.339764	0.118179	0.322037	0.0413626	0.298402	0.144769	0.242267	0.0768163	0	0.366354	0.218631	0.174314	0.0886341	0.100452	0.206813	0.233403	0.265902	0.147724	0.401808	0.342719	0.271811	0.298402	0.233403	0.649984	0.254085	0	0	0	0	0	0	0	0	0	0	0	0	0	0	0	0	0	0	0
HoxA_126|mm9|chr6:52271271-52272007	0.862706	0.127042	0.395899	0.0206813	0.50226	0.664756	0.13886	0.248176	0.434307	0.531805	0.685437	0.490442	0.537714	0.194995	0.395899	0.298402	0.404763	0.27772	0.183177	0.422489	0.316128	0.387036	0.242267	0.242267	0.00295447	0.47567	0.463852	0.7268	0.629302	0.842024	0	0	0	0	0	0	0	0	0	0	0	0	0	0	0	0	0	0	0
HoxA_127|mm9|chr6:52272007-52273662	0.70021	0.212722	0.431353	0.481579	0.466807	0.655893	0.0886341	0.286584	0.0531805	0.375218	0.50226	0.351582	0.511124	0.127042	0.135906	0.200904	0.384081	0.295447	0.283629	0.206813	0.100452	0.582031	0.271811	0.304311	0.333855	0.466807	0.410672	0.880433	0.853842	0.58794	0	0	0	0	0	0	0	0	0	0	0	0	0	0	0	0	0	0	0
HoxA_129|mm9|chr6:52273751-52279265	0.262948	0.0974976	0.109315	0.546577	0.159541	0.118179	0.221585	0.268857	0.0590894	0.419535	0.127042	0.0827252	0.3634	0.27772	0.159541	0.0620439	0.168405	0.265902	0.0797707	0.239312	0.25113	0.31022	0.706119	0.233403	0.357491	0.129997	0.209767	0.723846	0.623394	0.519987	0	0	0	0	0	0	0	0	0	0	0	0	0	0	0	0	0	0	0
HoxA_130|mm9|chr6:52279265-52282632	0.0620439	0.00590894	0.00295447	0.00295447	0.0856797	0.171359	0.00886341	0.00886341	0.0177268	0.118179	0.0886341	0.194995	0.0177268	0.0620439	0.0709073	0	0.0295447	0.00295447	0.0177268	0.124088	0.0354537	0.00590894	0.00295447	0.0118179	0.121133	0.0768163	0.00590894	0.330901	0.0236358	0.0384081	0	0	0	0	0	0	0	0	0	0	0	0	0	0	0	0	0	0	0
HoxA_133|mm9|chr6:52301128-52303118	0	0.121133	0	0.0886341	0.050226	0.118179	0.056135	0.00886341	0.0709073	0	0.0384081	0.0324992	0	0.0384081	0.0915886	0.0118179	0.192041	0.0295447	0.0620439	0.0797707	0	0	0.183177	0.0236358	0.156587	0	0.0295447	0.0649984	0.0620439	0.174314	0	0	0	0	0	0	0	0	0	0	0	0	0	0	0	0	0	0	0
HoxA_137|mm9|chr6:52313112-52316057	0.33681	0.13886	0.0827252	0	0	0.118179	0	0.00886341	0.109315	0.0797707	0.271811	0.194995	0	0.121133	0.156587	0	0.19795	0.19795	0.0590894	0.0856797	0.0413626	0.0472715	0.056135	0.153633	0.127042	0.132951	0.0915886	0.262948	0.407717	0.050226	0	0	0	0	0	0	0	0	0	0	0	0	0	0	0	0	0	0	0
HoxA_139|mm9|chr6:52316168-52332467	0	0.0620439	0.141815	0.236358	0.118179	0.0531805	0	0.050226	0.0679528	0.0709073	0.118179	0.0295447	0.0886341	0.0827252	0.171359	0.177268	0.0413626	0.0620439	0	0.236358	0.050226	0.13886	0.0679528	0.292493	0.19795	0.127042	0.200904	0.295447	0.056135	0.115224	0	0	0	0	0	0	0	0	0	0	0	0	0	0	0	0	0	0	0
HoxA_142|mm9|chr6:52334697-52337309	0	0	0	0.00295447	0.0590894	0.0324992	0.0324992	0	0	0	0.0177268	0.0295447	0.0886341	0.00590894	0.0413626	0	0.0295447	0.00590894	0.0768163	0.168405	0.0236358	0.0620439	0	0.0945431	0.050226	0.0974976	0	0.00886341	0.129997	0.0738618	0	0	0	0	0	0	0	0	0	0	0	0	0	0	0	0	0	0	0
HoxA_143|mm9|chr6:52337309-52345436	0	0.0354537	0	0	0	0.0620439	0	0.0295447	0	0.050226	0.0265902	0.0206813	0	0.106361	0.0709073	0.0709073	0.180223	0	0	0.0354537	0.0265902	0.0679528	0	0	0.0472715	0.0945431	0.194995	0.245221	0.360446	0.135906	0	0	0	0	0	0	0	0	0	0	0	0	0	0	0	0	0	0	0
HoxA_146|mm9|chr6:52349868-52361783	0	0.0295447	0.050226	0.0236358	0.0738618	0.0827252	0.0236358	0	0.0265902	0.0324992	0.100452	0	0.0206813	0	0.0531805	0.0295447	0.0443171	0.0531805	0	0.106361	0.0118179	0.0443171	0.0679528	0.0118179	0.0413626	0.056135	0.174314	0.168405	0.19795	0.171359	0	0	0	0	0	0	0	0	0	0	0	0	0	0	0	0	0	0	0
HoxA_147|mm9|chr6:52361783-52364459	0.13886	0.00295447	0	0.0590894	0.0236358	0.0945431	0.100452	0.056135	0.129997	0.0827252	0.106361	0.056135	0.0443171	0.0413626	0	0.0886341	0.206813	0.215676	0.259993	0.129997	0.0472715	0.0384081	0.200904	0.215676	0.268857	0.457943	0.301356	0.357491	0.454989	0.147724	0	0	0	0	0	0	0	0	0	0	0	0	0	0	0	0	0	0	0
HoxA_148|mm9|chr6:52364459-52367178	0	0	0	0.00295447	0	0.16545	0.0590894	0.118179	0.0797707	0.0886341	0.215676	0.0709073	0.0324992	0.115224	0.0679528	0.0118179	0.186132	0.121133	0.056135	0.292493	0.248176	0.0324992	0.0945431	0.0531805	0.209767	0.233403	0.11227	0.304311	0.372263	0.206813	0	0	0	0	0	0	0	0	0	0	0	0	0	0	0	0	0	0	0
HoxA_149|mm9|chr6:52367178-52369809	0.183177	0.0915886	0.0738618	0.0649984	0.0236358	0.404763	0.147724	0.162496	0	0.0118179	0.384081	0.156587	0.0679528	0.0915886	0.289538	0.106361	0.121133	0.215676	0.200904	0.22454	0.103407	0.295447	0.608621	0.443171	0.22454	0.605667	0.443171	0.579076	0.605667	0.378172	0	0	0	0	0	0	0	0	0	0	0	0	0	0	0	0	0	0	0
HoxA_150|mm9|chr6:52369809-52372052	0.0974976	0.050226	0.0679528	0.0590894	0.0443171	0.0265902	0	0.0797707	0	0.0118179	0.0384081	0.0709073	0.106361	0.0679528	0	0	0.0886341	0.0206813	0.233403	0.0649984	0.0679528	0.0709073	0.0620439	0	0.0886341	0.245221	0.212722	0.289538	0.141815	0.0738618	0	0	0	0	0	0	0	0	0	0	0	0	0	0	0	0	0	0	0
HoxA_151|mm9|chr6:52372052-52381044	0.0974976	0	0	0.0738618	0	0.0649984	0	0	0.0413626	0.156587	0.0413626	0.109315	0.050226	0.0768163	0.100452	0	0.11227	0	0.118179	0	0.106361	0.215676	0.425444	0.0384081	0.0856797	0	0.274766	0.457943	0.259993	0.0531805	0	0	0	0	0	0	0	0	0	0	0	0	0	0	0	0	0	0	0
HoxA_153|mm9|chr6:52381133-52383492	0.41658	0.0679528	0.11227	0.115224	0.0649984	0.0709073	0	0.194995	0.0295447	0.0443171	0.050226	0.159541	0	0.735663	0.192041	0.0649984	0.319083	0	0.115224	0.200904	0.153633	0.135906	0.304311	0.144769	0.31022	0.307265	0.387036	0.186132	0.658847	0.582031	0	0	0	0	0	0	0	0	0	0	0	0	0	0	0	0	0	0	0
HoxA_154|mm9|chr6:52383492-52387391	0.11227	0	0.0945431	0.0354537	0	0.124088	0	0.0443171	0.11227	0.127042	0	0.106361	0.0236358	0	0.183177	0	0.056135	0	0.0649984	0.103407	0.0413626	0.19795	0.27772	0.0738618	0.0620439	0.156587	0.0443171	0.129997	0.274766	0.27772	0	0	0	0	0	0	0	0	0	0	0	0	0	0	0	0	0	0	0
HoxA_155|mm9|chr6:52387391-52392264	0.147724	0	0.106361	0.0236358	0.124088	0.0679528	0.0856797	0	0.118179	0.316128	0.168405	0.0384081	0.127042	0.183177	0	0.162496	0.100452	0.0620439	0.0974976	0.159541	0.132951	0.174314	0.564304	0.0620439	0.124088	0.262948	0.0827252	0.218631	0.404763	0.31022	0	0	0	0	0	0	0	0	0	0	0	0	0	0	0	0	0	0	0
HoxA_156|mm9|chr6:52392264-52401093	0.127042	0	0.109315	0	0.11227	0.0768163	0.0147724	0.162496	0.0974976	0	0.0265902	0.280675	0.0620439	0	0.0738618	0.174314	0.206813	0	0.132951	0.0886341	0.115224	0.31022	0.103407	0.174314	0.280675	0.129997	0.280675	0.304311	0.13886	0.115224	0	0	0	0	0	0	0	0	0	0	0	0	0	0	0	0	0	0	0
HoxA_157|mm9|chr6:52401093-52402200	0	0	0	0.0413626	0.0472715	0	0	0.118179	0	0.0797707	0	0.0177268	0.050226	0.0324992	0	0.0295447	0	0.118179	0.0738618	0	0	0.103407	0.0709073	0.0886341	0.0974976	0.129997	0.159541	0.0413626	0.189086	0.0620439	0	0	0	0	0	0	0	0	0	0	0	0	0	0	0	0	0	0	0
HoxA_158|mm9|chr6:52402200-52407151	0.0384081	0	0	0.180223	0.0768163	0.00590894	0	0.0915886	0.0295447	0.124088	0.0738618	0.0295447	0.0324992	0.0384081	0.0118179	0.132951	0.0709073	0.0590894	0.0679528	0	0.0354537	0.00590894	0	0.0147724	0.0797707	0.0797707	0.00295447	0.183177	0.132951	0.0324992	0	0	0	0	0	0	0	0	0	0	0	0	0	0	0	0	0	0	0
HoxA_161|mm9|chr6:52415131-52419678	0.192041	0	0.192041	0.159541	0.0856797	0.404763	0.0768163	0.221585	0.0679528	0.31022	0.189086	0.192041	0	0.118179	0.0974976	0.0384081	0.056135	0.150678	0.16545	0.392945	0.056135	0.292493	0.135906	0.360446	0.304311	0.661802	0.242267	0.487488	0.3634	0.00590894	0	0	0	0	0	0	0	0	0	0	0	0	0	0	0	0	0	0	0
HoxA_163|mm9|chr6:52420006-52429375	0	0	0.0531805	0.0413626	0.0324992	0.0531805	0	0.0945431	0	0.0236358	0.0974976	0.0531805	0.100452	0.050226	0.0856797	0	0.0915886	0.106361	0.0649984	0.189086	0.230449	0.150678	0.233403	0.11227	0.0886341	0.0649984	0.0649984	0.330901	0.144769	0.156587	0	0	0	0	0	0	0	0	0	0	0	0	0	0	0	0	0	0	0
HoxA_165|mm9|chr6:52438705-52440652	0.0324992	0	0	0	0	0	0	0	0	0	0.0856797	0.0590894	0.00886341	0	0.0384081	0	0.0354537	0	0	0.0354537	0.0265902	0	0.0974976	0.0413626	0	0.121133	0.0354537	0	0.0177268	0.0827252	0	0	0	0	0	0	0	0	0	0	0	0	0	0	0	0	0	0	0
HoxA_167|mm9|chr6:52441759-52444151	0	0.0413626	0	0.0206813	0.0886341	0.16545	0.0649984	0.0413626	0	0	0.0295447	0.162496	0.0443171	0.0620439	0.0945431	0.0413626	0.124088	0.0236358	0.0384081	0.0472715	0.121133	0.0797707	0	0	0.100452	0	0.0472715	0.192041	0.360446	0.132951	0	0	0	0	0	0	0	0	0	0	0	0	0	0	0	0	0	0	0
HoxA_168|mm9|chr6:52444151-52448361	0.239312	0	0	0.0265902	0.0236358	0.0915886	0.0324992	0.0679528	0.0443171	0.0413626	0	0.0709073	0.0206813	0.171359	0.056135	0.135906	0.124088	0	0.11227	0.0590894	0.0384081	0.147724	0.0147724	0.0324992	0.242267	0	0.106361	0.0443171	0.212722	0.248176	0	0	0	0	0	0	0	0	0	0	0	0	0	0	0	0	0	0	0
HoxA_169|mm9|chr6:52448361-52449991	0.132951	0.0915886	0.0472715	0.0265902	0.0236358	0.13886	0.0413626	0.0768163	0	0.0324992	0.0709073	0.162496	0	0	0.0856797	0.0413626	0.0768163	0.0738618	0.0443171	0.106361	0.0709073	0.11227	0.183177	0.135906	0.056135	0.0590894	0.0354537	0.215676	0.274766	0.239312	0	0	0	0	0	0	0	0	0	0	0	0	0	0	0	0	0	0	0
HoxA_171|mm9|chr6:52450036-52462044	0.0827252	0.00295447	0.0768163	0.150678	0.118179	0.215676	0.27772	0.13886	0.0738618	0.127042	0.0915886	0.121133	0.292493	0.118179	0.132951	0.206813	0.0709073	0.056135	0	0.135906	0.0974976	0.567259	0.233403	0.496351	0.271811	0.265902	0.596803	0.496351	0.324992	0.304311	0	0	0	0	0	0	0	0	0	0	0	0	0	0	0	0	0	0	0
HoxA_173|mm9|chr6:52464987-52470467	0.115224	0	0	0.0443171	0.109315	0.0856797	0.0827252	0.135906	0.203859	0.118179	0.0709073	0.0324992	0.127042	0.115224	0.192041	0.109315	0.0945431	0	0.103407	0.233403	0.0915886	0.0413626	0.345673	0.129997	0.25113	0.274766	0.434307	0.209767	0.147724	0.262948	0	0	0	0	0	0	0	0	0	0	0	0	0	0	0	0	0	0	0
HoxA_174|mm9|chr6:52470467-52478865	0.330901	0.00590894	0	0.245221	0.295447	0.245221	0	0	0.0738618	0.242267	0.162496	0.0709073	0	0.0738618	0.233403	0	0.106361	0.280675	0.050226	0	0.564304	0	0.484533	0.215676	0.159541	0.16545	0.629302	0.452034	0.667711	0.31022	0	0	0	0	0	0	0	0	0	0	0	0	0	0	0	0	0	0	0
HoxA_176|mm9|chr6:52483388-52490414	0	0.0531805	0.00295447	0.0295447	0	0.0354537	0.0531805	0.0768163	0	0.0915886	0.0827252	0.00295447	0.245221	0.144769	0.16545	0.194995	0.153633	0.0768163	0.0679528	0.050226	0.230449	0.0620439	0.11227	0.19795	0.0974976	0.121133	0.3634	0.0797707	0.292493	0.410672	0	0	0	0	0	0	0	0	0	0	0	0	0	0	0	0	0	0	0
HoxA_177|mm9|chr6:52490414-52493874	0.050226	0.0324992	0.0679528	0.056135	0.0384081	0.0620439	0	0.0945431	0.0295447	0	0.141815	0.156587	0	0.295447	0	0	0.129997	0.0147724	0	0.0709073	0.103407	0.16545	0.159541	0.189086	0.227494	0	0.387036	0.301356	0.177268	0.342719	0	0	0	0	0	0	0	0	0	0	0	0	0	0	0	0	0	0	0
HoxA_178|mm9|chr6:52493874-52497394	0.115224	0.13886	0	0.239312	0.369309	0.369309	0.056135	0.180223	0.0649984	0.156587	0.27772	0.156587	0.0531805	0.050226	0.150678	0	0.109315	0	0.209767	0.180223	0.100452	0.245221	0.127042	0.31022	0.431353	0.0354537	0.508169	0.759299	0.56135	0.460898	0	0	0	0	0	0	0	0	0	0	0	0	0	0	0	0	0	0	0
HoxA_179|mm9|chr6:52497394-52497615	0.0443171	0.0590894	0	0.00295447	0.0384081	0.0206813	0	0	0	0.0590894	0.0384081	0	0.0738618	0.0974976	0.0679528	0	0.0590894	0	0	0.0738618	0	0.192041	0	0.147724	0.150678	0	0.174314	0.050226	0.0472715	0.19795	0	0	0	0	0	0	0	0	0	0	0	0	0	0	0	0	0	0	0
HoxA_180|mm9|chr6:52497615-52497933	0.0590894	0	0	0	0	0.912932	0	0.056135	0.109315	0	0.0147724	0	0.0324992	0	0	0.0413626	0.056135	0.0709073	0.0590894	0	0	0	0.0590894	0.150678	0.0118179	0.0413626	0.0886341	0.109315	0	0.245221	0	0	0	0	0	0	0	0	0	0	0	0	0	0	0	0	0	0	0
HoxA_181|mm9|chr6:52497933-52501912	0.132951	0	0	0.11227	0	0.121133	0.177268	0.106361	0	0.141815	0.141815	0.050226	0	0.0738618	0.0620439	0.0797707	0.280675	0	0.0620439	0.0974976	0.22454	0.189086	0.0915886	0.0354537	0.174314	0.153633	0.33681	0.183177	0.265902	0.22454	0	0	0	0	0	0	0	0	0	0	0	0	0	0	0	0	0	0	0
HoxA_182|mm9|chr6:52501912-52506069	0.203859	0	0.0443171	0.100452	0.106361	0.254085	0.0827252	0.381127	0.0472715	0.177268	0.109315	0.330901	0	0.171359	0.0797707	0.0531805	0.381127	0.0531805	0.168405	0.200904	0.537714	0.0856797	0.472715	0.61453	0.295447	0.44908	0.127042	0.437262	0.33681	0.271811	0	0	0	0	0	0	0	0	0	0	0	0	0	0	0	0	0	0	0
HoxA_185|mm9|chr6:52509879-52510899	0.050226	0	0	0.0354537	0	0.0177268	0.0206813	0.0384081	0.0531805	0.0472715	0	0.0236358	0.109315	0.0620439	0.0236358	0.0324992	0.00886341	0.0236358	0.0886341	0.0295447	0.0236358	0.132951	0.109315	0	0.00295447	0.132951	0.124088	0.0768163	0.233403	0.0709073	0	0	0	0	0	0	0	0	0	0	0	0	0	0	0	0	0	0	0
HoxA_187|mm9|chr6:52514325-52518961	0.212722	0.0354537	0.0679528	0.0886341	0.0265902	0.0886341	0.0413626	0.103407	0.0827252	0.0472715	0.103407	0	0.0679528	0.0295447	0.0679528	0.0856797	0.0738618	0	0.11227	0.209767	0.0915886	0.0856797	0.192041	0.443171	0.00886341	0.121133	0.156587	0.330901	0.11227	0.327946	0	0	0	0	0	0	0	0	0	0	0	0	0	0	0	0	0	0	0
HoxA_189|mm9|chr6:52520631-52522484	0.118179	0.0147724	0	0	0.0827252	0	0	0.487488	0	0	0.38999	0.147724	0.206813	0.0709073	0	0.11227	0.150678	0.307265	0.271811	0.254085	0.413626	0.289538	0.431353	0.434307	0.289538	0.283629	0.360446	1.0902	0.611576	0.27772	0	0	0	0	0	0	0	0	0	0	0	0	0	0	0	0	0	0	0
HoxA_191|mm9|chr6:52522985-52524187	0.0915886	0.00295447	0.0413626	0.0443171	0.0915886	0.0531805	0	0.0590894	0	0.230449	0.0856797	0.050226	0.0413626	0.11227	0.050226	0.0738618	0.233403	0	0.0679528	0.0590894	0.189086	0.0768163	0.239312	0.144769	0.257039	0.324992	0.620439	0.322037	0.215676	0.425444	0	0	0	0	0	0	0	0	0	0	0	0	0	0	0	0	0	0	0
HoxA_194|mm9|chr6:52527037-52527403	0.144769	0	0.147724	0.050226	0	0.0590894	0.0886341	0	0.0295447	0.0472715	0.0886341	0.0974976	0.056135	0.0531805	0.0177268	0.0590894	0.0945431	0.16545	0.0915886	0.186132	0.132951	0.22454	0.00590894	0.0827252	0.171359	0.230449	0.254085	0.203859	0.283629	0.564304	0	0	0	0	0	0	0	0	0	0	0	0	0	0	0	0	0	0	0
HoxA_195|mm9|chr6:52527403-52527763	0.227494	0	0	0.0295447	0.174314	0.215676	0	0.109315	0	0.135906	0.13886	0	0	0	0.0531805	0.11227	0.056135	0.0649984	0.0709073	0.206813	0.0679528	0.162496	0.162496	0.192041	0.274766	0.286584	0.230449	0.61453	0.440216	0.218631	0	0	0	0	0	0	0	0	0	0	0	0	0	0	0	0	0	0	0
HoxA_196|mm9|chr6:52527763-52541897	0.16545	0.0679528	0.0384081	0.0738618	0.100452	0.132951	0.236358	0.262948	0.00295447	0.262948	0.262948	0.156587	0.189086	0.259993	0.0945431	0.144769	0.434307	0.203859	0.19795	0.183177	0.295447	0.206813	0.268857	0.271811	0.67362	0.549532	0.652938	1.00157	0.859751	0.842024	0	0	0	0	0	0	0	0	0	0	0	0	0	0	0	0	0	0	0
HoxA_197|mm9|chr6:52541897-52542057	0	0	0	0.0974976	0.115224	0.132951	0.0886341	0.0531805	0	0.0118179	0.16545	0.0620439	0	0	0.0590894	0.0797707	0.0856797	0	0.132951	0.16545	0.0679528	0.233403	0.13886	0.103407	0.0413626	0	0	0.180223	0.262948	0.121133	0	0	0	0	0	0	0	0	0	0	0	0	0	0	0	0	0	0	0
HoxA_198|mm9|chr6:52542057-52542687	0.0384081	0.0324992	0.0177268	0.0118179	0	0.0472715	0.0265902	0.0472715	0.0797707	0	0.0945431	0.0827252	0.0147724	0.0649984	0.0856797	0.0324992	0.050226	0	0.0324992	0.141815	0.0945431	0.153633	0.0236358	0.056135	0.0177268	0.159541	0.16545	0.345673	0.22454	0.0974976	0	0	0	0	0	0	0	0	0	0	0	0	0	0	0	0	0	0	0
HoxA_199|mm9|chr6:52542687-52542962	0	0	0	0.050226	0	0	0.0856797	0	0	0	0	0	0	0	0.0295447	0	0	0	0.0384081	0.0590894	0	0	0.115224	0	0.0472715	0.0974976	0	0.22454	0.13886	0	0	0	0	0	0	0	0	0	0	0	0	0	0	0	0	0	0	0	0
HoxA_201|mm9|chr6:52545386-52551985	0	0	0	0.0384081	0	0	0.0738618	0	0	0	0.0413626	0	0	0	0	0	0.147724	0	0.0679528	0.159541	0	0.203859	0.11227	0.16545	0.106361	0.168405	0.106361	0.221585	0.186132	0.0118179	0	0	0	0	0	0	0	0	0	0	0	0	0	0	0	0	0	0	0
HoxA_202|mm9|chr6:52551985-52562232	0.369309	0.177268	0.056135	0.00886341	0.100452	0.375218	0.0945431	0.156587	0.00295447	0.0856797	0.0206813	0.339764	0.132951	0.183177	0.180223	0.0236358	0.274766	0.0590894	0.127042	0.22454	0.13886	0.360446	0.239312	0.333855	0.221585	0.67362	0.440216	0.697255	0.319083	0.395899	0	0	0	0	0	0	0	0	0	0	0	0	0	0	0	0	0	0	0
HoxA_203|mm9|chr6:52562232-52568056	0.115224	0.0590894	0.177268	0.0472715	0.206813	0.0620439	0	0.121133	0.150678	0.0649984	0.168405	0.254085	0.141815	0.144769	0	0	0.265902	0	0.0531805	0.0827252	0.254085	0.552486	0.41658	0.118179	0.38999	0.738618	0.351582	0.496351	0.703164	0.413626	0	0	0	0	0	0	0	0	0	0	0	0	0	0	0	0	0	0	0
HoxA_206|mm9|chr6:52575680-52581530	0.0531805	0	0.162496	0.00886341	0.0738618	0.13886	0.0443171	0.124088	0.124088	0.245221	0.11227	0.0295447	0	0	0.141815	0.127042	0.0531805	0.150678	0.0797707	0.410672	0.316128	0.0443171	0.132951	0.534759	0.369309	0.339764	0.144769	0.907023	0.457943	0.410672	0	0	0	0	0	0	0	0	0	0	0	0	0	0	0	0	0	0	0
HoxA_208|mm9|chr6:52582510-52584015	0.0797707	0.0147724	0	0	0.0827252	0.0265902	0.00590894	0.11227	0	0.132951	0.0590894	0.0679528	0.206813	0.0443171	0.0354537	0.153633	0	0.050226	0	0.22454	0.177268	0.422489	0.0827252	0.221585	0.168405	0.127042	0.189086	0.410672	0.236358	0.313174	0	0	0	0	0	0	0	0	0	0	0	0	0	0	0	0	0	0	0
HoxA_210|mm9|chr6:52584025-52588283	0.0531805	0.050226	0.0709073	0.0443171	0.0797707	0.109315	0.0206813	0	0.0649984	0.13886	0.319083	0.0768163	0.153633	0.0738618	0.0590894	0.0206813	0.0738618	0.109315	0.171359	0.132951	0.0945431	0.419535	0.27772	0.304311	0.428398	0.3634	0.227494	0.508169	0.558395	0.141815	0	0	0	0	0	0	0	0	0	0	0	0	0	0	0	0	0	0	0
HoxA_211|mm9|chr6:52588283-52590517	0.132951	0.109315	0.0531805	0.180223	0.0590894	0.0886341	0.192041	0.233403	0	0.147724	0.147724	0.056135	0	0.304311	0.239312	0.135906	0.33681	0.0324992	0.168405	0.33681	0.212722	0.540668	0.576122	0.192041	0.333855	0.647029	0.771117	1.23497	1.19656	0.664756	0	0	0	0	0	0	0	0	0	0	0	0	0	0	0	0	0	0	0
HoxA_221|mm9|chr6:52627105-52628031	0	0	0	0	0.0472715	0	0	0.0590894	0	0.11227	0.0443171	0.0206813	0.0413626	0.0384081	0	0	0.0886341	0	0.0206813	0.0590894	0.0324992	0.0945431	0.106361	0.180223	0.118179	0.345673	0.322037	0.227494	0.351582	0.103407	0	0	0	0	0	0	0	0	0	0	0	0	0	0	0	0	0	0	0
HoxA_225|mm9|chr6:52637837-52641317	0.0236358	0	0.0768163	0.0768163	0.100452	0.0886341	0.0590894	0.162496	0	0.16545	0.209767	0.129997	0	0.0295447	0.050226	0.124088	0.0620439	0.0768163	0.0974976	0.0384081	0.254085	0.242267	0.135906	0.050226	0.319083	0.0768163	0.339764	0.227494	0.372263	0.0886341	0	0	0	0	0	0	0	0	0	0	0	0	0	0	0	0	0	0	0
HoxA_226|mm9|chr6:52641318-52647573	0.233403	0	0	0.0886341	0.0679528	0	0	0.118179	0.268857	0.0679528	0.218631	0.121133	0.124088	0.121133	0.0797707	0.333855	0.180223	0.150678	0.330901	0.419535	0.186132	0.215676	0.469761	0.248176	0.265902	0.466807	0.254085	0.732709	0.582031	0.785889	0	0	0	0	0	0	0	0	0	0	0	0	0	0	0	0	0	0	0
HoxA_228|mm9|chr6:52656263-52657321	0.203859	0	0.056135	0.0384081	0	0.127042	0	0.203859	0	0.050226	0.0827252	0.168405	0.203859	0.050226	0.0945431	0.0738618	0.0945431	0.103407	0.0915886	0.0590894	0.0649984	0.183177	0.289538	0.289538	0.156587	0.106361	0.339764	0.254085	0.56135	0.124088	0	0	0	0	0	0	0	0	0	0	0	0	0	0	0	0	0	0	0
HoxA_229|mm9|chr6:52657322-52658513	0	0.144769	0	0.0206813	0.0531805	0	0	0	0	0.115224	0.0768163	0.0324992	0.0915886	0.0797707	0.0945431	0.00295447	0.118179	0.124088	0.186132	0.200904	0.0295447	0.115224	0.19795	0.189086	0.186132	0.313174	0.162496	0.301356	0.189086	0.215676	0	0	0	0	0	0	0	0	0	0	0	0	0	0	0	0	0	0	0
HoxA_235|mm9|chr6:52693850-52694645	0.13886	0	0.0354537	0	0.0472715	0.0649984	0	0.0590894	0	0.118179	0.103407	0.0856797	0.16545	0.050226	0.056135	0.0265902	0.0738618	0.103407	0.307265	0.16545	0.100452	0.348628	0.100452	0.0974976	0.11227	0.33681	0.372263	0.286584	0.177268	0.440216	0	0	0	0	0	0	0	0	0	0	0	0	0	0	0	0	0	0	0
HoxA_237|mm9|chr6:52669639-52701839	0.0738618	0	0	0.0531805	0.0354537	0.0590894	0.00590894	0	0	0.0472715	0.100452	0	0.0649984	0	0.0768163	0	0.0265902	0	0.103407	0.189086	0	0.0738618	0.0856797	0.360446	0.0679528	0.106361	0.00295447	0.218631	0.103407	0.168405	0	0	0	0	0	0	0	0	0	0	0	0	0	0	0	0	0	0	0
HoxA_238|mm9|chr6:52701840-52704692	0.0384081	0	0	0.103407	0.100452	0.118179	0	0.174314	0.103407	0.186132	0.115224	0.00295447	0.162496	0.121133	0.0324992	0.135906	0.0945431	0.0797707	0.262948	0.00886341	0.127042	0.194995	0.132951	0.103407	0.127042	0.212722	0.410672	0.61453	0.319083	0.259993	0	0	0	0	0	0	0	0	0	0	0	0	0	0	0	0	0	0	0
HoxA_239|mm9|chr6:52704693-52706024	0.248176	0.0147724	0	0.209767	0.0324992	0.0915886	0	0	0	0.171359	0.13886	0.144769	0.22454	0.410672	0	0.0206813	0.129997	0.118179	0	0.0413626	0	0.268857	0.11227	0.0974976	0.050226	0.135906	0.265902	0.452034	0.0472715	0.333855	0	0	0	0	0	0	0	0	0	0	0	0	0	0	0	0	0	0	0
HoxA_240|mm9|chr6:52706025-52718534	0.0915886	0.00295447	0.0649984	0.00886341	0.121133	0.0413626	0	0.11227	0	0.0738618	0.00295447	0.109315	0.0324992	0.0295447	0.0679528	0.0413626	0.0827252	0.00295447	0.127042	0	0	0.0738618	0.129997	0.127042	0.141815	0.254085	0.221585	0.147724	0.171359	0.11227	0	0	0	0	0	0	0	0	0	0	0	0	0	0	0	0	0	0	0
HoxA_241|mm9|chr6:52718535-52721479	0.103407	0.106361	0	0.0945431	0.0354537	0.0472715	0	0.127042	0	0.159541	0.0649984	0	0	0.0413626	0.141815	0.0679528	0.0679528	0.0590894	0.0384081	0.144769	0.0413626	0.304311	0.0915886	0.0768163	0.257039	0.262948	0.307265	0.25113	0.324992	0.129997	0	0	0	0	0	0	0	0	0	0	0	0	0	0	0	0	0	0	0
HoxA_243|mm9|chr6:52723090-52725748	0.0295447	0.0324992	0	0.050226	0	0.0768163	0.0177268	0.0709073	0	0.129997	0	0.0620439	0.0413626	0	0.0147724	0.0827252	0.183177	0.0768163	0.0147724	0.124088	0.0236358	0.129997	0.0709073	0.0590894	0.322037	0.0915886	0.248176	0.437262	0.259993	0.0974976	0	0	0	0	0	0	0	0	0	0	0	0	0	0	0	0	0	0	0
HoxA_248|mm9|chr6:52741675-52742100	0.00590894	0	0	0	0	0	0	0.171359	0.0590894	0	0.0443171	0.0413626	0.0324992	0.0649984	0.050226	0.0679528	0.171359	0	0.0768163	0.168405	0.0768163	0.268857	0.109315	0.118179	0.103407	0.47567	0.124088	0.25113	0.200904	0.0886341	0	0	0	0	0	0	0	0	0	0	0	0	0	0	0	0	0	0	0
HoxA_249|mm9|chr6:52742101-52748549	0.0945431	0.0443171	0.106361	0	0.183177	0	0.0384081	0.144769	0	0.171359	0.0974976	0.0384081	0.132951	0.342719	0.227494	0.0531805	0.324992	0.186132	0.221585	0.534759	0.283629	0.150678	0.472715	0.508169	0.496351	0.543623	0.555441	0.782935	0.809525	0.230449	0	0	0	0	0	0	0	0	0	0	0	0	0	0	0	0	0	0	0
HoxA_251|mm9|chr6:52748770-52752905	0.209767	0	0.0354537	0.0974976	0.180223	0.121133	0.115224	0.283629	0.0797707	0.239312	0.271811	0.11227	0.00295447	0.366354	0	0.147724	0.221585	0.13886	0.121133	0.324992	0.25113	0.27772	0.259993	0.3634	0.316128	0.546577	0.268857	0.508169	0.248176	0.47567	0	0	0	0	0	0	0	0	0	0	0	0	0	0	0	0	0	0	0
HoxA_255|mm9|chr6:52759240-52771163	0.245221	0	0.050226	0.0945431	0.0856797	0.0265902	0.0620439	0.0324992	0.129997	0.056135	0	0.0886341	0	0	0.206813	0.180223	0.174314	0.16545	0.22454	0.254085	0.0945431	0.0472715	0.236358	0.227494	0.493397	0.419535	0.330901	0.242267	0.327946	0.262948	0	0	0	0	0	0	0	0	0	0	0	0	0	0	0	0	0	0	0
HoxA_256|mm9|chr6:52771164-52772646	0.147724	0.0443171	0	0.0945431	0.0324992	0.135906	0.0413626	0.0590894	0.0856797	0.0531805	0.0531805	0.153633	0.0709073	0.0295447	0	0.00295447	0.0531805	0.0709073	0.13886	0.0945431	0.0649984	0.11227	0.324992	0.11227	0.106361	0.00295447	0.22454	0.194995	0.209767	0.233403	0	0	0	0	0	0	0	0	0	0	0	0	0	0	0	0	0	0	0
HoxA_257|mm9|chr6:52772647-52777261	0.0590894	0.0324992	0.0324992	0.056135	0.100452	0.0649984	0.056135	0.11227	0	0.257039	0.100452	0.153633	0.0384081	0.168405	0.0620439	0.115224	0.132951	0.0679528	0.22454	0.203859	0.339764	0.425444	0.254085	0.262948	0.150678	0.180223	0.573167	0.440216	0.413626	0.351582	0	0	0	0	0	0	0	0	0	0	0	0	0	0	0	0	0	0	0
HoxA_258|mm9|chr6:52777262-52778607	0.150678	0.144769	0	0.103407	0.0443171	0.227494	0	0.0915886	0	0.0797707	0.22454	0.0886341	0.218631	0.0856797	0.159541	0.100452	0.0856797	0.129997	0.156587	0.129997	0.212722	0.378172	0.121133	0.162496	0.537714	0.484533	0.0886341	0.517033	0.490442	0.327946	0	0	0	0	0	0	0	0	0	0	0	0	0	0	0	0	0	0	0
HoxA_262|mm9|chr6:52793374-52801167	0.22454	0	0.00295447	0.0472715	0.0236358	0.236358	0	0.0827252	0.0354537	0.0974976	0.0915886	0.050226	0.115224	0.100452	0.0265902	0.0384081	0.13886	0.0236358	0.0472715	0.248176	0.056135	0.280675	0.115224	0.392945	0.177268	0.38999	0.395899	0.0531805	0.115224	0.135906	0	0	0	0	0	0	0	0	0	0	0	0	0	0	0	0	0	0	0
HoxA_263|mm9|chr6:52801169-52803285	0.322037	0.132951	0.0679528	0.540668	0.0590894	0.268857	0.100452	0.22454	0.0295447	0.330901	0.25113	0.570213	0.171359	0.0472715	0.381127	0.457943	0.576122	0	0.233403	0.434307	0.75339	0.564304	0.649984	0.620439	0.655893	1.01043	0.599758	2.012	0.986794	1.30588	0	0	0	0	0	0	0	0	0	0	0	0	0	0	0	0	0	0	0
HoxA_264|mm9|chr6:52803286-52809464	0.233403	0	0.11227	0.13886	0.16545	0.262948	0	0.141815	0.050226	0.227494	0.324992	0.313174	0.0206813	0.186132	0.268857	0.118179	0.271811	0	0.283629	0.428398	0.212722	0.392945	0.61453	0.579076	0.531805	0.339764	0.493397	0.709073	0.457943	0.387036	0	0	0	0	0	0	0	0	0	0	0	0	0	0	0	0	0	0	0
HoxA_265|mm9|chr6:52809465-52817061	0.100452	0	0	0.0768163	0.153633	0.0177268	0	0.103407	0.132951	0.115224	0.103407	0.248176	0.103407	0.0679528	0	0.0768163	0.248176	0.0472715	0.215676	0.316128	0.0590894	0.295447	0.271811	0.38999	0.304311	0.481579	0.620439	0.206813	0.271811	0.357491	0	0	0	0	0	0	0	0	0	0	0	0	0	0	0	0	0	0	0
HoxA_267|mm9|chr6:52817090-52817285	0.0915886	0	0	0.00886341	0.0118179	0.0206813	0.00295447	0.0177268	0	0.0797707	0	0	0	0	0	0	0.0295447	0	0.0827252	0	0.159541	0.0206813	0	0.0295447	0.0413626	0.106361	0.0531805	0.0118179	0.118179	0.0443171	0	0	0	0	0	0	0	0	0	0	0	0	0	0	0	0	0	0	0
HoxA_268|mm9|chr6:52817286-52820895	0.115224	0	0.0443171	0.0295447	0.109315	0.135906	0.186132	0	0.0472715	0.13886	0.106361	0.0620439	0	0	0.156587	0	0.0974976	0.19795	0.103407	0.206813	0.153633	0.292493	0.168405	0.0590894	0.19795	0.215676	0.227494	0.221585	0.38999	0.168405	0	0	0	0	0	0	0	0	0	0	0	0	0	0	0	0	0	0	0
HoxA_269|mm9|chr6:52820896-52831247	0.189086	0	0	0.056135	0.0590894	0	0.0915886	0.11227	0.0206813	0.147724	0.0797707	0.0295447	0.050226	0.0620439	0.0472715	0.298402	0.056135	0.171359	0.0443171	0.147724	0.22454	0.156587	0.109315	0.0384081	0.0531805	0.153633	0.25113	0.212722	0.301356	0.259993	0	0	0	0	0	0	0	0	0	0	0	0	0	0	0	0	0	0	0
HoxA_270|mm9|chr6:52831248-52832456	0.141815	0.0413626	0.00295447	0.0265902	0.00886341	0.00886341	0	0.0206813	0	0	0.0265902	0	0.0886341	0	0.0236358	0	0.103407	0.292493	0.0797707	0.056135	0.168405	0.0827252	0	0.0797707	0.0295447	0.313174	0.404763	0.254085	0.0709073	0.147724	0	0	0	0	0	0	0	0	0	0	0	0	0	0	0	0	0	0	0
HoxA_272|mm9|chr6:52832471-52841533	0.118179	0	0.0590894	0	0.153633	0.050226	0.141815	0.156587	0.00590894	0.183177	0.106361	0	0	0.0827252	0.106361	0.0649984	0.144769	0.0679528	0.218631	0.212722	0.212722	0.050226	0.27772	0.180223	0.257039	0.135906	0.227494	0.292493	0.457943	0	0	0	0	0	0	0	0	0	0	0	0	0	0	0	0	0	0	0	0
HoxA_273|mm9|chr6:52841534-52842038	0	0	0	0	0	0	0	0	0	0	0	0	0	0	0	0	0	0	0	0	0	0	0	0	0	0	0	0	0	0	0	0	0	0	0	0	0	0	0	0	0	0	0	0	0	0	0	0	0
HoxA_274|mm9|chr6:52842039-52843690	0.115224	0.0649984	0	0.0945431	0	0.0324992	0.0354537	0.0679528	0	0.0531805	0	0.103407	0.11227	0.186132	0.0531805	0.050226	0.0443171	0.147724	0.177268	0.159541	0.262948	0.283629	0.203859	0.177268	0.268857	0.490442	0.307265	0.221585	0.351582	0.16545	0	0	0	0	0	0	0	0	0	0	0	0	0	0	0	0	0	0	0
HoxA_277|mm9|chr6:52848364-52850692	0.0531805	0	0.0590894	0.0147724	0.0768163	0.0472715	0	0.0915886	0.0118179	0.0443171	0.141815	0.0679528	0.0443171	0.0886341	0.0413626	0.0827252	0.127042	0.106361	0	0.313174	0.0974976	0.286584	0.183177	0.22454	0.153633	0.124088	0.189086	0.124088	0.354537	0.0974976	0	0	0	0	0	0	0	0	0	0	0	0	0	0	0	0	0	0	0
HoxA_278|mm9|chr6:52850693-52851731	0.109315	0	0	0.056135	0.132951	0.0236358	0	0.0945431	0.0472715	0.141815	0.0236358	0	0.150678	0	0.0147724	0.0797707	0.132951	0.0443171	0.0472715	0	0	0.177268	0.153633	0.0974976	0	0.221585	0.27772	0.109315	0.109315	0.0354537	0	0	0	0	0	0	0	0	0	0	0	0	0	0	0	0	0	0	0
HoxA_280|mm9|chr6:52858040-52858605	0.0472715	0	0	0.0295447	0.0797707	0	0	0.0827252	0	0.0620439	0.0768163	0.0324992	0.0709073	0.0974976	0.0413626	0	0	0.0590894	0.0118179	0.103407	0.0856797	0.109315	0.0206813	0.00590894	0.259993	0.00295447	0.129997	0.215676	0.132951	0.11227	0	0	0	0	0	0	0	0	0	0	0	0	0	0	0	0	0	0	0
HoxA_281|mm9|chr6:52858606-52865393	0.493397	0.0531805	0.100452	0.41658	0.313174	0.124088	0.0797707	0.271811	0	0.103407	0.283629	0.162496	0.0915886	0.144769	0.27772	0.144769	0.617485	0.348628	0.144769	0.194995	0.378172	0.218631	0.413626	0.487488	0.957249	0.712028	0.886341	0.437262	1.14043	0.584985	0	0	0	0	0	0	0	0	0	0	0	0	0	0	0	0	0	0	0
HoxA_284|mm9|chr6:52871142-52873703	0.283629	0.00590894	0.050226	0.348628	0	0.147724	0	0.0649984	0.162496	0.0590894	0.22454	0.124088	0.0915886	0	0.245221	0.168405	0.144769	0.342719	0.239312	0.141815	0.372263	0.22454	0.357491	0.608621	0.283629	0.567259	0.463852	0.676574	0.422489	0.298402	0	0	0	0	0	0	0	0	0	0	0	0	0	0	0	0	0	0	0
HoxA_285|mm9|chr6:52873704-52878849	0.0295447	0	0.0354537	0	0.050226	0.0324992	0	0	0.0295447	0.00295447	0.0206813	0.115224	0	0.124088	0.0295447	0	0.0206813	0.0384081	0.0856797	0.0531805	0.0324992	0.0384081	0.0147724	0	0.00886341	0.153633	0.0265902	0.212722	0.11227	0.180223	0	0	0	0	0	0	0	0	0	0	0	0	0	0	0	0	0	0	0
HoxA_286|mm9|chr6:52878850-52881665	0.100452	0.0709073	0	0.141815	0.0974976	0.171359	0	0.156587	0.0679528	0.271811	0.106361	0.230449	0.0384081	0	0.209767	0.0531805	0.0797707	0.183177	0.262948	0.0738618	0.369309	0.25113	0.16545	0.262948	0.357491	0.422489	0.283629	0.638166	0.481579	0.395899	0	0	0	0	0	0	0	0	0	0	0	0	0	0	0	0	0	0	0
HoxA_287|mm9|chr6:52881666-52885980	0.0679528	0.0797707	0.162496	0.050226	0.0265902	0.206813	0.0620439	0.0974976	0.168405	0.466807	0.0974976	0.129997	0.295447	0.227494	0.0590894	0.289538	0.0472715	0.050226	0	0.150678	0.13886	0.319083	0.194995	0.3634	0.171359	0.452034	0.762254	0.652938	0.647029	0.25113	0	0	0	0	0	0	0	0	0	0	0	0	0	0	0	0	0	0	0
HoxA_288|mm9|chr6:52885981-52888326	0.168405	0	0	0	0.0443171	0	0.0620439	0.129997	0.0354537	0.0354537	0.050226	0.109315	0.11227	0	0.0472715	0	0.248176	0.13886	0.171359	0.0709073	0.316128	0.144769	0.0354537	0.257039	0.0649984	0.519987	0.0797707	0.425444	0.168405	0.593849	0	0	0	0	0	0	0	0	0	0	0	0	0	0	0	0	0	0	0
HoxA_289|mm9|chr6:52888327-52890013	0.132951	0	0.050226	0.056135	0	0.0413626	0	0.0236358	0.121133	0.0265902	0.0738618	0.0531805	0.0797707	0.0413626	0.274766	0.0649984	0.0295447	0	0.115224	0.153633	0.230449	0.11227	0.248176	0.372263	0.239312	0.44908	0.519987	0.499306	0.413626	0.22454	0	0	0	0	0	0	0	0	0	0	0	0	0	0	0	0	0	0	0
HoxA_290|mm9|chr6:52890014-52897320	0.0413626	0.0236358	0.0177268	0	0.0974976	0.0856797	0	0.0295447	0.00886341	0.0443171	0.0147724	0.0679528	0.0118179	0.0177268	0.0324992	0.0384081	0.0620439	0.0443171	0.0620439	0.0827252	0.115224	0.0590894	0.129997	0.0738618	0.11227	0.0384081	0.0265902	0.174314	0.233403	0.233403	0	0	0	0	0	0	0	0	0	0	0	0	0	0	0	0	0	0	0
HoxA_291|mm9|chr6:52897321-52911313	0.153633	0.0147724	0.0531805	0.00886341	0.200904	0.183177	0.050226	0.192041	0.0620439	0.124088	0.274766	0.257039	0.221585	0.180223	0.0768163	0.16545	0.174314	0.121133	0.245221	0.203859	0.233403	0.0974976	0.301356	0.271811	0.27772	0.47567	0.230449	0.431353	0.52885	0.457943	0	0	0	0	0	0	0	0	0	0	0	0	0	0	0	0	0	0	0
HoxA_292|mm9|chr6:52911314-52914397	0.121133	0.132951	0.103407	0.0797707	0.156587	0.19795	0	0.109315	0.0384081	0.274766	0.147724	0.174314	0.233403	0.0354537	0.109315	0.153633	0.443171	0.218631	0.330901	0.227494	0.183177	0.345673	0.233403	0.623394	0.584985	0.744527	0.942476	0.685437	0.245221	0.47567	0	0	0	0	0	0	0	0	0	0	0	0	0	0	0	0	0	0	0
HoxA_293|mm9|chr6:52914398-52918137	0.11227	0.0945431	0.050226	0.0177268	0.274766	0.100452	0.141815	0.0649984	0.153633	0.203859	0.221585	0.27772	0.0768163	0.192041	0	0.156587	0.342719	0.194995	0.298402	0.316128	0.413626	0.655893	0.797707	0.552486	0.966112	0.963158	1.14338	1.6545	1.60132	0.564304	0	0	0	0	0	0	0	0	0	0	0	0	0	0	0	0	0	0	0
HoxA_295|mm9|chr6:52918252-52919700	0.0295447	0.00295447	0	0	0.0118179	0.150678	0.0443171	0.0384081	0	0	0.0590894	0.189086	0.056135	0.0797707	0.0649984	0.0324992	0	0.11227	0.192041	0.144769	0.194995	0.180223	0.0206813	0.543623	0.0236358	0.254085	0.0354537	0.886341	0.717937	0.103407	0	0	0	0	0	0	0	0	0	0	0	0	0	0	0	0	0	0	0
HoxA_296|mm9|chr6:52919701-52924303	0.0768163	0.0649984	0.0768163	0.0236358	0.121133	0.0649984	0.0354537	0.109315	0.00295447	0.0147724	0.0974976	0.056135	0	0.0827252	0.109315	0.0236358	0.127042	0.106361	0.230449	0.156587	0.200904	0.180223	0.192041	0.257039	0.319083	0.313174	0.422489	0.850888	0.499306	0.292493	0	0	0	0	0	0	0	0	0	0	0	0	0	0	0	0	0	0	0
HoxA_297|mm9|chr6:52924304-52933041	0.0620439	0.0354537	0.0265902	0.0472715	0.0177268	0.0915886	0.0590894	0.0265902	0.0679528	0.118179	0.103407	0.124088	0.177268	0.16545	0.0620439	0.0295447	0.124088	0.0738618	0.153633	0.268857	0.27772	0.3634	0.330901	0.25113	0.330901	0.19795	0.452034	0.514078	0.694301	0.189086	0	0	0	0	0	0	0	0	0	0	0	0	0	0	0	0	0	0	0
HoxA_298|mm9|chr6:52933042-52942459	0.11227	0	0	0.0797707	0.0709073	0.22454	0.0620439	0.0236358	0.0649984	0.127042	0.0295447	0.0384081	0.115224	0.11227	0.135906	0.106361	0.206813	0.16545	0.13886	0.215676	0.239312	0.301356	0.257039	0.472715	0.289538	0.31022	0.295447	0.47567	0.543623	0.245221	0	0	0	0	0	0	0	0	0	0	0	0	0	0	0	0	0	0	0
HoxA_302|mm9|chr6:52952345-52960689	0.22454	0	0	0.115224	0.0649984	0.33681	0.0709073	0.0236358	0.16545	0	0.0354537	0.0620439	0.0590894	0.259993	0.056135	0	0.230449	0	0.262948	0.292493	0.203859	0.0945431	0.180223	0.375218	0.366354	0.387036	0.0590894	0.327946	0.162496	0.304311	0	0	0	0	0	0	0	0	0	0	0	0	0	0	0	0	0	0	0
HoxA_303|mm9|chr6:52960690-52967527	0.0886341	0	0	0.0295447	0.392945	0	0.0856797	0	0.0709073	0.0945431	0.050226	0.0649984	0	0.0738618	0.135906	0.0590894	0.162496	0.103407	0.313174	0.286584	0.115224	0.466807	0.050226	0.056135	0.428398	0.387036	0.271811	0.67362	0.703164	0.0472715	0	0	0	0	0	0	0	0	0	0	0	0	0	0	0	0	0	0	0
HoxA_304|mm9|chr6:52967528-52968961	0.0974976	0.056135	0	0.0384081	0	0.0354537	0	0.0265902	0	0.0413626	0.132951	0.156587	0.050226	0.0945431	0.0679528	0.0384081	0.0472715	0.103407	0.0354537	0.135906	0.189086	0.209767	0.280675	0.186132	0.534759	0.212722	0.25113	0.227494	0.27772	0.156587	0	0	0	0	0	0	0	0	0	0	0	0	0	0	0	0	0	0	0
HoxA_308|mm9|chr6:52979969-52985775	0	0	0	0.0531805	0.0443171	0.0590894	0	0	0	0.129997	0	0.0590894	0	0.25113	0.0472715	0	0.0709073	0.156587	0.0797707	0	0.0531805	0.129997	0.0118179	0	0.0974976	0	0.109315	0.31022	0.0472715	0.206813	0	0	0	0	0	0	0	0	0	0	0	0	0	0	0	0	0	0	0
HoxA_311|mm9|chr6:52990950-53001211	0.0709073	0	0.194995	0.0679528	0.050226	0.0797707	0	0.0827252	0	0.00295447	0.203859	0.0856797	0	0	0.0974976	0.189086	0.0472715	0.177268	0.0531805	0.192041	0.0620439	0.0649984	0.0856797	0.0709073	0	0.109315	0.233403	0.0443171	0.27772	0.0236358	0	0	0	0	0	0	0	0	0	0	0	0	0	0	0	0	0	0	0
HoxA_316|mm9|chr6:53013811-53020160	0.194995	0.0738618	0	0.132951	0.0324992	0.0649984	0.135906	0.0797707	0.0649984	0.109315	0.106361	0.109315	0	0.129997	0.056135	0.0915886	0	0	0.056135	0	0.129997	0.056135	0	0	0.132951	0.13886	0.13886	0	0.147724	0.0443171	0	0	0	0	0	0	0	0	0	0	0	0	0	0	0	0	0	0	0
HoxA_317|mm9|chr6:53020161-53021219	0.050226	0	0.0915886	0	0	0.0886341	0	0	0	0.132951	0.050226	0.0620439	0.0620439	0.00590894	0	0	0.0177268	0.0649984	0.0915886	0	0.056135	0.0354537	0.0709073	0.0679528	0	0.0797707	0.159541	0.218631	0.180223	0.0620439	0	0	0	0	0	0	0	0	0	0	0	0	0	0	0	0	0	0	0
HoxA_322|mm9|chr6:53026446-53031824	0	0	0	0.0413626	0	0.109315	0	0	0	0	0.0590894	0	0	0.103407	0.0649984	0	0.13886	0.0620439	0.0354537	0.0531805	0.0827252	0.127042	0.118179	0.050226	0.153633	0	0.0472715	0	0.16545	0	0	0	0	0	0	0	0	0	0	0	0	0	0	0	0	0	0	0	0
HoxA_323|mm9|chr6:53031825-53033187	0.0886341	0.056135	0.050226	0	0	0	0	0	0	0	0	0.0443171	0.0443171	0	0.135906	0.121133	0.00295447	0	0.0177268	0.127042	0	0	0	0.0856797	0.0620439	0	0.0295447	0.0236358	0.0886341	0.0413626	0	0	0	0	0	0	0	0	0	0	0	0	0	0	0	0	0	0	0
HoxA_324|mm9|chr6:53033188-53035208	0	0	0	0	0	0.0590894	0	0.0384081	0.050226	0	0.050226	0	0.0974976	0.0590894	0	0.147724	0.050226	0	0	0.0413626	0	0.0768163	0	0.0384081	0.209767	0.103407	0.0856797	0.118179	0.0384081	0.0413626	0	0	0	0	0	0	0	0	0	0	0	0	0	0	0	0	0	0	0
HoxA_325|mm9|chr6:53035209-53036923	0.0620439	0	0	0	0.0324992	0	0.0472715	0	0	0	0	0	0	0.0620439	0.0679528	0	0	0	0.0413626	0	0.200904	0	0.0590894	0.0649984	0.0797707	0	0	0.056135	0	0.0590894	0	0	0	0	0	0	0	0	0	0	0	0	0	0	0	0	0	0	0
HoxA_327|mm9|chr6:53039978-53044657	0.0324992	0	0	0.0295447	0.050226	0	0.056135	0	0	0	0	0	0	0	0	0	0.0620439	0.0147724	0.00295447	0.132951	0	0.0679528	0	0.0679528	0.056135	0	0	0	0.118179	0.056135	0	0	0	0	0	0	0	0	0	0	0	0	0	0	0	0	0	0	0
[truncated: 114 more columns]
