# Supplementary material for: Clustering of Tissue-Specific Sub-TADs Accompanies the Regulation of HoxA Genes in Developing Limbs
Source: PLoS Genet. 2013 Dec 26;9(12):e1004018. doi: 10.1371/journal.pgen.1004018 (PMC3873244; doi:10.1371/journal.pgen.1004018)
Supplement: Table S9 — Mouse 5C results for the head anchored “cluster R” design. Head 5C dataset from Figure 2 (middle) presented in matrix format. Predicted EcoRI restriction fragments and corresponding genomic regions are named at the top of each column and on the left of each row. Intersecting rows and columns identify the pair-wise contacts corresponding to interaction frequencies. The 5C data was filtered as described in Materials and Methods, and is normalized based on the number of sequence reads per 1,000. (XLSX) [file pgen.1004018.s017.xlsx]

## Sheet: Table S9. Head
Table S9. Mouse 5C results for the head anchored "cluster R" design
	HoxA_64|mm9|chr6:52099907-52102168	HoxA_65|mm9|chr6:52102168-52102347	HoxA_66|mm9|chr6:52102347-52102627	HoxA_67|mm9|chr6:52102627-52106574	HoxA_68|mm9|chr6:52106574-52114833	HoxA_69|mm9|chr6:52114833-52118412	HoxA_70|mm9|chr6:52118412-52118617	HoxA_71|mm9|chr6:52118617-52119970	HoxA_72|mm9|chr6:52119970-52120434	HoxA_73|mm9|chr6:52120434-52121814	HoxA_74|mm9|chr6:52121814-52125015	HoxA_75|mm9|chr6:52125015-52128991	HoxA_76|mm9|chr6:52128991-52130453	HoxA_77|mm9|chr6:52130453-52137259	HoxA_78|mm9|chr6:52137259-52138976	HoxA_79|mm9|chr6:52138976-52139489	HoxA_81|mm9|chr6:52140604-52146677	HoxA_82|mm9|chr6:52146677-52147259	HoxA_85|mm9|chr6:52156546-52158195	HoxA_86|mm9|chr6:52158195-52162386	HoxA_87|mm9|chr6:52162386-52163901	HoxA_91|mm9|chr6:52166258-52172097	HoxA_92|mm9|chr6:52172097-52173708	HoxA_93|mm9|chr6:52173708-52179119	HoxA_95|mm9|chr6:52179845-52182847	HoxA_97|mm9|chr6:52188276-52189337	HoxA_99|mm9|chr6:52193142-52202193	HoxA_100|mm9|chr6:52202193-52208129	HoxA_101|mm9|chr6:52208129-52213464	HoxA_102|mm9|chr6:52213464-52215697	HoxA_103|mm9|chr6:52215697-52216109	HoxA_104|mm9|chr6:52216109-52218312	HoxA_105|mm9|chr6:52218312-52218603	HoxA_106|mm9|chr6:52218603-52232379	HoxA_107|mm9|chr6:52232379-52239458	HoxA_108|mm9|chr6:52239458-52240301	HoxA_109|mm9|chr6:52240301-52240552	HoxA_113|mm9|chr6:52244253-52247080	HoxA_114|mm9|chr6:52247080-52247369	HoxA_115|mm9|chr6:52247369-52248708	HoxA_117|mm9|chr6:52249859-52251201	HoxA_118|mm9|chr6:52251201-52260690	HoxA_119|mm9|chr6:52260690-52262318	HoxA_120|mm9|chr6:52262318-52262666	HoxA_121|mm9|chr6:52262666-52263361	HoxA_122|mm9|chr6:52263361-52265393	HoxA_123|mm9|chr6:52265393-52268866	HoxA_124|mm9|chr6:52268866-52271073	HoxA_125|mm9|chr6:52271073-52271271
HoxA_64|mm9|chr6:52099907-52102168	0	0	0	0	0	0	0	0	0	0	0	0	0	0	0	0	0	0	0	0	0	0	0	0	0	0	0	0	0	0	0.453967	1.02991	0.146373	0.356385	0.612007	0.3479	0.407297	0.394569	0.470938	0.0360628	0.168647	0.687314	0.431693	0.504879	0.942936	0.724438	0.914298	0.422147	0.155919
HoxA_65|mm9|chr6:52102168-52102347	0	0	0	0	0	0	0	0	0	0	0	0	0	0	0	0	0	0	0	0	0	0	0	0	0	0	0	0	0	0	0.216377	0.628978	0.102885	0.0487908	0.318201	0.118795	0	0	0	0.0742469	0	0.49109	0.208952	0.0848536	0.275774	0.276835	0.26835	0.14213	0
HoxA_66|mm9|chr6:52102347-52102627	0	0	0	0	0	0	0	0	0	0	0	0	0	0	0	0	0	0	0	0	0	0	0	0	0	0	0	0	0	0	0.132584	0.817777	0.0647009	0.155919	0.344718	0.0689436	0.0615189	0.0509122	0	0.0753076	0	0.595036	0.4423	0.246076	0.327747	0.455028	0.265168	0.470938	0.374417
HoxA_67|mm9|chr6:52102627-52106574	0	0	0	0	0	0	0	0	0	0	0	0	0	0	0	0	0	0	0	0	0	0	0	0	0	0	0	0	0	0	0.271532	1.25583	0.114552	0.692618	0.723377	0.155919	0.278956	0.0180314	0.124098	0.0763683	0.00212134	0.496394	1.03309	0.288502	0.346839	0.542003	0.817777	0.251379	0.47518
HoxA_68|mm9|chr6:52106574-52114833	0	0	0	0	0	0	0	0	0	0	0	0	0	0	0	0	0	0	0	0	0	0	0	0	0	0	0	0	0	0	0.256682	1.26962	0.381841	0.430632	0.338354	0.423207	0.245015	0.338354	0.200467	0.0795503	0.216377	0.843233	0.64807	0.415783	0.495333	0.74353	0.342597	0.311837	0.0403055
HoxA_69|mm9|chr6:52114833-52118412	0	0	0	0	0	0	0	0	0	0	0	0	0	0	0	0	0	0	0	0	0	0	0	0	0	0	0	0	0	0	0.483666	2.00148	0.445482	0.811413	0.651252	0.610946	0.235469	0.365931	0	0.14213	0.207891	0.938693	1.24841	0.495333	1.014	0.796563	0.417904	0.770047	0.145312
HoxA_70|mm9|chr6:52118412-52118617	0	0	0	0	0	0	0	0	0	0	0	0	0	0	0	0	0	0	0	0	0	0	0	0	0	0	0	0	0	0	0.130462	0.64807	0.0922783	0.473059	0	0.0487908	0.0647009	0.0689436	0.0954603	0.0647009	0.14319	0.245015	0.421086	0.340475	0.163343	0.507	0.397751	0.249258	0.083793
HoxA_71|mm9|chr6:52118617-52119970	0	0	0	0	0	0	0	0	0	0	0	0	0	0	0	0	0	0	0	0	0	0	0	0	0	0	0	0	0	0	0.420025	1.80632	0.175011	0.426389	0.287442	0.309716	0.0572762	0.083793	0.156979	0.153797	0.106067	0.586551	0.423207	0.370174	0.396691	0.536699	0.177132	0.33305	0.330929
HoxA_72|mm9|chr6:52119970-52120434	0	0	0	0	0	0	0	0	0	0	0	0	0	0	0	0	0	0	0	0	0	0	0	0	0	0	0	0	0	0	0.12622	0.527153	0.0636402	0.115613	0.0668222	0.0615189	0	0	0	0	0.136826	0	0.204709	0.14213	0.315019	0.0763683	0.194103	0.326686	0
HoxA_73|mm9|chr6:52120434-52121814	0	0	0	0	0	0	0	0	0	0	0	0	0	0	0	0	0	0	0	0	0	0	0	0	0	0	0	0	0	0	0.434875	1.50615	0.171829	0.510182	0.312898	0.236529	0.183496	0.519728	0.0233347	0	0.125159	0.240772	0.861264	0.119856	0.534578	0.487908	0.6958	0.2535	0.277896
HoxA_74|mm9|chr6:52121814-52125015	0	0	0	0	0	0	0	0	0	0	0	0	0	0	0	0	0	0	0	0	0	0	0	0	0	0	0	0	0	0	0.722317	1.44569	0.369113	0.452906	0.738227	0.377599	0.216377	0.671404	0.263046	0.131523	0	1.10734	0.897327	0.707467	0.692618	0.702164	0.653373	0.647009	0.405176
HoxA_75|mm9|chr6:52125015-52128991	0	0	0	0	0	0	0	0	0	0	0	0	0	0	0	0	0	0	0	0	0	0	0	0	0	0	0	0	0	0	0.138948	1.11583	0.130462	0.694739	0.407297	0.328808	0.0381841	0.341536	0	0.146373	0.247136	0.385023	0.68095	0.308655	0.858082	0.697921	0.613067	0.334111	0.225923
HoxA_76|mm9|chr6:52128991-52130453	0	0	0	0	0	0	0	0	0	0	0	0	0	0	0	0	0	0	0	0	0	0	0	0	0	0	0	0	0	0	0.17395	0.718074	0.169707	0.542003	0.159101	0.188799	0.0583369	0.245015	0.0731863	0.0753076	0.0668222	0.843233	0.469877	0.146373	0.334111	0.939754	0.628978	0.135766	0.222741
HoxA_77|mm9|chr6:52130453-52137259	0	0	0	0	0	0	0	0	0	0	0	0	0	0	0	0	0	0	0	0	0	0	0	0	0	0	0	0	0	0	0.453967	0.976877	0.00954603	0.568519	0.597157	0.184557	0.0806109	0.480484	0.164404	0.0350021	0.340475	0.836869	0.544124	0.250318	0.697921	0.536699	0.259864	0.170768	0.120916
HoxA_78|mm9|chr6:52137259-52138976	0	0	0	0	0	0	0	0	0	0	0	0	0	0	0	0	0	0	0	0	0	0	0	0	0	0	0	0	0	0	0.658676	1.03734	0.0731863	0.354264	0.63216	0.148494	0.0636402	0.229105	0.0880356	0	0.144251	0.971574	1.04582	0.639584	0.306534	0.878235	0.542003	0.0434875	0.249258
HoxA_79|mm9|chr6:52138976-52139489	0	0	0	0	0	0	0	0	0	0	0	0	0	0	0	0	0	0	0	0	0	0	0	0	0	0	0	0	0	0	0.14213	1.84132	0.195163	0.26835	0.582308	0.260925	0.121977	0.0774289	0.283199	0	0.0275774	0.441239	0.421086	0.28532	0.134705	0.231226	0.261986	0.31608	0.0710649
HoxA_81|mm9|chr6:52140604-52146677	0	0	0	0	0	0	0	0	0	0	0	0	0	0	0	0	0	0	0	0	0	0	0	0	0	0	0	0	0	0	0.989605	1.77238	0.378659	0.673526	1.2081	0.538821	0.33199	0.466695	0.598218	0.0912176	0.26835	1.61646	1.8392	0.658676	0.907934	1.63343	1.16992	0.544124	0.659737
HoxA_82|mm9|chr6:52146677-52147259	0	0	0	0	0	0	0	0	0	0	0	0	0	0	0	0	0	0	0	0	0	0	0	0	0	0	0	0	0	0	0.797624	1.09992	0.375477	0.797624	0.226983	0.163343	0.241833	0.218498	0.549427	0.166525	0.0731863	0.0880356	0.802927	0.444421	0.824141	1.38205	0.677768	0.152737	0.456088
HoxA_85|mm9|chr6:52156546-52158195	0	0	0	0	0	0	0	0	0	0	0	0	0	0	0	0	0	0	0	0	0	0	0	0	0	0	0	0	0	0	0.464574	1.50297	0.313958	0.387145	0.499576	0.124098	0.241833	0.191981	0.170768	0.137887	0.236529	0.689436	0.461392	0.31608	0.224862	1.25902	0.620492	0.254561	0.502758
HoxA_86|mm9|chr6:52158195-52162386	0	0	0	0	0	0	0	0	0	0	0	0	0	0	0	0	0	0	0	0	0	0	0	0	0	0	0	0	0	0	0.369113	1.36084	0.0848536	0.801867	0.52291	0.321383	0.180314	0.289563	0.153797	0.494272	0.161222	0.760501	1.09673	0	0.723377	0.510182	0.342597	0.249258	0.160161
HoxA_87|mm9|chr6:52162386-52163901	0	0	0	0	0	0	0	0	0	0	0	0	0	0	0	0	0	0	0	0	0	0	0	0	0	0	0	0	0	0	0.200467	0.962028	0.133644	0.223801	0.446542	0.217437	0.0593975	0.295927	0.099703	0	0.164404	0.228044	0.562155	0.0816716	0.327747	0.382902	0.215316	0.0615189	0.311837
HoxA_91|mm9|chr6:52166258-52172097	0	0	0	0	0	0	0	0	0	0	0	0	0	0	0	0	0	0	0	0	0	0	0	0	0	0	0	0	0	0	0.220619	1.31947	0.18986	0.352143	0.709588	0.0625795	0.00424268	0.274714	0.176071	0.0806109	0.0169707	0.816716	0.552609	0.372295	1.03946	0.920662	0.773229	0.429571	0.438057
HoxA_92|mm9|chr6:52172097-52173708	0	0	0	0	0	0	0	0	0	0	0	0	0	0	0	0	0	0	0	0	0	0	0	0	0	0	0	0	0	0	0.654434	1.1731	0.228044	1.17947	0.26835	0.400933	0.163343	0.903691	0.0912176	0.0912176	0.370174	0.82202	0.590793	0.469877	0.684132	1.48176	0.71277	0.298048	0.294866
HoxA_93|mm9|chr6:52173708-52179119	0	0	0	0	0	0	0	0	0	0	0	0	0	0	0	0	0	0	0	0	0	0	0	0	0	0	0	0	0	0	0.608825	2.30802	0.551549	0.943997	0.827323	0.52185	0.193042	0.171829	0.481544	0.0710649	0.124098	1.29296	0.992787	0.561095	0.627917	1.3863	0.816716	0.736105	0.460331
HoxA_95|mm9|chr6:52179845-52182847	0	0	0	0	0	0	0	0	0	0	0	0	0	0	0	0	0	0	0	0	0	0	0	0	0	0	0	0	0	0	0.31714	2.7238	0.17395	0.732923	0.976877	0.684132	0.267289	0.462452	0.20577	0.00530335	0.208952	0.503818	0.703224	0.154858	0.558973	0.358507	0.685193	0.31714	0.283199
HoxA_97|mm9|chr6:52188276-52189337	0	0	0	0	0	0	0	0	0	0	0	0	0	0	0	0	0	0	0	0	0	0	0	0	0	0	0	0	0	0	0.985363	2.37802	0.44336	0.423207	0.813534	0.460331	0.11031	0.0222741	0.141069	0.256682	0.185617	0.715952	1.41281	0.573823	0.753076	0.819898	0.519728	1.06703	0.957785
HoxA_99|mm9|chr6:52193142-52202193	0	0	0	0	0	0	0	0	0	0	0	0	0	0	0	0	0	0	0	0	0	0	0	0	0	0	0	0	0	0	0.66504	2.57	0.462452	1.51464	1.08082	0.707467	0.45927	0.820959	0.00848536	0.00106067	0.260925	0.858082	1.53797	0.405176	0.844294	0.832626	0.67989	0.393509	0.614128
HoxA_100|mm9|chr6:52202193-52208129	0	0	0	0	0	0	0	0	0	0	0	0	0	0	0	0	0	0	0	0	0	0	0	0	0	0	0	0	0	0	1.4913	2.70895	0.476241	2.05876	0.995969	0.939754	0.408358	1.22826	0.272592	0.154858	0.485787	1.22295	1.77662	0.578065	0.942936	1.41706	0.752015	1.00552	0.405176
HoxA_101|mm9|chr6:52208129-52213464	0	0	0	0	0	0	0	0	0	0	0	0	0	0	0	0	0	0	0	0	0	0	0	0	0	0	0	0	0	0	3.46203	5.51549	0.893084	1.89648	0.848536	0.545185	0.413661	0.28426	0.343657	0.261986	0.240772	1.923	1.33963	1.70556	1.58252	1.57828	0.793381	0.782775	3.55961
HoxA_102|mm9|chr6:52213464-52215697	0	0	0	0	0	0	0	0	0	0	0	0	0	0	0	0	0	0	0	0	0	0	0	0	0	0	0	0	0	0	4.29359	6.19538	0.552609	1.50721	1.00764	0.445482	0.207891	0.623674	0.247136	0.123038	0.187739	0.440178	1.44782	0.266228	0.970513	0.783835	0.523971	0.573823	0.403055
HoxA_103|mm9|chr6:52215697-52216109	0.453967	0.216377	0.132584	0.271532	0.256682	0.483666	0.130462	0.420025	0.12622	0.434875	0.722317	0.138948	0.17395	0.453967	0.658676	0.14213	0.989605	0.797624	0.464574	0.369113	0.200467	0.220619	0.654434	0.608825	0.31714	0.985363	0.66504	1.4913	3.46203	4.29359	0	0	0	0	0	0	0	0	0	0	0	0	0	0	0	0	0	0	0
HoxA_104|mm9|chr6:52216109-52218312	1.02991	0.628978	0.817777	1.25583	1.26962	2.00148	0.64807	1.80632	0.527153	1.50615	1.44569	1.11583	0.718074	0.976877	1.03734	1.84132	1.77238	1.09992	1.50297	1.36084	0.962028	1.31947	1.1731	2.30802	2.7238	2.37802	2.57	2.70895	5.51549	6.19538	0	0	0	0	0	0	0	0	0	0	0	0	0	0	0	0	0	0	0
HoxA_105|mm9|chr6:52218312-52218603	0.146373	0.102885	0.0647009	0.114552	0.381841	0.445482	0.0922783	0.175011	0.0636402	0.171829	0.369113	0.130462	0.169707	0.00954603	0.0731863	0.195163	0.378659	0.375477	0.313958	0.0848536	0.133644	0.18986	0.228044	0.551549	0.17395	0.44336	0.462452	0.476241	0.893084	0.552609	0	0	0	0	0	0	0	0	0	0	0	0	0	0	0	0	0	0	0
HoxA_106|mm9|chr6:52218603-52232379	0.356385	0.0487908	0.155919	0.692618	0.430632	0.811413	0.473059	0.426389	0.115613	0.510182	0.452906	0.694739	0.542003	0.568519	0.354264	0.26835	0.673526	0.797624	0.387145	0.801867	0.223801	0.352143	1.17947	0.943997	0.732923	0.423207	1.51464	2.05876	1.89648	1.50721	0	0	0	0	0	0	0	0	0	0	0	0	0	0	0	0	0	0	0
HoxA_107|mm9|chr6:52232379-52239458	0.612007	0.318201	0.344718	0.723377	0.338354	0.651252	0	0.287442	0.0668222	0.312898	0.738227	0.407297	0.159101	0.597157	0.63216	0.582308	1.2081	0.226983	0.499576	0.52291	0.446542	0.709588	0.26835	0.827323	0.976877	0.813534	1.08082	0.995969	0.848536	1.00764	0	0	0	0	0	0	0	0	0	0	0	0	0	0	0	0	0	0	0
HoxA_108|mm9|chr6:52239458-52240301	0.3479	0.118795	0.0689436	0.155919	0.423207	0.610946	0.0487908	0.309716	0.0615189	0.236529	0.377599	0.328808	0.188799	0.184557	0.148494	0.260925	0.538821	0.163343	0.124098	0.321383	0.217437	0.0625795	0.400933	0.52185	0.684132	0.460331	0.707467	0.939754	0.545185	0.445482	0	0	0	0	0	0	0	0	0	0	0	0	0	0	0	0	0	0	0
HoxA_109|mm9|chr6:52240301-52240552	0.407297	0	0.0615189	0.278956	0.245015	0.235469	0.0647009	0.0572762	0	0.183496	0.216377	0.0381841	0.0583369	0.0806109	0.0636402	0.121977	0.33199	0.241833	0.241833	0.180314	0.0593975	0.00424268	0.163343	0.193042	0.267289	0.11031	0.45927	0.408358	0.413661	0.207891	0	0	0	0	0	0	0	0	0	0	0	0	0	0	0	0	0	0	0
HoxA_113|mm9|chr6:52244253-52247080	0.394569	0	0.0509122	0.0180314	0.338354	0.365931	0.0689436	0.083793	0	0.519728	0.671404	0.341536	0.245015	0.480484	0.229105	0.0774289	0.466695	0.218498	0.191981	0.289563	0.295927	0.274714	0.903691	0.171829	0.462452	0.0222741	0.820959	1.22826	0.28426	0.623674	0	0	0	0	0	0	0	0	0	0	0	0	0	0	0	0	0	0	0
HoxA_114|mm9|chr6:52247080-52247369	0.470938	0	0	0.124098	0.200467	0	0.0954603	0.156979	0	0.0233347	0.263046	0	0.0731863	0.164404	0.0880356	0.283199	0.598218	0.549427	0.170768	0.153797	0.099703	0.176071	0.0912176	0.481544	0.20577	0.141069	0.00848536	0.272592	0.343657	0.247136	0	0	0	0	0	0	0	0	0	0	0	0	0	0	0	0	0	0	0
HoxA_115|mm9|chr6:52247369-52248708	0.0360628	0.0742469	0.0753076	0.0763683	0.0795503	0.14213	0.0647009	0.153797	0	0	0.131523	0.146373	0.0753076	0.0350021	0	0	0.0912176	0.166525	0.137887	0.494272	0	0.0806109	0.0912176	0.0710649	0.00530335	0.256682	0.00106067	0.154858	0.261986	0.123038	0	0	0	0	0	0	0	0	0	0	0	0	0	0	0	0	0	0	0
HoxA_117|mm9|chr6:52249859-52251201	0.168647	0	0	0.00212134	0.216377	0.207891	0.14319	0.106067	0.136826	0.125159	0	0.247136	0.0668222	0.340475	0.144251	0.0275774	0.26835	0.0731863	0.236529	0.161222	0.164404	0.0169707	0.370174	0.124098	0.208952	0.185617	0.260925	0.485787	0.240772	0.187739	0	0	0	0	0	0	0	0	0	0	0	0	0	0	0	0	0	0	0
HoxA_118|mm9|chr6:52251201-52260690	0.687314	0.49109	0.595036	0.496394	0.843233	0.938693	0.245015	0.586551	0	0.240772	1.10734	0.385023	0.843233	0.836869	0.971574	0.441239	1.61646	0.0880356	0.689436	0.760501	0.228044	0.816716	0.82202	1.29296	0.503818	0.715952	0.858082	1.22295	1.923	0.440178	0	0	0	0	0	0	0	0	0	0	0	0	0	0	0	0	0	0	0
HoxA_119|mm9|chr6:52260690-52262318	0.431693	0.208952	0.4423	1.03309	0.64807	1.24841	0.421086	0.423207	0.204709	0.861264	0.897327	0.68095	0.469877	0.544124	1.04582	0.421086	1.8392	0.802927	0.461392	1.09673	0.562155	0.552609	0.590793	0.992787	0.703224	1.41281	1.53797	1.77662	1.33963	1.44782	0	0	0	0	0	0	0	0	0	0	0	0	0	0	0	0	0	0	0
HoxA_120|mm9|chr6:52262318-52262666	0.504879	0.0848536	0.246076	0.288502	0.415783	0.495333	0.340475	0.370174	0.14213	0.119856	0.707467	0.308655	0.146373	0.250318	0.639584	0.28532	0.658676	0.444421	0.31608	0	0.0816716	0.372295	0.469877	0.561095	0.154858	0.573823	0.405176	0.578065	1.70556	0.266228	0	0	0	0	0	0	0	0	0	0	0	0	0	0	0	0	0	0	0
HoxA_121|mm9|chr6:52262666-52263361	0.942936	0.275774	0.327747	0.346839	0.495333	1.014	0.163343	0.396691	0.315019	0.534578	0.692618	0.858082	0.334111	0.697921	0.306534	0.134705	0.907934	0.824141	0.224862	0.723377	0.327747	1.03946	0.684132	0.627917	0.558973	0.753076	0.844294	0.942936	1.58252	0.970513	0	0	0	0	0	0	0	0	0	0	0	0	0	0	0	0	0	0	0
HoxA_122|mm9|chr6:52263361-52265393	0.724438	0.276835	0.455028	0.542003	0.74353	0.796563	0.507	0.536699	0.0763683	0.487908	0.702164	0.697921	0.939754	0.536699	0.878235	0.231226	1.63343	1.38205	1.25902	0.510182	0.382902	0.920662	1.48176	1.3863	0.358507	0.819898	0.832626	1.41706	1.57828	0.783835	0	0	0	0	0	0	0	0	0	0	0	0	0	0	0	0	0	0	0
HoxA_123|mm9|chr6:52265393-52268866	0.914298	0.26835	0.265168	0.817777	0.342597	0.417904	0.397751	0.177132	0.194103	0.6958	0.653373	0.613067	0.628978	0.259864	0.542003	0.261986	1.16992	0.677768	0.620492	0.342597	0.215316	0.773229	0.71277	0.816716	0.685193	0.519728	0.67989	0.752015	0.793381	0.523971	0	0	0	0	0	0	0	0	0	0	0	0	0	0	0	0	0	0	0
HoxA_124|mm9|chr6:52268866-52271073	0.422147	0.14213	0.470938	0.251379	0.311837	0.770047	0.249258	0.33305	0.326686	0.2535	0.647009	0.334111	0.135766	0.170768	0.0434875	0.31608	0.544124	0.152737	0.254561	0.249258	0.0615189	0.429571	0.298048	0.736105	0.31714	1.06703	0.393509	1.00552	0.782775	0.573823	0	0	0	0	0	0	0	0	0	0	0	0	0	0	0	0	0	0	0
HoxA_125|mm9|chr6:52271073-52271271	0.155919	0	0.374417	0.47518	0.0403055	0.145312	0.083793	0.330929	0	0.277896	0.405176	0.225923	0.222741	0.120916	0.249258	0.0710649	0.659737	0.456088	0.502758	0.160161	0.311837	0.438057	0.294866	0.460331	0.283199	0.957785	0.614128	0.405176	3.55961	0.403055	0	0	0	0	0	0	0	0	0	0	0	0	0	0	0	0	0	0	0
HoxA_126|mm9|chr6:52271271-52272007	0.612007	0.2535	0.0700042	0.0116674	0.875053	0.904752	0.340475	0.370174	0.429571	1.01824	0.834748	0.488969	0.259864	0.790199	1.09673	0.238651	1.37463	0.787017	0.52185	0.45927	0.904752	0.772168	0.517607	0.603521	0.00848536	1.3216	1.68647	1.72571	1.08719	0.770047	0	0	0	0	0	0	0	0	0	0	0	0	0	0	0	0	0	0	0
HoxA_127|mm9|chr6:52272007-52273662	0.863386	0.406237	0.247136	0.420025	0.514425	0.486848	0.223801	0.532457	0.0657616	0.310776	0.969453	0.835808	0.556852	0.75944	0.261986	0.468816	1.60055	0.816716	0.596097	0.706406	0.359567	0.556852	1.12325	0.749894	0.820959	0.862325	0.669283	1.60585	1.53161	0.539881	0	0	0	0	0	0	0	0	0	0	0	0	0	0	0	0	0	0	0
HoxA_129|mm9|chr6:52273751-52279265	0.296988	0.184557	0.0827323	0.4423	0.369113	0.185617	0.243954	0.236529	0.162283	0.417904	0.207891	0.185617	0.202588	0.155919	0.226983	0.307594	0.794442	0.0657616	0.236529	0.481544	0.208952	0.752015	0.493212	0.390327	0.123038	0.401994	0.894145	0.730802	0.563216	0.550488	0	0	0	0	0	0	0	0	0	0	0	0	0	0	0	0	0	0	0
HoxA_130|mm9|chr6:52279265-52282632	0.404115	0.0593975	0	0.00212134	0.267289	0.251379	0.0540942	0.154858	0	0.194103	0.344718	0.0774289	0.0604582	0.428511	0.140008	0.0753076	0.430632	0.0572762	0.219559	0.128341	0.14319	0.0360628	0.0795503	0.151676	0.109249	0.200467	0.114552	0.607764	0.45821	0.164404	0	0	0	0	0	0	0	0	0	0	0	0	0	0	0	0	0	0	0
HoxA_133|mm9|chr6:52301128-52303118	0.0647009	0	0	0.306534	0.0657616	0.156979	0.0657616	0.083793	0	0.130462	0.0827323	0.0487908	0	0.0753076	0.083793	0	0.306534	0.0986423	0.154858	0.0806109	0	0.0721256	0.232287	0	0	0.153797	0	0.090157	0.0636402	0.0986423	0	0	0	0	0	0	0	0	0	0	0	0	0	0	0	0	0	0	0
HoxA_137|mm9|chr6:52313112-52316057	0.197285	0.146373	0	0.0275774	0.261986	0.0816716	0	0.0540942	0.0519728	0.155919	0.0243954	0.17395	0.0689436	0.309716	0.167586	0.0753076	0.289563	0	0.0710649	0.0530335	0.274714	0.0477302	0	0.115613	0.190921	0.0456088	0.179253	0.587611	0.309716	0.11137	0	0	0	0	0	0	0	0	0	0	0	0	0	0	0	0	0	0	0
HoxA_139|mm9|chr6:52316168-52332467	0.106067	0	0	0.197285	0.0710649	0.239711	0	0	0	0	0.0753076	0	0	0.159101	0.0647009	0.15804	0.3479	0.086975	0.0551549	0.179253	0.0456088	0.22168	0	0.109249	0.00848536	0.0509122	0.203649	0.261986	0.0678829	0.0806109	0	0	0	0	0	0	0	0	0	0	0	0	0	0	0	0	0	0	0
HoxA_142|mm9|chr6:52334697-52337309	0.0106067	0	0	0.0159101	0	0.0434875	0	0.120916	0	0	0.0328808	0.00106067	0.012728	0	0.12622	0	0.0456088	0	0.00318201	0	0.0296988	0.0381841	0.0286381	0.121977	0	0.211073	0.0318201	0.0222741	0.150615	0.0381841	0	0	0	0	0	0	0	0	0	0	0	0	0	0	0	0	0	0	0
HoxA_143|mm9|chr6:52337309-52345436	0.28426	0	0	0.0954603	0.166525	0.266228	0.293806	0.086975	0	0.154858	0.0604582	0.0604582	0	0.0922783	0.0636402	0	0.0721256	0.101824	0.148494	0.0540942	0.228044	0.108188	0.183496	0.260925	0.0540942	0.0689436	0.128341	0.385023	0.119856	0.0678829	0	0	0	0	0	0	0	0	0	0	0	0	0	0	0	0	0	0	0
HoxA_146|mm9|chr6:52349868-52361783	0.145312	0	0	0.00530335	0.0731863	0.0307594	0	0	0	0.128341	0.00318201	0.00424268	0.0307594	0.0413661	0.0371235	0.0190921	0.0806109	0.0615189	0.0254561	0.0434875	0	0.0593975	0.12622	0.0986423	0.0604582	0.0636402	0.151676	0.243954	0.117734	0.0540942	0	0	0	0	0	0	0	0	0	0	0	0	0	0	0	0	0	0	0
HoxA_147|mm9|chr6:52361783-52364459	0.0350021	0	0	0.137887	0	0	0.0784896	0.0689436	0	0	0.086975	0.149555	0.0678829	0.00954603	0	0.0742469	0.0625795	0.0922783	0	0	0.00106067	0	0.0721256	0.0593975	0.141069	0	0.233347	0.214255	0.131523	0.0742469	0	0	0	0	0	0	0	0	0	0	0	0	0	0	0	0	0	0	0
HoxA_148|mm9|chr6:52364459-52367178	0	0	0	0.0201527	0	0	0	0.0583369	0	0	0	0	0.00106067	0.083793	0	0	0	0	0.12728	0.0583369	0	0	0.0912176	0.20577	0	0	0.106067	0.0466695	0.166525	0.108188	0	0	0	0	0	0	0	0	0	0	0	0	0	0	0	0	0	0	0
HoxA_149|mm9|chr6:52367178-52369809	0.170768	0.0668222	0.0657616	0.0742469	0.170768	0.229105	0	0.0848536	0	0.229105	0	0.299109	0.100764	0.203649	0.0816716	0.0816716	0.149555	0.182435	0	0.0636402	0.146373	0.083793	0.228044	0.0943997	0	0.353203	0	0.50594	0.0763683	0.201527	0	0	0	0	0	0	0	0	0	0	0	0	0	0	0	0	0	0	0
HoxA_150|mm9|chr6:52369809-52372052	0.136826	0.0275774	0	0.128341	0.0509122	0.0551549	0.216377	0.101824	0	0	0	0.0275774	0.0657616	0.083793	0.0710649	0.0434875	0.0381841	0.0318201	0.0381841	0	0	0.12622	0.00424268	0.0604582	0.0678829	0	0.315019	0.28532	0.0392448	0	0	0	0	0	0	0	0	0	0	0	0	0	0	0	0	0	0	0	0
HoxA_151|mm9|chr6:52372052-52381044	0	0	0	0.0318201	0	0.148494	0.190921	0.0742469	0.0116674	0	0	0	0	0.120916	0.0604582	0.0816716	0.194103	0	0.115613	0.154858	0.134705	0.165465	0	0.0742469	0	0.0731863	0.14319	0.151676	0.219559	0.177132	0	0	0	0	0	0	0	0	0	0	0	0	0	0	0	0	0	0	0
HoxA_153|mm9|chr6:52381133-52383492	0.18986	0	0	0.0689436	0.0880356	0.172889	0	0.167586	0	0.0890963	0.107128	0.138948	0.0795503	0	0.208952	0.102885	0.248197	0.366992	0.147433	0.179253	0	0.167586	0	0.251379	0	0.0180314	0.274714	0.163343	0.162283	0.176071	0	0	0	0	0	0	0	0	0	0	0	0	0	0	0	0	0	0	0
HoxA_154|mm9|chr6:52383492-52387391	0.175011	0	0	0	0.20577	0	0	0	0	0.14319	0	0.167586	0	0.0753076	0	0.116674	0.175011	0	0	0.0763683	0.0625795	0	0	0.0689436	0	0.0848536	0.0880356	0	0.219559	0.0498515	0	0	0	0	0	0	0	0	0	0	0	0	0	0	0	0	0	0	0
HoxA_155|mm9|chr6:52387391-52392264	0.0604582	0.0700042	0	0.214255	0	0.108188	0	0	0	0.0784896	0.214255	0.0763683	0	0.123038	0	0.0784896	0.093339	0	0.0551549	0	0.0700042	0	0.266228	0.224862	0	0.141069	0.151676	0	0.200467	0	0	0	0	0	0	0	0	0	0	0	0	0	0	0	0	0	0	0	0
HoxA_156|mm9|chr6:52392264-52401093	0.0392448	0.0625795	0	0.00848536	0	0	0	0.14213	0	0	0.00106067	0.224862	0	0.0647009	0	0.0498515	0.0689436	0.0880356	0.128341	0.169707	0.0890963	0.219559	0.100764	0.133644	0.0583369	0.199406	0.310776	0.15804	0.449724	0.0615189	0	0	0	0	0	0	0	0	0	0	0	0	0	0	0	0	0	0	0
HoxA_157|mm9|chr6:52401093-52402200	0	0.0498515	0	0.125159	0.0509122	0	0.0774289	0	0	0	0	0	0.0498515	0.222741	0.0784896	0	0.0742469	0.0922783	0	0	0	0.0657616	0.0731863	0.0615189	0.086975	0.179253	0.0753076	0.0742469	0.0647009	0	0	0	0	0	0	0	0	0	0	0	0	0	0	0	0	0	0	0	0
HoxA_158|mm9|chr6:52402200-52407151	0.114552	0.0689436	0	0.0678829	0.0604582	0	0	0	0	0.0700042	0.0954603	0	0	0.0922783	0.0169707	0.12728	0.0572762	0.00106067	0.0530335	0.0890963	0.00318201	0	0	0	0.0530335	0	0.165465	0.0848536	0.096521	0.0434875	0	0	0	0	0	0	0	0	0	0	0	0	0	0	0	0	0	0	0
HoxA_161|mm9|chr6:52415131-52419678	0.241833	0	0	0.18986	0	0	0	0	0.136826	0	0.154858	0.0912176	0	0.145312	0	0	0.131523	0.0753076	0	0.0795503	0.230165	0.175011	0	0	0.093339	0.124098	0.145312	0	0.191981	0.168647	0	0	0	0	0	0	0	0	0	0	0	0	0	0	0	0	0	0	0
HoxA_163|mm9|chr6:52420006-52429375	0.0456088	0.150615	0.0753076	0.0254561	0.20577	0	0.0445482	0.0954603	0	0	0.0572762	0.0360628	0.124098	0.154858	0.0424268	0	0	0	0	0	0	0.196224	0.123038	0.123038	0.0689436	0.00424268	0.210013	0.199406	0.132584	0	0	0	0	0	0	0	0	0	0	0	0	0	0	0	0	0	0	0	0
HoxA_165|mm9|chr6:52438705-52440652	0	0	0	0.0721256	0	0	0	0	0	0	0	0.0700042	0	0	0	0	0.0753076	0.0922783	0	0	0	0	0	0.0774289	0	0	0.112431	0.00106067	0.160161	0.125159	0	0	0	0	0	0	0	0	0	0	0	0	0	0	0	0	0	0	0
HoxA_167|mm9|chr6:52441759-52444151	0.161222	0	0.0731863	0.0657616	0	0.0604582	0	0	0.121977	0.0806109	0.0816716	0.0233347	0.0678829	0.276835	0	0.0243954	0.0233347	0	0.0922783	0.0615189	0.0753076	0.195163	0.0572762	0.0890963	0	0.222741	0	0.155919	0.0827323	0.0986423	0	0	0	0	0	0	0	0	0	0	0	0	0	0	0	0	0	0	0
HoxA_168|mm9|chr6:52444151-52448361	0.155919	0	0.0657616	0.118795	0	0.220619	0	0.134705	0.0572762	0	0.0625795	0	0.0678829	0.0328808	0.0731863	0.0657616	0.228044	0.0604582	0	0.270471	0	0	0	0.109249	0.0710649	0.281078	0.274714	0.198345	0.0721256	0.12728	0	0	0	0	0	0	0	0	0	0	0	0	0	0	0	0	0	0	0
HoxA_169|mm9|chr6:52448361-52449991	0	0	0	0	0.0636402	0	0	0	0	0.0859143	0.196224	0.0827323	0.137887	0.0689436	0.0700042	0	0.256682	0	0.0583369	0.0742469	0	0	0.00212134	0.0742469	0	0.287442	0.146373	0.201527	0.0784896	0	0	0	0	0	0	0	0	0	0	0	0	0	0	0	0	0	0	0	0
HoxA_171|mm9|chr6:52450036-52462044	0	0.0806109	0.0668222	0.160161	0.138948	0.0859143	0	0.0530335	0	0	0.31714	0.242894	0.226983	0.0731863	0	0.0912176	0.319262	0.0912176	0.238651	0	0.208952	0.0806109	0.296988	0.381841	0.238651	0.0975817	0.248197	0.641706	0.222741	0.275774	0	0	0	0	0	0	0	0	0	0	0	0	0	0	0	0	0	0	0
HoxA_173|mm9|chr6:52464987-52470467	0	0	0	0.0668222	0.0360628	0.0678829	0	0	0	0.0731863	0.0827323	0.0710649	0	0.0710649	0.0763683	0.00848536	0	0.0795503	0.0731863	0	0	0.0784896	0.12728	0	0.149555	0.152737	0.183496	0.0912176	0.17395	0.0827323	0	0	0	0	0	0	0	0	0	0	0	0	0	0	0	0	0	0	0
HoxA_174|mm9|chr6:52470467-52478865	0.0742469	0.11031	0	0.366992	0.0986423	0.396691	0	0	0	0.0848536	0	0.012728	0.0922783	0.26835	0.206831	0.0540942	0.370174	0.0975817	0.144251	0.178193	0.00318201	0	0.0753076	0.172889	0.248197	0.246076	0.324565	0.323504	0.187739	0.233347	0	0	0	0	0	0	0	0	0	0	0	0	0	0	0	0	0	0	0
HoxA_176|mm9|chr6:52483388-52490414	0.213195	0	0.0784896	0.0540942	0.0466695	0.151676	0	0	0.165465	0	0.0678829	0	0	0.0827323	0	0.161222	0.0912176	0.0700042	0.264107	0.0774289	0.141069	0.182435	0.129402	0.0636402	0.152737	0	0	0.282138	0.208952	0.287442	0	0	0	0	0	0	0	0	0	0	0	0	0	0	0	0	0	0	0
HoxA_177|mm9|chr6:52490414-52493874	0.0795503	0	0.0583369	0.0583369	0.0710649	0.156979	0.0413661	0	0	0	0.176071	0.15804	0.117734	0.0583369	0.147433	0.083793	0.263046	0.0625795	0	0.152737	0	0.0731863	0.0774289	0.215316	0	0	0.296988	0.296988	0.292745	0.0678829	0	0	0	0	0	0	0	0	0	0	0	0	0	0	0	0	0	0	0
HoxA_178|mm9|chr6:52493874-52497394	0.102885	0	0	0.163343	0	0.0986423	0	0	0	0	0.0254561	0.101824	0.166525	0	0.226983	0	0	0	0	0.196224	0.112431	0.099703	0.288502	0.0615189	0.235469	0.272592	0.165465	0.354264	0	0.00106067	0	0	0	0	0	0	0	0	0	0	0	0	0	0	0	0	0	0	0
HoxA_179|mm9|chr6:52497394-52497615	0.0721256	0	0	0	0.176071	0	0	0	0	0.0615189	0	0	0.0572762	0	0.0784896	0.0212134	0	0.0647009	0	0.0700042	0	0	0	0.0593975	0.0763683	0	0	0	0.602461	0	0	0	0	0	0	0	0	0	0	0	0	0	0	0	0	0	0	0	0
HoxA_180|mm9|chr6:52497615-52497933	0	0	0	0	0	1.65146	0.130462	0	0	0	0	0.0657616	0	0.0710649	0	0	0.0604582	0.0572762	0	0	0	0	0.0721256	0	0	0	0.0625795	0.0721256	0	0.00212134	0	0	0	0	0	0	0	0	0	0	0	0	0	0	0	0	0	0	0
HoxA_181|mm9|chr6:52497933-52501912	0.093339	0	0	0.251379	0.229105	0.298048	0	0	0	0	0	0.00212134	0	0	0.0700042	0.0774289	0.564277	0	0.0753076	0.0615189	0	0.261986	0.197285	0.165465	0.131523	0.150615	0.156979	0.0710649	0.0784896	0.0943997	0	0	0	0	0	0	0	0	0	0	0	0	0	0	0	0	0	0	0
HoxA_182|mm9|chr6:52501912-52506069	0	0	0	0	0.0763683	0.0753076	0.0721256	0.0678829	0	0.0477302	0	0	0.0795503	0.0551549	0	0.0763683	0.125159	0	0.136826	0.150615	0.0647009	0.177132	0	0.148494	0	0.360628	0.476241	0.138948	0.0827323	0.129402	0	0	0	0	0	0	0	0	0	0	0	0	0	0	0	0	0	0	0
HoxA_185|mm9|chr6:52509879-52510899	0.0636402	0	0	0	0.0424268	0.222741	0.086975	0.0636402	0	0	0.0360628	0.130462	0.163343	0	0	0.123038	0.0466695	0.0604582	0	0	0.0530335	0.0710649	0.136826	0	0.0424268	0.0721256	0.0540942	0.172889	0.166525	0.0572762	0	0	0	0	0	0	0	0	0	0	0	0	0	0	0	0	0	0	0
HoxA_187|mm9|chr6:52514325-52518961	0.138948	0.175011	0.0615189	0.178193	0.184557	0.186678	0	0.132584	0.0625795	0.0593975	0.394569	0.106067	0.302291	0	0.086975	0.00848536	0.0381841	0.146373	0.11031	0.117734	0	0.215316	0.124098	0.114552	0.165465	0.390327	0.408358	0.610946	0.28532	0.325626	0	0	0	0	0	0	0	0	0	0	0	0	0	0	0	0	0	0	0
HoxA_189|mm9|chr6:52520631-52522484	0.167586	0.00530335	0	0	0	0.0350021	0	0.0689436	0	0	0.090157	0.0625795	0	0.0700042	0.251379	0.108188	0.180314	0	0.196224	0.156979	0	0.557913	0	0.22168	0.0318201	0.151676	0.163343	0.456088	0.171829	0.254561	0	0	0	0	0	0	0	0	0	0	0	0	0	0	0	0	0	0	0
HoxA_191|mm9|chr6:52522985-52524187	0.164404	0.0806109	0	0.0487908	0	0.236529	0	0.0859143	0	0.100764	0.318201	0.165465	0.0657616	0	0.0806109	0	0	0.151676	0.0137887	0.14213	0	0.108188	0.0784896	0.200467	0.0795503	0	0.146373	0.238651	0.131523	0.133644	0	0	0	0	0	0	0	0	0	0	0	0	0	0	0	0	0	0	0
HoxA_194|mm9|chr6:52527037-52527403	0.0636402	0.137887	0	0.128341	0.0593975	0.222741	0.0339415	0	0.132584	0.0625795	0.282138	0.0721256	0.0540942	0.0657616	0.00212134	0	0.0827323	0.0763683	0.0795503	0.0678829	0.0647009	0	0.0562155	0.0678829	0.0583369	0	0.0678829	0.149555	0.256682	0.152737	0	0	0	0	0	0	0	0	0	0	0	0	0	0	0	0	0	0	0
HoxA_195|mm9|chr6:52527403-52527763	0.234408	0.0625795	0	0	0.0774289	0.0986423	0.0742469	0	0.28532	0.132584	0.0148494	0	0	0	0	0.0922783	0.0530335	0.0806109	0.17395	0.0668222	0.0806109	0	0.12728	0	0.248197	0.0986423	0.202588	0.306534	0.283199	0.138948	0	0	0	0	0	0	0	0	0	0	0	0	0	0	0	0	0	0	0
HoxA_196|mm9|chr6:52527763-52541897	0.295927	0.171829	0.0604582	0.465634	0.416843	0.426389	0.0742469	0.230165	0.131523	0.159101	0	0.0668222	0.36381	0.406237	0.0774289	0.222741	0.223801	0.116674	0.133644	0.413661	0.214255	0.310776	0.44336	0.15804	0.23759	0.429571	0.618371	0.795503	0.211073	0.195163	0	0	0	0	0	0	0	0	0	0	0	0	0	0	0	0	0	0	0
HoxA_197|mm9|chr6:52541897-52542057	0.136826	0	0.0668222	0.0668222	0.0795503	0.0806109	0	0.0890963	0	0	0.176071	0.0859143	0	0	0	0	0.0625795	0	0	0	0.165465	0.230165	0	0.12728	0	0.0700042	0.255622	0	5.75414	0.0678829	0	0	0	0	0	0	0	0	0	0	0	0	0	0	0	0	0	0	0
HoxA_198|mm9|chr6:52542057-52542687	0	0	0.0381841	0	0	0	0.0392448	0.0201527	0.0339415	0.0466695	0.0753076	0	0.0392448	0.0509122	0.0265168	0.0286381	0	0	0	0	0	0.151676	0	0.0753076	0	0.101824	0.103946	0.0806109	0.0986423	0.144251	0	0	0	0	0	0	0	0	0	0	0	0	0	0	0	0	0	0	0
HoxA_199|mm9|chr6:52542687-52542962	0	0	0	0	0	0	0	0	0	0.154858	0	0	0	0	0	0	0	0	0.0784896	0	0	0	0	0.12622	0	0	0.0498515	0	0.25244	0	0	0	0	0	0	0	0	0	0	0	0	0	0	0	0	0	0	0	0
HoxA_201|mm9|chr6:52545386-52551985	0	0	0	0	0	0.0604582	0	0	0	0.090157	0.0763683	0.151676	0	0	0.0519728	0	0	0.116674	0	0.0519728	0	0.228044	0.0753076	0.0562155	0	0.0657616	0.191981	0.250318	0.196224	0.0816716	0	0	0	0	0	0	0	0	0	0	0	0	0	0	0	0	0	0	0
HoxA_202|mm9|chr6:52551985-52562232	0.131523	0	0	0.00106067	0.093339	0.0477302	0.12622	0.121977	0.0572762	0.0657616	0.175011	0.238651	0.103946	0.25244	0.216377	0.265168	0.0668222	0	0.435936	0.0403055	0.0636402	0.330929	0.230165	0.288502	0.355325	0.381841	0.280017	0.481544	0.643827	0.150615	0	0	0	0	0	0	0	0	0	0	0	0	0	0	0	0	0	0	0
HoxA_203|mm9|chr6:52562232-52568056	0.25244	0.0827323	0	0.401994	0	0.0784896	0.0689436	0	0.0212134	0.086975	0	0.449724	0.0678829	0	0.339415	0.0880356	0.0954603	0.0890963	0	0.120916	0.271532	0	0	0.204709	0.36381	0.0859143	0.276835	0.650191	0.3479	0.185617	0	0	0	0	0	0	0	0	0	0	0	0	0	0	0	0	0	0	0
HoxA_206|mm9|chr6:52575680-52581530	0.242894	0.113492	0	0.0116674	0.341536	0.124098	0.0816716	0.0668222	0	0.100764	0.102885	0.235469	0.179253	0.182435	0.0190921	0	0.462452	0.0742469	0.0350021	0.107128	0.0636402	0.0350021	0.188799	0.0647009	0.00954603	0.00424268	0.30017	0.534578	0.259864	0.236529	0	0	0	0	0	0	0	0	0	0	0	0	0	0	0	0	0	0	0
HoxA_208|mm9|chr6:52582510-52584015	0.0519728	0	0	0.0806109	0.0424268	0.0678829	0	0.0572762	0	0	0.0371235	0.179253	0	0.137887	0	0	0.0890963	0.208952	0.11031	0.0593975	0.217437	0.214255	0	0.183496	0	0	0.214255	0.236529	0.0106067	0.246076	0	0	0	0	0	0	0	0	0	0	0	0	0	0	0	0	0	0	0
HoxA_210|mm9|chr6:52584025-52588283	0.0572762	0.0700042	0.0816716	0.0625795	0.193042	0.0827323	0	0.00848536	0.162283	0.125159	0.166525	0.136826	0.212134	0.115613	0.0498515	0.012728	0	0	0.0636402	0	0	0.0795503	0.133644	0.166525	0.0721256	0.22168	0.241833	0.299109	0.246076	0.12728	0	0	0	0	0	0	0	0	0	0	0	0	0	0	0	0	0	0	0
HoxA_211|mm9|chr6:52588283-52590517	0.0647009	0.083793	0.0328808	0	0.0922783	0.353203	0.0710649	0.0848536	0.0615189	0	0.156979	0.154858	0.322444	0.14319	0.137887	0.373356	0.378659	0	0.0678829	0.0636402	0	0.276835	0.356385	0.099703	0	0.494272	0.322444	0.49003	0.787017	0	0	0	0	0	0	0	0	0	0	0	0	0	0	0	0	0	0	0	0
HoxA_221|mm9|chr6:52627105-52628031	0.0636402	0	0	0	0.0678829	0	0	0.0859143	0	0.0392448	0	0	0	0.116674	0.0615189	0	0	0.0731863	0	0.115613	0	0.0795503	0	0.118795	0.134705	0.0540942	0.119856	0.132584	0.153797	0.0647009	0	0	0	0	0	0	0	0	0	0	0	0	0	0	0	0	0	0	0
HoxA_225|mm9|chr6:52637837-52641317	0.135766	0	0	0	0.0625795	0.289563	0	0.0636402	0	0.0647009	0.166525	0.0456088	0.0848536	0.229105	0	0.133644	0.321383	0.0816716	0.196224	0	0.0604582	0	0.153797	0.0859143	0.238651	0.109249	0.256682	0.132584	0.0731863	0.0827323	0	0	0	0	0	0	0	0	0	0	0	0	0	0	0	0	0	0	0
HoxA_226|mm9|chr6:52641318-52647573	0.17395	0.0880356	0	0.224862	0.0636402	0	0	0	0	0.137887	0.195163	0	0.0519728	0.121977	0	0.0827323	0.324565	0.282138	0.26941	0.0668222	0.083793	0.2535	0.324565	0.0657616	0.146373	0	0.229105	0.277896	0.0975817	0.0678829	0	0	0	0	0	0	0	0	0	0	0	0	0	0	0	0	0	0	0
HoxA_228|mm9|chr6:52656263-52657321	0	0	0	0.261986	0.0922783	0	0	0.0678829	0	0	0	0.146373	0	0	0.0827323	0.0657616	0.0784896	0.0890963	0.154858	0.12622	0.0583369	0	0.176071	0.11031	0	0.168647	0.199406	0.0700042	0.312898	0.0806109	0	0	0	0	0	0	0	0	0	0	0	0	0	0	0	0	0	0	0
HoxA_229|mm9|chr6:52657322-52658513	0.302291	0.0721256	0	0.0604582	0	0.133644	0.0657616	0.0721256	0	0.0689436	0	0	0	0.129402	0.0668222	0	0.266228	0.115613	0.162283	0	0.37972	0.0721256	0	0.0880356	0.342597	0.133644	0.265168	0.136826	0.501697	0.0753076	0	0	0	0	0	0	0	0	0	0	0	0	0	0	0	0	0	0	0
HoxA_235|mm9|chr6:52693850-52694645	0.0710649	0	0	0.0615189	0	0	0	0.099703	0	0.0816716	0.12728	0.135766	0.0742469	0	0.12622	0.090157	0.138948	0.0753076	0	0	0.112431	0	0	0	0	0.180314	0.129402	0.327747	0.423207	0.0806109	0	0	0	0	0	0	0	0	0	0	0	0	0	0	0	0	0	0	0
HoxA_237|mm9|chr6:52669639-52701839	0.0668222	0	0	0.0678829	0.0509122	0.378659	0	0.0721256	0	0	0	0.183496	0.0487908	0.0583369	0.0668222	0.0657616	0.136826	0	0.0636402	0	0.121977	0.144251	0	0.0763683	0	0.206831	0	0.200467	0.293806	0.11031	0	0	0	0	0	0	0	0	0	0	0	0	0	0	0	0	0	0	0
HoxA_238|mm9|chr6:52701840-52704692	0.226983	0	0	0.0784896	0.229105	0.0190921	0.0668222	0	0	0.0922783	0.198345	0.218498	0.0827323	0.141069	0.120916	0	0.160161	0	0.0668222	0.100764	0	0.103946	0	0.0784896	0.137887	0.121977	0.166525	0.224862	0.713831	0.154858	0	0	0	0	0	0	0	0	0	0	0	0	0	0	0	0	0	0	0
HoxA_239|mm9|chr6:52704693-52706024	0	0	0.0806109	0	0.0859143	0	0.155919	0	0	0.0806109	0	0.0572762	0	0	0	0	0	0	0	0	0	0.0784896	0	0	0.147433	0.0403055	0.486848	0.224862	0.431693	0.322444	0	0	0	0	0	0	0	0	0	0	0	0	0	0	0	0	0	0	0
HoxA_240|mm9|chr6:52706025-52718534	0.14213	0	0.0657616	0.0848536	0.106067	0.134705	0	0	0	0	0.185617	0.264107	0	0.0954603	0.0710649	0.0731863	0.0540942	0.0700042	0.207891	0.131523	0	0.0604582	0.155919	0.23759	0.125159	0.145312	0.239711	0.77535	0.388205	0.0551549	0	0	0	0	0	0	0	0	0	0	0	0	0	0	0	0	0	0	0
HoxA_241|mm9|chr6:52718535-52721479	0.165465	0	0	0	0.0657616	0.100764	0.0774289	0	0	0.0922783	0.0339415	0.266228	0.245015	0.381841	0.380781	0	0.249258	0.0795503	0.154858	0.083793	0.0795503	0.167586	0	0.494272	0	0.096521	0.389266	0.226983	0.354264	0.00424268	0	0	0	0	0	0	0	0	0	0	0	0	0	0	0	0	0	0	0
HoxA_243|mm9|chr6:52723090-52725748	0.0530335	0.0371235	0	0.0413661	0.0456088	0.0742469	0	0.0678829	0	0	0.165465	0.0509122	0.0466695	0.11031	0.0912176	0	0.0731863	0	0.0296988	0	0.229105	0	0.118795	0.0731863	0	0.0721256	0.172889	0.150615	0.216377	0.0721256	0	0	0	0	0	0	0	0	0	0	0	0	0	0	0	0	0	0	0
HoxA_248|mm9|chr6:52741675-52742100	0	0.150615	0	0.162283	0	0.00424268	0	0.0615189	0	0	0	0.0731863	0	0.230165	0.0742469	0.0880356	0	0	0.0647009	0.153797	0	0.0721256	0	0.0509122	0.0731863	0.141069	0.213195	0	0.0710649	0	0	0	0	0	0	0	0	0	0	0	0	0	0	0	0	0	0	0	0
HoxA_249|mm9|chr6:52742101-52748549	0.214255	0	0	0.0572762	0.366992	0.372295	0.0647009	0.0572762	0.0657616	0.168647	0.178193	0	0.11137	0.0890963	0	0.337293	0.203649	0.175011	0	0.148494	0.231226	0.083793	0.171829	0.0890963	0.159101	0.251379	0.558973	0.41154	0.330929	0.153797	0	0	0	0	0	0	0	0	0	0	0	0	0	0	0	0	0	0	0
HoxA_251|mm9|chr6:52748770-52752905	0.234408	0	0.0445482	0.170768	0.120916	0	0	0	0.0731863	0.0827323	0.130462	0.0922783	0.0689436	0	0	0.0742469	0.372295	0.0763683	0	0.159101	0.134705	0.148494	0.0753076	0	0	0.152737	0.282138	0.12728	0.571701	0.350021	0	0	0	0	0	0	0	0	0	0	0	0	0	0	0	0	0	0	0
HoxA_255|mm9|chr6:52759240-52771163	0	0.0975817	0	0.00424268	0.341536	0.0265168	0.0583369	0	0.12728	0.130462	0.132584	0.119856	0.0922783	0.0551549	0.0562155	0.148494	0.105006	0	0.130462	0.249258	0.0774289	0	0.294866	0.322444	0.0296988	0.108188	0.719134	0.277896	0.17395	0.121977	0	0	0	0	0	0	0	0	0	0	0	0	0	0	0	0	0	0	0
HoxA_256|mm9|chr6:52771164-52772646	0.159101	0	0	0.183496	0	0.0795503	0	0	0.0456088	0	0.115613	0	0.0540942	0.160161	0	0.0604582	0.204709	0	0	0.0604582	0.0625795	0.132584	0.0434875	0	0.208952	0.0148494	0.167586	0.116674	0.240772	0.0700042	0	0	0	0	0	0	0	0	0	0	0	0	0	0	0	0	0	0	0
HoxA_257|mm9|chr6:52772647-52777261	0.0986423	0	0.177132	0.0434875	0.0519728	0.12622	0.159101	0.0456088	0	0.242894	0.351082	0.125159	0.125159	0.281078	0.0498515	0.151676	0.255622	0.199406	0.0519728	0.108188	0.086975	0	0.0477302	0.138948	0.105006	0.527153	0.0466695	0.370174	0.196224	0.164404	0	0	0	0	0	0	0	0	0	0	0	0	0	0	0	0	0	0	0
HoxA_258|mm9|chr6:52777262-52778607	0	0.0615189	0.0731863	0.0509122	0.150615	0.0678829	0.0498515	0.103946	0	0.204709	0.112431	0.106067	0.093339	0.100764	0.0806109	0.0975817	0.116674	0.0350021	0.171829	0.352143	0.0975817	0.164404	0.0519728	0.0668222	0.291684	0.0530335	0.137887	0.480484	0.289563	0.186678	0	0	0	0	0	0	0	0	0	0	0	0	0	0	0	0	0	0	0
HoxA_262|mm9|chr6:52793374-52801167	0.0922783	0	0.26941	0.123038	0.0731863	0.0753076	0	0.119856	0	0.160161	0.0731863	0.106067	0.123038	0.109249	0.180314	0	0.119856	0.0593975	0.0604582	0.0636402	0.18986	0.137887	0.0636402	0.365931	0.0731863	0.199406	0.254561	0	0.149555	0	0	0	0	0	0	0	0	0	0	0	0	0	0	0	0	0	0	0	0
HoxA_263|mm9|chr6:52801169-52803285	0.096521	0	0	0.312898	0.388205	0.651252	0.277896	0.204709	0	0.103946	0.099703	0.130462	0.0827323	0.0806109	0.190921	0	0.608825	0.191981	0.608825	0.208952	0.271532	0.600339	0.401994	0.0954603	0.298048	0.334111	0.729741	1.20704	0.683072	0.514425	0	0	0	0	0	0	0	0	0	0	0	0	0	0	0	0	0	0	0
HoxA_264|mm9|chr6:52803286-52809464	0.153797	0.0710649	0.090157	0.210013	0.090157	0.0583369	0.151676	0.220619	0	0.106067	0.0678829	0.502758	0.165465	0.0859143	0.172889	0.0806109	0.669283	0.181375	0.319262	0.302291	0.308655	0.548367	0	0.36381	0.423207	0.599279	0.181375	0.484726	0.582308	0.388205	0	0	0	0	0	0	0	0	0	0	0	0	0	0	0	0	0	0	0
HoxA_265|mm9|chr6:52809465-52817061	0.0742469	0	0.0710649	0.202588	0.0731863	0.235469	0.167586	0.232287	0	0.100764	0.203649	0.225923	0.0562155	0.220619	0.131523	0.295927	0.323504	0.14213	0.0668222	0.125159	0.208952	0.0593975	0.101824	0.265168	0.124098	0	0.425329	0.25244	0.303352	0.128341	0	0	0	0	0	0	0	0	0	0	0	0	0	0	0	0	0	0	0
HoxA_267|mm9|chr6:52817090-52817285	0	0.0593975	0	0	0	0	0	0	0	0	0.108188	0	0	0	0.100764	0	0.0434875	0.0413661	0.0318201	0	0	0.0700042	0.0625795	0.0371235	0.00848536	0	0.0519728	0.0583369	0.11031	0.0572762	0	0	0	0	0	0	0	0	0	0	0	0	0	0	0	0	0	0	0
HoxA_268|mm9|chr6:52817286-52820895	0.0922783	0	0	0.200467	0.148494	0.161222	0	0	0	0.167586	0.25244	0.0647009	0.113492	0.36381	0.0774289	0	0.399873	0.266228	0.166525	0.119856	0.140008	0.229105	0.351082	0.0137887	0.086975	0.185617	0.275774	0.476241	0.532457	0.28426	0	0	0	0	0	0	0	0	0	0	0	0	0	0	0	0	0	0	0
HoxA_269|mm9|chr6:52820896-52831247	0.228044	0.0986423	0.124098	0.150615	0.12728	0.123038	0.0678829	0.149555	0.0827323	0.0583369	0.362749	0.373356	0.0625795	0.26835	0	0.083793	0.17395	0	0.167586	0.0784896	0.181375	0.0763683	0.0678829	0.219559	0.0562155	0.14213	0.462452	0.369113	0.231226	0	0	0	0	0	0	0	0	0	0	0	0	0	0	0	0	0	0	0	0
HoxA_270|mm9|chr6:52831248-52832456	0.14319	0	0.0647009	0.107128	0.099703	0.28426	0	0	0	0.0689436	0.0530335	0.00106067	0.226983	0.12728	0	0.0774289	0.116674	0	0.120916	0.0774289	0	0.200467	0	0	0.207891	0.147433	0.210013	0.386084	0.197285	0.0169707	0	0	0	0	0	0	0	0	0	0	0	0	0	0	0	0	0	0	0
HoxA_272|mm9|chr6:52832471-52841533	0.119856	0.0710649	0.137887	0.28532	0.120916	0.145312	0.0360628	0	0	0.0604582	0.0519728	0.0498515	0	0.0583369	0	0.0975817	0.121977	0	0.198345	0.0456088	0.146373	0.299109	0	0.0296988	0.155919	0	0.429571	0.595036	0.325626	0.211073	0	0	0	0	0	0	0	0	0	0	0	0	0	0	0	0	0	0	0
HoxA_273|mm9|chr6:52841534-52842038	0	0	0	0	0	0	0	0	0	0	0	0	0	0	0	0	0.00212134	0.00318201	0.00106067	0	0	0.00106067	0	0.00106067	0	0	0.00212134	0.00106067	0.00212134	0	0	0	0	0	0	0	0	0	0	0	0	0	0	0	0	0	0	0	0
HoxA_274|mm9|chr6:52842039-52843690	0.0806109	0	0.166525	0.190921	0	0	0.201527	0.200467	0	0.00848536	0.0540942	0	0	0.282138	0.0774289	0.0668222	0.113492	0.0890963	0.152737	0.246076	0	0.0763683	0.161222	0.0562155	0.315019	0.0806109	0.518668	0.303352	0.133644	0.0731863	0	0	0	0	0	0	0	0	0	0	0	0	0	0	0	0	0	0	0
HoxA_277|mm9|chr6:52848364-52850692	0	0	0	0.0593975	0.102885	0.179253	0.0530335	0.180314	0	0	0.0689436	0.215316	0.115613	0.163343	0	0	0.135766	0.0424268	0.102885	0.0434875	0	0.0657616	0.133644	0.226983	0.294866	0	0.303352	0.257743	0.130462	0.180314	0	0	0	0	0	0	0	0	0	0	0	0	0	0	0	0	0	0	0
HoxA_278|mm9|chr6:52850693-52851731	0	0.0700042	0.0466695	0	0.0943997	0.18986	0	0.14213	0	0.0636402	0.0689436	0.0625795	0	0	0	0.0721256	0.0763683	0	0.0615189	0.0318201	0.0678829	0.0922783	0.136826	0.150615	0.0710649	0.243954	0.282138	0.0657616	0.321383	0.0636402	0	0	0	0	0	0	0	0	0	0	0	0	0	0	0	0	0	0	0
HoxA_280|mm9|chr6:52858040-52858605	0	0	0	0.0859143	0.096521	0.0381841	0.0604582	0	0	0.0572762	0.226983	0.108188	0	0.0710649	0.0880356	0	0.207891	0.0880356	0.0222741	0.0572762	0	0.18986	0	0.00530335	0.124098	0.00212134	0.235469	0.258804	0.324565	0.108188	0	0	0	0	0	0	0	0	0	0	0	0	0	0	0	0	0	0	0
HoxA_281|mm9|chr6:52858606-52865393	0.180314	0	0.0243954	0	0.0859143	0	0.298048	0.0784896	0	0.247136	0.0689436	0.165465	0.0890963	0.0657616	0.0806109	0.400933	0.109249	0	0.225923	0.291684	0.151676	0.083793	0.248197	0.0169707	0.476241	0.275774	0.99703	0.430632	0.412601	0.430632	0	0	0	0	0	0	0	0	0	0	0	0	0	0	0	0	0	0	0
HoxA_284|mm9|chr6:52871142-52873703	0.0986423	0.0986423	0	0	0.468816	0	0.154858	0.165465	0.0731863	0.348961	0.199406	0.239711	0.0647009	0.0636402	0.0795503	0.178193	0.0233347	0.179253	0.354264	0.134705	0.153797	0.607764	0.258804	0.0848536	0.0880356	0.103946	0.329868	0.555791	0.420025	0.134705	0	0	0	0	0	0	0	0	0	0	0	0	0	0	0	0	0	0	0
HoxA_285|mm9|chr6:52873704-52878849	0	0	0.0519728	0.00636402	0.152737	0.182435	0	0	0.140008	0.0519728	0.00106067	0.118795	0	0.0350021	0.0583369	0.0753076	0.099703	0.0180314	0.0381841	0.00318201	0	0.0615189	0	0.0477302	0.0434875	0.272592	0.0572762	0.251379	0.134705	0.0975817	0	0	0	0	0	0	0	0	0	0	0	0	0	0	0	0	0	0	0
HoxA_286|mm9|chr6:52878850-52881665	0.149555	0.210013	0	0.270471	0.171829	0.303352	0	0.263046	0	0.00318201	0.107128	0.163343	0.0774289	0.18986	0.165465	0.102885	0.2535	0	0.154858	0.0721256	0.153797	0.175011	0.129402	0.115613	0	0.264107	0.114552	0.438057	0.147433	0.166525	0	0	0	0	0	0	0	0	0	0	0	0	0	0	0	0	0	0	0
HoxA_287|mm9|chr6:52881666-52885980	0.0657616	0	0.0604582	0.090157	0.0689436	0.162283	0.0710649	0.225923	0.0519728	0.0710649	0	0.0774289	0	0.134705	0.131523	0.0742469	0.124098	0.102885	0.134705	0.160161	0.099703	0.0519728	0.0975817	0.223801	0	0.261986	0.263046	0.107128	0.352143	0	0	0	0	0	0	0	0	0	0	0	0	0	0	0	0	0	0	0	0
HoxA_288|mm9|chr6:52885981-52888326	0	0	0.0784896	0.231226	0.171829	0.275774	0	0.0678829	0.0509122	0	0.00848536	0.125159	0.0519728	0.210013	0	0.0647009	0.0668222	0.124098	0	0.125159	0.0689436	0.0530335	0.0710649	0.190921	0	0.0689436	0.102885	0.261986	0.188799	0.222741	0	0	0	0	0	0	0	0	0	0	0	0	0	0	0	0	0	0	0
HoxA_289|mm9|chr6:52888327-52890013	0.0795503	0	0.15804	0.0180314	0.086975	0.44336	0.0445482	0.120916	0	0.0827323	0	0	0	0	0.14319	0.0859143	0.147433	0	0.155919	0.0912176	0.12728	0.0350021	0.0604582	0.182435	0.255622	0.186678	0.3479	0.451846	0.0689436	0.154858	0	0	0	0	0	0	0	0	0	0	0	0	0	0	0	0	0	0	0
HoxA_290|mm9|chr6:52890014-52897320	0.208952	0.0159101	0	0.00212134	0.00318201	0.0318201	0	0.0540942	0	0.0233347	0.083793	0.172889	0.11031	0.0912176	0.107128	0	0.112431	0.0106067	0.0307594	0	0.0625795	0.0392448	0.0318201	0	0.0477302	0.0392448	0.177132	0.0562155	0.11137	0.0657616	0	0	0	0	0	0	0	0	0	0	0	0	0	0	0	0	0	0	0
HoxA_291|mm9|chr6:52897321-52911313	0.473059	0	0	0.113492	0.232287	0.0562155	0	0.0784896	0	0.0360628	0.28532	0.119856	0.0190921	0.0689436	0	0.0731863	0.154858	0.0795503	0.131523	0.146373	0.113492	0.0742469	0.12728	0.0721256	0.223801	0.222741	0.457149	0.315019	0.392448	0.217437	0	0	0	0	0	0	0	0	0	0	0	0	0	0	0	0	0	0	0
HoxA_292|mm9|chr6:52911314-52914397	0.0615189	0	0	0.0647009	0.234408	0.0678829	0.175011	0	0.0530335	0	0.12728	0.128341	0	0	0.235469	0.146373	0.246076	0.0572762	0.0657616	0.0647009	0.217437	0.0784896	0.0859143	0.26941	0.163343	0.0848536	0.270471	0.352143	0.341536	0	0	0	0	0	0	0	0	0	0	0	0	0	0	0	0	0	0	0	0
HoxA_293|mm9|chr6:52914398-52918137	0.3479	0	0	0	0.247136	0.373356	0.0424268	0	0.0572762	0	0.368053	0.335172	0.12728	0	0.0784896	0.0551549	0.222741	0.090157	0.234408	0.170768	0.327747	0.220619	0.329868	0.291684	0.239711	0.259864	0.225923	0.513364	0.732923	0.0604582	0	0	0	0	0	0	0	0	0	0	0	0	0	0	0	0	0	0	0
HoxA_295|mm9|chr6:52918252-52919700	0.256682	0	0	0.00636402	0.229105	0.0593975	0	0.0753076	0	0	0.0859143	0.329868	0	0	0.107128	0	0.0784896	0.0615189	0	0	0.134705	0.182435	0.0647009	0.0551549	0.0700042	0.161222	0	0.488969	0.226983	0.18986	0	0	0	0	0	0	0	0	0	0	0	0	0	0	0	0	0	0	0
HoxA_296|mm9|chr6:52919701-52924303	0.202588	0	0	0.327747	0.12622	0.0954603	0.0296988	0.0647009	0	0.117734	0.196224	0.0636402	0.112431	0.177132	0.145312	0	0.096521	0	0.0477302	0.12622	0.109249	0	0.178193	0.0795503	0.0689436	0.128341	0.185617	0.267289	0.414722	0.149555	0	0	0	0	0	0	0	0	0	0	0	0	0	0	0	0	0	0	0
HoxA_297|mm9|chr6:52924304-52933041	0.0784896	0.0551549	0.14319	0.200467	0	0.225923	0.0509122	0.0509122	0	0.204709	0.327747	0.194103	0.0593975	0.0700042	0	0.121977	0.0721256	0	0.177132	0.242894	0.0498515	0.0286381	0.45927	0.200467	0.103946	0.203649	0.558973	0.355325	0.466695	0.0636402	0	0	0	0	0	0	0	0	0	0	0	0	0	0	0	0	0	0	0
HoxA_298|mm9|chr6:52933042-52942459	0.162283	0.0880356	0.00212134	0.197285	0.118795	0.131523	0	0.199406	0.0540942	0.012728	0.124098	0.225923	0.128341	0	0.0700042	0.0774289	0.0689436	0.0710649	0	0.130462	0.135766	0.0880356	0.337293	0.118795	0	0.137887	0.345779	0.391387	0.275774	0.11137	0	0	0	0	0	0	0	0	0	0	0	0	0	0	0	0	0	0	0
HoxA_302|mm9|chr6:52952345-52960689	0.193042	0	0	0	0	0.0774289	0.0647009	0.0795503	0	0.0593975	0.17395	0	0	0.182435	0	0	0.152737	0.0827323	0.153797	0	0.0890963	0.187739	0	0.0753076	0.280017	0.239711	0.248197	0.487908	0.341536	0	0	0	0	0	0	0	0	0	0	0	0	0	0	0	0	0	0	0	0
HoxA_303|mm9|chr6:52960690-52967527	0.401994	0	0.0318201	0.210013	0.090157	0	0	0.0731863	0	0.161222	0.207891	0.0816716	0.159101	0.0880356	0.0413661	0.00212134	0.281078	0.0912176	0	0.0731863	0.0795503	0.259864	0.0922783	0.135766	0	0.086975	0.232287	0.149555	0.0890963	0.112431	0	0	0	0	0	0	0	0	0	0	0	0	0	0	0	0	0	0	0
HoxA_304|mm9|chr6:52967528-52968961	0	0	0	0.109249	0.0487908	0	0	0	0	0	0.181375	0.0827323	0	0.133644	0.0562155	0	0.11137	0.0604582	0	0.0487908	0.114552	0.0466695	0.134705	0.00848536	0.0562155	0.0562155	0	0.154858	0.0593975	0.0572762	0	0	0	0	0	0	0	0	0	0	0	0	0	0	0	0	0	0	0
HoxA_308|mm9|chr6:52979969-52985775	0.0424268	0	0	0.102885	0.152737	0.0540942	0	0.0721256	0	0.00848536	0	0	0	0.102885	0.0816716	0.0689436	0.0784896	0	0	0	0.0816716	0	0.0689436	0.115613	0.0636402	0.0318201	0.200467	0.206831	0.11137	0	0	0	0	0	0	0	0	0	0	0	0	0	0	0	0	0	0	0	0
HoxA_311|mm9|chr6:52990950-53001211	0	0	0	0.184557	0.0763683	0	0	0	0	0.0848536	0.0922783	0	0	0	0	0	0	0.0381841	0	0.0657616	0.0700042	0	0.0731863	0.109249	0.183496	0.0636402	0.145312	0.0795503	0.0774289	0.0753076	0	0	0	0	0	0	0	0	0	0	0	0	0	0	0	0	0	0	0
HoxA_316|mm9|chr6:53013811-53020160	0.117734	0.163343	0	0.141069	0	0	0.0721256	0.131523	0	0.100764	0	0.0424268	0.0816716	0.0710649	0	0.0625795	0.0700042	0	0.0784896	0.150615	0.0806109	0.275774	0.0657616	0.161222	0	0.0753076	0.0806109	0.354264	0.226983	0	0	0	0	0	0	0	0	0	0	0	0	0	0	0	0	0	0	0	0
HoxA_317|mm9|chr6:53020161-53021219	0	0	0	0.119856	0.0604582	0	0.0784896	0	0	0	0.0710649	0	0.0774289	0.083793	0	0.0848536	0	0	0.0721256	0.0975817	0	0	0	0.329868	0	0.200467	0.180314	0	0	0.0731863	0	0	0	0	0	0	0	0	0	0	0	0	0	0	0	0	0	0	0
HoxA_322|mm9|chr6:53026446-53031824	0.0742469	0	0	0	0	0	0	0	0	0	0.147433	0.308655	0.114552	0	0	0.0700042	0.145312	0.0816716	0	0	0	0.099703	0	0	0	0	0.161222	0.199406	0.125159	0	0	0	0	0	0	0	0	0	0	0	0	0	0	0	0	0	0	0	0
HoxA_323|mm9|chr6:53031825-53033187	0	0	0	0.169707	0.0371235	0.00212134	0	0	0	0	0	0.0424268	0	0	0.0477302	0	0	0	0.0593975	0	0	0	0.199406	0.0498515	0.0625795	0.147433	0.0286381	0	0.0403055	0.0519728	0	0	0	0	0	0	0	0	0	0	0	0	0	0	0	0	0	0	0
HoxA_324|mm9|chr6:53033188-53035208	0.0668222	0	0	0	0	0	0	0	0	0	0	0	0.0678829	0.135766	0	0	0.136826	0	0.0668222	0	0.0678829	0	0	0	0	0	0	0	0	0	0	0	0	0	0	0	0	0	0	0	0	0	0	0	0	0	0	0	0
HoxA_325|mm9|chr6:53035209-53036923	0	0	0	0	0	0	0	0	0	0.0710649	0.0763683	0.0678829	0	0.0657616	0.0307594	0	0.0360628	0	0.14213	0	0.0615189	0.0922783	0	0	0.0721256	0.0795503	0	0	0.101824	0.0763683	0	0	0	0	0	0	0	0	0	0	0	0	0	0	0	0	0	0	0
HoxA_327|mm9|chr6:53039978-53044657	0.0700042	0	0.0604582	0	0.214255	0.086975	0	0	0	0	0	0	0	0	0	0	0	0	0.0678829	0.0678829	0.0562155	0	0.144251	0.0625795	0	0	0.0551549	0	0.148494	0	0	0	0	0	0	0	0	0	0	0	0	0	0	0	0	0	0	0	0
[truncated: 114 more columns]
