# Supplementary material for: Clustering of Tissue-Specific Sub-TADs Accompanies the Regulation of HoxA Genes in Developing Limbs
Source: PLoS Genet. 2013 Dec 26;9(12):e1004018. doi: 10.1371/journal.pgen.1004018 (PMC3873244; doi:10.1371/journal.pgen.1004018)
Supplement: Table S11 — Mouse 5C results for the distal limb alternating “FR” design. Distal limb 5C dataset from Figure 5A presented in matrix format. Predicted EcoRI restriction fragments and corresponding genomic regions are named at the top of each column and on the left of each row. Intersecting rows and columns identify the pair-wise contacts corresponding to interaction frequencies. The 5C data was filtered as described in Materials and Methods, and is normalized based on the number of sequence reads per 1,000. This dataset was used to generate Figures 5C, 5D and S5. (XLSX) [file pgen.1004018.s019.xlsx]

## Sheet: Table S11. Distal limb
Table S11. Mouse 5C results for the distal limb alternating "FR" design
	HoxA_64|mm9|chr6:52099907-52102168	HoxA_65|mm9|chr6:52102168-52102347	HoxA_66|mm9|chr6:52102347-52102627	HoxA_67|mm9|chr6:52102627-52106574	HoxA_68|mm9|chr6:52106574-52114833	HoxA_69|mm9|chr6:52114833-52118412	HoxA_70|mm9|chr6:52118412-52118617	HoxA_71|mm9|chr6:52118617-52119970	HoxA_72|mm9|chr6:52119970-52120434	HoxA_73|mm9|chr6:52120434-52121814	HoxA_74|mm9|chr6:52121814-52125015	HoxA_75|mm9|chr6:52125015-52128991	HoxA_76|mm9|chr6:52128991-52130453	HoxA_77|mm9|chr6:52130453-52137259	HoxA_78|mm9|chr6:52137259-52138976	HoxA_79|mm9|chr6:52138976-52139489	HoxA_81|mm9|chr6:52140604-52146677	HoxA_82|mm9|chr6:52146677-52147259	HoxA_85|mm9|chr6:52156546-52158195	HoxA_86|mm9|chr6:52158195-52162386	HoxA_87|mm9|chr6:52162386-52163901	HoxA_88|mm9|chr6:52163901-52164024	HoxA_90|mm9|chr6:52165964-52166258	HoxA_91|mm9|chr6:52166258-52172097	HoxA_92|mm9|chr6:52172097-52173708	HoxA_93|mm9|chr6:52173708-52179119	HoxA_95|mm9|chr6:52179845-52182847	HoxA_97|mm9|chr6:52188276-52189337	HoxA_98|mm9|chr6:52189337-52193142	HoxA_99|mm9|chr6:52193142-52202193	HoxA_100|mm9|chr6:52202193-52208129	HoxA_101|mm9|chr6:52208129-52213464	HoxA_102|mm9|chr6:52213464-52215697	HoxA_103|mm9|chr6:52215697-52216109	HoxA_104|mm9|chr6:52216109-52218312	HoxA_105|mm9|chr6:52218312-52218603	HoxA_106|mm9|chr6:52218603-52232379	HoxA_107|mm9|chr6:52232379-52239458	HoxA_108|mm9|chr6:52239458-52240301	HoxA_109|mm9|chr6:52240301-52240552	HoxA_110|mm9|chr6:52240553-52241180	HoxA_113|mm9|chr6:52244253-52247080	HoxA_114|mm9|chr6:52247080-52247369	HoxA_115|mm9|chr6:52247369-52248708	HoxA_117|mm9|chr6:52249859-52251201	HoxA_118|mm9|chr6:52251201-52260690	HoxA_119|mm9|chr6:52260690-52262318	HoxA_120|mm9|chr6:52262318-52262666	HoxA_121|mm9|chr6:52262666-52263361
HoxA_64|mm9|chr6:52099907-52102168	0	0.979922	0	2.00757	0	1.09582	0	0.74585	0	0.732215	0	0.925381	0	0.323611	0	0.477235	0	0.459055	0	0.475871	0	0.129081	0.210892	0	0.288159	0	0.374516	0	0.132262	0	0.200439	0	0.164987	0	0.173623	0	0.152261	0	0.104537	0	0.097265	0	0.0804482	0	0	0.208165	0	0.117263	0
HoxA_65|mm9|chr6:52102168-52102347	0.979922	0	0.970832	0	0.196803	0	0.112264	0	0.0804482	0	0.256798	0	0.212256	0	0.118172	0	0.122263	0	0.0604498	0	0.161805	0	0	0.107719	0	0.0736305	0	0.000909019	0	0.0395423	0	0.203166	0	0.00045451	0	0.0681764	0	0.0377243	0	0	0	0.0322702	0	0.0218165	0.0149988	0	0.0568137	0	0.0577227
HoxA_66|mm9|chr6:52102347-52102627	0	0.970832	0	0.927199	0	0.501324	0	0.317248	0	0.243163	0	0.413149	0	0.225891	0	0.21771	0	0.209983	0	0.225891	0	0.0304521	0.0768121	0	0.108628	0	0.0754486	0	0.025907	0	0.0818117	0	0.107264	0	0.049996	0	0.0168169	0	0.0309066	0	0.0477235	0	0.00909019	0	0	0.0931744	0	0.10181	0
HoxA_67|mm9|chr6:52102627-52106574	2.00757	0	0.927199	0	0.989467	0	0.313157	0	0.305885	0	1.62896	0	0.727215	0	0.720398	0	0.855387	0	0.131353	0	0.251344	0	0	0.71358	0	0.337701	0	0.0763576	0	0.362244	0	0.159987	0	0.0822662	0	0.0799937	0	0.128172	0	0.0649949	0	0.00863568	0	0.0663584	0.0295431	0	0.116354	0	0.0763576
HoxA_68|mm9|chr6:52106574-52114833	0	0.196803	0	0.989467	0	0.955833	0	0.834479	0	0.401332	0	0.612679	0	0.377697	0	0.194985	0	0.196803	0	0.319975	0	0.0440874	0.136353	0	0.0877203	0	0.180895	0	0.242254	0	0.0627223	0	0.0459055	0	0.093629	0	0.13408	0	0.0131808	0	0.0581772	0	0	0	0	0.0913564	0	0.00818117	0
HoxA_69|mm9|chr6:52114833-52118412	1.09582	0	0.501324	0	0.955833	0	0.815845	0	0.709944	0	1.7535	0	1.08537	0	0.531776	0	0.680401	0	0.315884	0	0.383606	0	0	0.67222	0	0.340428	0	0.235436	0	0.354517	0	0.20362	0	0.128626	0	0.114536	0	0.141352	0	0.0263616	0	0.0981741	0	0.0331792	0	0	0.298613	0	0.227255
HoxA_70|mm9|chr6:52118412-52118617	0	0.112264	0	0.313157	0	0.815845	0	0.72267	0	0.275887	0	0.415876	0	0.12499	0	0.0645403	0	0.154079	0	0.150897	0	0.0209074	0.0781756	0	0.149988	0	0.071358	0	0.0709035	0	0.0618133	0	0.049996	0	0.0863568	0	0.0272706	0	0.0586317	0	0.0449964	0	0.022271	0	0	0	0	0	0
HoxA_71|mm9|chr6:52118617-52119970	0.74585	0	0.317248	0	0.834479	0	0.72267	0	0.904474	0	1.73759	0	0.715852	0	0.749032	0	0.570864	0	0.199075	0	0.0881748	0	0	0.511323	0	0.206347	0	0.187712	0	0.206347	0	0.0868113	0	0.111809	0	0.0563592	0	0.048178	0	0.0204529	0	0.0331792	0	0.00909019	0.0813572	0	0.0304521	0	0.0659039
HoxA_72|mm9|chr6:52119970-52120434	0	0.0804482	0	0.305885	0	0.709944	0	0.904474	0	1.16445	0	0.366789	0	0.165896	0	0.161805	0	0.284977	0	0.0895384	0	0.0204529	0.0677219	0	0.049996	0	0.04636	0	0.070449	0	0.138625	0	0.0445419	0	0.0299976	0	0.0445419	0	0.0218165	0	0	0	0	0	0	0.0172714	0	0.0122718	0
HoxA_73|mm9|chr6:52120434-52121814	0.732215	0	0.243163	0	0.401332	0	0.275887	0	1.16445	0	2.30164	0	0.391787	0	0.423148	0	0.58359	0	0.2318	0	0.0327247	0	0	0.434057	0	0.17135	0	0.130899	0	0.110446	0	0.152261	0	0.0795392	0	0.0209074	0	0.0509051	0	0.0172714	0	0.0681764	0	0	0.0649949	0	0.146352	0	0.0981741
HoxA_74|mm9|chr6:52121814-52125015	0	0.256798	0	1.62896	0	1.7535	0	1.73759	0	2.30164	0	1.72032	0	0.623133	0	0.870386	0	0.448601	0	0.825844	0	0.140443	0.294522	0	0.389969	0	0.399514	0	0.360881	0	0.160442	0	0.328156	0	0.266797	0	0.227255	0	0.0590862	0	0.114991	0	0.0131808	0	0	0.330428	0	0.0449964	0
HoxA_75|mm9|chr6:52125015-52128991	0.925381	0	0.413149	0	0.612679	0	0.415876	0	0.366789	0	1.72032	0	2.37163	0	0.934017	0	0.782211	0	0.291795	0	0.302249	0	0	0.493597	0	0.26407	0	0.268615	0	0.430421	0	0.242708	0	0.1159	0	0.0745396	0	0.224528	0	0.0381788	0	0.0668129	0	0.0627223	0.0409059	0	0.159533	0	0.171805
HoxA_76|mm9|chr6:52128991-52130453	0	0.212256	0	0.727215	0	1.08537	0	0.715852	0	0.391787	0	2.37163	0	1.104	0	0.501778	0	0.314975	0	0.485871	0	0.0613588	0.0636313	0	0.174532	0	0.188167	0	0.277251	0	0.0849933	0	0.213619	0	0.233163	0	0.104992	0	0.0627223	0	0.06954	0	0	0	0	0.114082	0	0.04636	0
HoxA_77|mm9|chr6:52130453-52137259	0.323611	0	0.225891	0	0.377697	0	0.12499	0	0.165896	0	0.623133	0	1.104	0	1.50897	0	0.582227	0	0.298158	0	0.160442	0	0	0.232709	0	0.335428	0	0.161805	0	0.263161	0	0.161805	0	0.150897	0	0.0295431	0	0.165896	0	0.0609043	0	0.0813572	0	0.0486325	0.0504506	0	0.093629	0	0.0404513
HoxA_78|mm9|chr6:52137259-52138976	0	0.118172	0	0.720398	0	0.531776	0	0.749032	0	0.423148	0	0.934017	0	1.50897	0	1.97939	0	0.581318	0	0.434057	0	0.138171	0.188621	0	0.203166	0	0.210438	0	0.243163	0	0.100447	0	0.184985	0	0.110446	0	0.12499	0	0.0190894	0	0.0431784	0	0.0277251	0	0	0.104537	0	0.0690854	0
HoxA_79|mm9|chr6:52138976-52139489	0.477235	0	0.21771	0	0.194985	0	0.0645403	0	0.161805	0	0.870386	0	0.501778	0	1.97939	0	0.614042	0	0.188167	0	0.1109	0	0	0.43542	0	0.0590862	0	0.0522686	0	0.17635	0	0.174077	0	0.0295431	0	0.049087	0	0.096356	0	0	0	0.02318	0	0	0.00636313	0	0.0513596	0	0.0590862
HoxA_81|mm9|chr6:52140604-52146677	0	0.122263	0	0.855387	0	0.680401	0	0.570864	0	0.58359	0	0.782211	0	0.582227	0	0.614042	0	1.87031	0	0.798119	0	0.0990831	0.246799	0	0.491779	0	0.375425	0	0.194985	0	0.242254	0	0.145898	0	0.296795	0	0.123172	0	0.104083	0	0.0640858	0	0.0149988	0	0	0.115445	0	0.0909019	0
HoxA_82|mm9|chr6:52146677-52147259	0.459055	0	0.209983	0	0.196803	0	0.154079	0	0.284977	0	0.448601	0	0.314975	0	0.581318	0	1.87031	0	0.392696	0	0.105901	0	0	0.219528	0	0.167714	0	0.137716	0	0.21271	0	0.165441	0	0.109991	0	0.049087	0	0.0318157	0	0.0745396	0	0.0759031	0	0.0399968	0.0377243	0	0.108173	0	0.0781756
HoxA_85|mm9|chr6:52156546-52158195	0	0.0604498	0	0.131353	0	0.315884	0	0.199075	0	0.2318	0	0.291795	0	0.298158	0	0.188167	0	0.392696	0	0.564501	0	0.0940835	0.0836297	0	0.669493	0	0.198166	0	0.243163	0	0.375425	0	0.120445	0	0.194076	0	0.121809	0	0.0418149	0	0.0281796	0	0.0254525	0	0	0.109082	0	0.0145443	0
HoxA_86|mm9|chr6:52158195-52162386	0.475871	0	0.225891	0	0.319975	0	0.150897	0	0.0895384	0	0.825844	0	0.485871	0	0.434057	0	0.798119	0	0.564501	0	1.08991	0	0	1.36489	0	0.976286	0	0.409059	0	0.804027	0	0.35179	0	0.0718125	0	0.096356	0	0.19953	0	0.00045451	0	0.14817	0	0.757213	0.0759031	0	0.176804	0	0.0877203
HoxA_87|mm9|chr6:52162386-52163901	0	0.161805	0	0.251344	0	0.383606	0	0.0881748	0	0.0327247	0	0.302249	0	0.160442	0	0.1109	0	0.105901	0	1.08991	0	0.37088	0.365426	0	0.403604	0	0.174077	0	0.236799	0	0.353154	0	0.12499	0	0.167259	0	0.0227255	0	0.0418149	0	0.0236345	0	0	0	0	0.109082	0	0.024089	0
HoxA_88|mm9|chr6:52163901-52164024	0.129081	0	0.0304521	0	0.0440874	0	0.0209074	0	0.0204529	0	0.140443	0	0.0613588	0	0.138171	0	0.0990831	0	0.0940835	0	0.37088	0	0	0.433602	0	0.13908	0	0.18044	0	0.122718	0	0.391333	0	0.00999921	0	0.0177259	0	0.0281796	0	0	0	0.0604498	0	0.0127263	0	0	0.0177259	0	0.0254525
HoxA_90|mm9|chr6:52165964-52166258	0.210892	0	0.0768121	0	0.136353	0	0.0781756	0	0.0677219	0	0.294522	0	0.0636313	0	0.188621	0	0.246799	0	0.0836297	0	0.365426	0	0	0.673583	0	0.213619	0	0.126354	0	0.371334	0	0.192712	0	0.0422694	0	0.0331792	0	0.0849933	0	0.0327247	0	0.0549957	0	0.0181804	0.0104537	0	0.0340882	0	0.0681764
HoxA_91|mm9|chr6:52166258-52172097	0	0.107719	0	0.71358	0	0.67222	0	0.511323	0	0.434057	0	0.493597	0	0.232709	0	0.43542	0	0.219528	0	1.36489	0	0.433602	0.673583	0	1.77531	0	1.67259	0	1.01492	0	0.604952	0	0.594498	0	0.55632	0	0.332701	0	0.119991	0	0.142261	0	0.0299976	0	0	0.306339	0	0.0940835	0
HoxA_92|mm9|chr6:52172097-52173708	0.288159	0	0.108628	0	0.0877203	0	0.149988	0	0.049996	0	0.389969	0	0.174532	0	0.203166	0	0.491779	0	0.669493	0	0.403604	0	0	1.77531	0	2.44981	0	0.896747	0	1.43034	0	0.571318	0	0.459055	0	0.247708	0	0.199075	0	0.0340882	0	0.0322702	0	0.0777211	0.0368153	0	0.199984	0	0.204529
HoxA_93|mm9|chr6:52173708-52179119	0	0.0736305	0	0.337701	0	0.340428	0	0.206347	0	0.17135	0	0.26407	0	0.335428	0	0.0590862	0	0.167714	0	0.976286	0	0.13908	0.213619	0	2.44981	0	1.85213	0	1.11446	0	2.18619	0	0.854932	0	0.630859	0	0.312248	0	0.0509051	0	0.0859023	0	0.0390878	0	0	0.321338	0	0.0513596	0
HoxA_95|mm9|chr6:52179845-52182847	0.374516	0	0.0754486	0	0.180895	0	0.071358	0	0.04636	0	0.399514	0	0.188167	0	0.210438	0	0.375425	0	0.198166	0	0.174077	0	0	1.67259	0	1.85213	0	1.50079	0	1.01537	0	0.541775	0	0.474508	0	0.102265	0	0.437693	0	0.116809	0	0.0613588	0	0.0377243	0.0977195	0	0.139534	0	0.198166
HoxA_97|mm9|chr6:52188276-52189337	0	0.000909019	0	0.0763576	0	0.235436	0	0.187712	0	0.130899	0	0.268615	0	0.161805	0	0.0522686	0	0.137716	0	0.409059	0	0.18044	0.126354	0	0.896747	0	1.50079	0	1.3458	0	0.976741	0	0.485416	0	0.55132	0	0.197712	0	0.0568137	0	0.0931744	0	0.0295431	0	0	0.187258	0	0.0254525	0
HoxA_98|mm9|chr6:52189337-52193142	0.132262	0	0.025907	0	0.242254	0	0.0709035	0	0.070449	0	0.360881	0	0.277251	0	0.243163	0	0.194985	0	0.243163	0	0.236799	0	0	1.01492	0	1.11446	0	1.3458	0	1.78122	0	0.723579	0	0.311339	0	0.120445	0	0.322702	0	0.0272706	0	0.0772666	0	0.0349972	0.0304521	0	0.262706	0	0.0968105
HoxA_99|mm9|chr6:52193142-52202193	0	0.0395423	0	0.362244	0	0.354517	0	0.206347	0	0.110446	0	0.430421	0	0.263161	0	0.17635	0	0.21271	0	0.804027	0	0.122718	0.371334	0	1.43034	0	1.01537	0	1.78122	0	2.62843	0	1.08764	0	0.849478	0	0.73176	0	0.118172	0	0.146352	0	0.0572682	0	0	0.379515	0	0.239981	0
HoxA_100|mm9|chr6:52202193-52208129	0.200439	0	0.0818117	0	0.0627223	0	0.0618133	0	0.138625	0	0.160442	0	0.0849933	0	0.100447	0	0.242254	0	0.375425	0	0.353154	0	0	0.604952	0	2.18619	0	0.976741	0	2.62843	0	1.31262	0	1.05537	0	0.385424	0	0.27316	0	0.0759031	0	0.400877	0	0.125445	0.156806	0	0.348609	0	0.381333
HoxA_101|mm9|chr6:52208129-52213464	0	0.203166	0	0.159987	0	0.20362	0	0.0868113	0	0.152261	0	0.242708	0	0.161805	0	0.174077	0	0.165441	0	0.35179	0	0.391333	0.192712	0	0.571318	0	0.541775	0	0.723579	0	1.31262	0	0.995376	0	0.926745	0	0.576318	0	0.141352	0	0.247708	0	0.0699945	0	0	0.564501	0	0.165441	0
HoxA_102|mm9|chr6:52213464-52215697	0.164987	0	0.107264	0	0.0459055	0	0.049996	0	0.0445419	0	0.328156	0	0.213619	0	0.184985	0	0.145898	0	0.120445	0	0.12499	0	0	0.594498	0	0.854932	0	0.485416	0	1.08764	0	0.995376	0	1.83849	0	0.520868	0	0.31043	0	0.0640858	0	0.176804	0	0.0595407	0.0281796	0	0.280887	0	0.430421
HoxA_103|mm9|chr6:52215697-52216109	0	0.00045451	0	0.0822662	0	0.128626	0	0.111809	0	0.0795392	0	0.1159	0	0.150897	0	0.0295431	0	0.109991	0	0.0718125	0	0.00999921	0.0422694	0	0.459055	0	0.474508	0	0.311339	0	1.05537	0	1.83849	0	1.64623	0	0.279523	0	0.0572682	0	0.179986	0	0	0	0	0.197712	0	0.0736305	0
HoxA_104|mm9|chr6:52216109-52218312	0.173623	0	0.049996	0	0.093629	0	0.0863568	0	0.0299976	0	0.266797	0	0.233163	0	0.110446	0	0.296795	0	0.194076	0	0.167259	0	0	0.55632	0	0.630859	0	0.55132	0	0.849478	0	0.926745	0	1.64623	0	1.094	0	0.504051	0	0.115445	0	0.2268	0	0.073176	0.226346	0	0.567228	0	0.471326
HoxA_105|mm9|chr6:52218312-52218603	0	0.0681764	0	0.0799937	0	0.114536	0	0.0563592	0	0.0209074	0	0.0745396	0	0.0295431	0	0.049087	0	0.049087	0	0.096356	0	0.0177259	0.0331792	0	0.247708	0	0.102265	0	0.120445	0	0.385424	0	0.520868	0	1.094	0	0.279978	0	0.0409059	0	0.198166	0	0	0	0	0.19453	0	0.0413604	0
HoxA_106|mm9|chr6:52218603-52232379	0.152261	0	0.0168169	0	0.13408	0	0.0272706	0	0.0445419	0	0.227255	0	0.104992	0	0.12499	0	0.123172	0	0.121809	0	0.0227255	0	0	0.332701	0	0.312248	0	0.197712	0	0.73176	0	0.576318	0	0.279523	0	0.279978	0	1.62987	0	0.258161	0	0.554047	0	0.1109	0.198621	0	0.601316	0	0.225891
HoxA_107|mm9|chr6:52232379-52239458	0	0.0377243	0	0.128172	0	0.141352	0	0.048178	0	0.0509051	0	0.224528	0	0.165896	0	0.096356	0	0.0318157	0	0.19953	0	0.0281796	0.0849933	0	0.199075	0	0.437693	0	0.322702	0	0.27316	0	0.31043	0	0.504051	0	1.62987	0	1.22945	0	1.35307	0	0.303612	0	0	0.803573	0	0.142716	0
HoxA_108|mm9|chr6:52239458-52240301	0.104537	0	0.0309066	0	0.0131808	0	0.0586317	0	0.0218165	0	0.0590862	0	0.0627223	0	0.0190894	0	0.104083	0	0.0418149	0	0.0418149	0	0	0.119991	0	0.0509051	0	0.0568137	0	0.118172	0	0.141352	0	0.0572682	0	0.0409059	0	1.22945	0	0.492234	0	0.256343	0	0.121809	0.149079	0	0.141352	0	0.113173
HoxA_109|mm9|chr6:52240301-52240552	0	0	0	0.0649949	0	0.0263616	0	0.0204529	0	0.0172714	0	0.0381788	0	0.0609043	0	0	0	0.0745396	0	0.00045451	0	0	0.0327247	0	0.0340882	0	0.116809	0	0.0272706	0	0.0759031	0	0.0640858	0	0.115445	0	0.258161	0	0.492234	0	1.29853	0	0.024089	0	0	0.161351	0	0.104083	0
HoxA_110|mm9|chr6:52240553-52241180	0.097265	0	0.0477235	0	0.0581772	0	0.0449964	0	0	0	0.114991	0	0.06954	0	0.0431784	0	0.0640858	0	0.0281796	0	0.0236345	0	0	0.142261	0	0.0859023	0	0.0931744	0	0.146352	0	0.247708	0	0.179986	0	0.198166	0	1.35307	0	1.29853	0	0.308157	0	0.0622678	0.163623	0	0.501778	0	0.260434
HoxA_113|mm9|chr6:52244253-52247080	0	0.0322702	0	0.00863568	0	0.0981741	0	0.0331792	0	0.0681764	0	0.0668129	0	0.0813572	0	0.02318	0	0.0759031	0	0.14817	0	0.0604498	0.0549957	0	0.0322702	0	0.0613588	0	0.0772666	0	0.400877	0	0.176804	0	0.2268	0	0.554047	0	0.256343	0	0.308157	0	1.33808	0	0	0.665856	0	0.137262	0
HoxA_114|mm9|chr6:52247080-52247369	0.0804482	0	0.00909019	0	0	0	0.022271	0	0	0	0.0131808	0	0	0	0.0277251	0	0.0149988	0	0.0254525	0	0	0	0	0.0299976	0	0.0390878	0	0.0295431	0	0.0572682	0	0.0699945	0	0	0	0	0	0.303612	0	0.024089	0	1.33808	0	0.782665	0.239981	0	0.127263	0	0.0640858
HoxA_115|mm9|chr6:52247369-52248708	0	0.0218165	0	0.0663584	0	0.0331792	0	0.00909019	0	0	0	0.0627223	0	0.0486325	0	0	0	0.0399968	0	0.757213	0	0.0127263	0.0181804	0	0.0777211	0	0.0377243	0	0.0349972	0	0.125445	0	0.0595407	0	0.073176	0	0.1109	0	0.121809	0	0.0622678	0	0.782665	0	0	0.308157	0	0.0781756	0
HoxA_117|mm9|chr6:52249859-52251201	0	0.0149988	0	0.0295431	0	0	0	0.0813572	0	0.0649949	0	0.0409059	0	0.0504506	0	0.00636313	0	0.0377243	0	0.0759031	0	0	0.0104537	0	0.0368153	0	0.0977195	0	0.0304521	0	0.156806	0	0.0281796	0	0.226346	0	0.198621	0	0.149079	0	0.163623	0	0.239981	0	0	0.683128	0	0.0863568	0
HoxA_118|mm9|chr6:52251201-52260690	0.208165	0	0.0931744	0	0.0913564	0	0	0	0.0172714	0	0.330428	0	0.114082	0	0.104537	0	0.115445	0	0.109082	0	0.109082	0	0	0.306339	0	0.321338	0	0.187258	0	0.379515	0	0.564501	0	0.197712	0	0.19453	0	0.803573	0	0.161351	0	0.665856	0	0.308157	0.683128	0	2.30664	0	0.826753
HoxA_119|mm9|chr6:52260690-52262318	0	0.0568137	0	0.116354	0	0.298613	0	0.0304521	0	0.146352	0	0.159533	0	0.093629	0	0.0513596	0	0.108173	0	0.176804	0	0.0177259	0.0340882	0	0.199984	0	0.139534	0	0.262706	0	0.348609	0	0.280887	0	0.567228	0	0.601316	0	0.141352	0	0.501778	0	0.127263	0	0	2.30664	0	1.40216	0
HoxA_120|mm9|chr6:52262318-52262666	0.117263	0	0.10181	0	0.00818117	0	0	0	0.0122718	0	0.0449964	0	0.04636	0	0.0690854	0	0.0909019	0	0.0145443	0	0.024089	0	0	0.0940835	0	0.0513596	0	0.0254525	0	0.239981	0	0.165441	0	0.0736305	0	0.0413604	0	0.142716	0	0.104083	0	0.137262	0	0.0781756	0.0863568	0	1.40216	0	2.10029
HoxA_121|mm9|chr6:52262666-52263361	0	0.0577227	0	0.0763576	0	0.227255	0	0.0659039	0	0.0981741	0	0.171805	0	0.0404513	0	0.0590862	0	0.0781756	0	0.0877203	0	0.0254525	0.0681764	0	0.204529	0	0.198166	0	0.0968105	0	0.381333	0	0.430421	0	0.471326	0	0.225891	0	0.113173	0	0.260434	0	0.0640858	0	0	0.826753	0	2.10029	0
HoxA_122|mm9|chr6:52263361-52265393	0.334974	0	0.0590862	0	0.121354	0	0.0199984	0	0.0654494	0	0.423148	0	0.16226	0	0.1159	0	0.180895	0	0.119536	0	0.0686309	0	0	0.337246	0	0.267252	0	0.189076	0	0.519504	0	0.428148	0	0.167259	0	0.185894	0	0.494961	0	0.1159	0	0.31043	0	0.0181804	0.134989	0	1.06492	0	1.41671
HoxA_123|mm9|chr6:52265393-52268866	0	0.0181804	0	0.116354	0	0.186349	0	0.138171	0	0.0699945	0	0.189985	0	0.173168	0	0	0	0.107719	0	0.0931744	0	0.0563592	0	0	0.0836297	0	0.1109	0	0.219983	0	0.316793	0	0.26407	0	0.171805	0	0.420876	0	0.147716	0	0.119081	0	0.0759031	0	0	0.749486	0	0.385879	0
HoxA_124|mm9|chr6:52268866-52271073	0.352699	0	0.100447	0	0.119536	0	0.114082	0	0.047269	0	0.268161	0	0.124081	0	0.191803	0	0.202257	0	0.13408	0	0.0549957	0	0	0.244981	0	0.207256	0	0.228618	0	0.41724	0	0.505415	0	0.095447	0	0.0904474	0	0.468599	0	0.10681	0	0.302249	0	0.169078	0.049087	0	0.707671	0	0.668583
HoxA_125|mm9|chr6:52271073-52271271	0	0.0522686	0	0.0581772	0	0.0390878	0	0.047269	0	0.0568137	0	0.0749941	0	0.0449964	0	0.0445419	0	0.0218165	0	0.10181	0	0	0.0318157	0	0.0272706	0	0.0245435	0	0.0927199	0	0.0563592	0	0.0672674	0	0.131808	0	0.0927199	0	0.0990831	0	0.126354	0	0.0881748	0	0	0.28725	0	0.168623	0
HoxA_126|mm9|chr6:52271271-52272007	0.254525	0	0.0818117	0	0.0668129	0	0	0	0.0363608	0	0.173623	0	0.0399968	0	0.0790847	0	0.150897	0	0.096356	0	0.0386333	0	0	0.166805	0	0.0868113	0	0.0790847	0	0.128172	0	0.208165	0	0.15726	0	0.0768121	0	0.16635	0	0.0854478	0	0.139989	0	0.0209074	0.0413604	0	0.486325	0	0.383152
HoxA_127|mm9|chr6:52272007-52273662	0	0.0354517	0	0.126808	0	0.184985	0	0.144989	0	0.140898	0	0.134535	0	0.111355	0	0.0518141	0	0.0818117	0	0.131353	0	0.0104537	0.0340882	0	0.124536	0	0.145898	0	0.133171	0	0.458146	0	0.243617	0	0.355881	0	0.309521	0	0.0845388	0	0.250889	0	0.145898	0	0	0.710398	0	0.243617	0
HoxA_129|mm9|chr6:52273751-52279265	0.109537	0	0.0372698	0	0.0190894	0	0	0	0	0	0.0859023	0	0.1109	0	0.070449	0	0.0895384	0	0.0836297	0	0.0318157	0	0	0.206802	0	0.151352	0	0.0645403	0	0.254525	0	0.0568137	0	0.0440874	0	0.0218165	0	0.263161	0	0.0136353	0	0.175441	0	0.0922654	0.116354	0	0.275887	0	0.119081
HoxA_130|mm9|chr6:52279265-52282632	0	0.0172714	0	0.0545411	0	0.0618133	0	0.00772666	0	0.0218165	0	0.0509051	0	0.0604498	0	0	0	0.00181804	0	0.0422694	0	0	0.0181804	0	0.0654494	0	0.0190894	0	0.132717	0	0.0949925	0	0.0990831	0	0.195439	0	0.20362	0	0.0699945	0	0.06954	0	0.0581772	0	0	0.216347	0	0.0768121	0
HoxA_133|mm9|chr6:52301128-52303118	0.0199984	0	0	0	0.0109082	0	0.0359063	0	0	0	0.0277251	0	0.0140898	0	0.0118172	0	0.049996	0	0.047269	0	0.0140898	0	0	0.0199984	0	0.0168169	0	0.0272706	0	0.0618133	0	0.0586317	0	0.0749941	0	0.0504506	0	0.173168	0	0.0181804	0	0.0690854	0	0.0277251	0.0718125	0	0.116809	0	0.0559047
HoxA_137|mm9|chr6:52313112-52316057	0	0	0	0.0509051	0	0.104992	0	0.0236345	0	0.0313612	0	0.0313612	0	0.0631768	0	0.00909019	0	0.045451	0	0.0318157	0	0.0104537	0.00454509	0	0.0527231	0	0.0345427	0	0.0586317	0	0.109991	0	0.0863568	0	0.119536	0	0.0718125	0	0.0545411	0	0.048178	0	0.0272706	0	0	0.140898	0	0.0604498	0
HoxA_139|mm9|chr6:52316168-52332467	0.0718125	0	0	0	0.0136353	0	0	0	0.0149988	0	0.0809027	0	0.0140898	0	0.0468145	0	0.112718	0	0.0381788	0	0.0204529	0	0	0.0863568	0	0.0381788	0	0.0213619	0	0.173168	0	0.163169	0	0.0590862	0	0.0309066	0	0.175441	0	0	0	0.18544	0	0.04636	0.112264	0	0.170896	0	0.17635
HoxA_142|mm9|chr6:52334697-52337309	0.06954	0	0	0	0.0049996	0	0	0	0	0	0.0399968	0	0.0763576	0	0.0131808	0	0.0431784	0	0.0140898	0	0	0	0	0.00772666	0	0.00227255	0	0.0318157	0	0.0313612	0	0.0849933	0	0.0290886	0	0.0254525	0	0.04636	0	0	0	0.0645403	0	0.0431784	0.0577227	0	0.178168	0	0.0459055
HoxA_143|mm9|chr6:52337309-52345436	0	0.0290886	0	0.0436329	0	0.129081	0	0.0236345	0	0	0	0.0236345	0	0.0595407	0	0.0618133	0	0.024998	0	0.0418149	0	0	0	0	0.049996	0	0.0654494	0	0.0336337	0	0.0581772	0	0.0659039	0	0.0568137	0	0.122718	0	0.0127263	0	0.0422694	0	0.0572682	0	0	0.159987	0	0.049996	0
HoxA_146|mm9|chr6:52349868-52361783	0.0913564	0	0.0122718	0	0.0268161	0	0.0177259	0	0	0	0.0649949	0	0.0290886	0	0.0622678	0	0.0568137	0	0.0359063	0	0.0195439	0	0	0.0736305	0	0.0104537	0	0.0999921	0	0.193621	0	0.146807	0	0.0336337	0	0.0109082	0	0.217256	0	0	0	0.161805	0	0.0859023	0.0718125	0	0.209074	0	0.107264
HoxA_147|mm9|chr6:52361783-52364459	0	0.0322702	0	0.0495415	0	0.0209074	0	0	0	0.0345427	0	0.00045451	0	0.0195439	0	0.0209074	0	0.04636	0	0.047269	0	0	0	0	0.0399968	0	0.0236345	0	0.0313612	0	0.0977195	0	0.108173	0	0.0681764	0	0.0727215	0	0.0436329	0	0.0340882	0	0.0263616	0	0	0.0513596	0	0.0377243	0
HoxA_148|mm9|chr6:52364459-52367178	0	0	0	0	0	0	0.0127263	0	0	0	0.0104537	0	0	0	0.0149988	0	0.0172714	0	0.0122718	0	0	0	0	0.0127263	0	0.0140898	0	0.0672674	0	0.0577227	0	0.0213619	0	0.0286341	0	0.0136353	0	0.0413604	0	0	0	0	0	0.00045451	0.0677219	0	0.0318157	0	0.0209074
HoxA_149|mm9|chr6:52367178-52369809	0	0	0	0.0536321	0	0.0736305	0	0.0336337	0	0.0209074	0	0.0236345	0	0.0886294	0	0	0	0.0440874	0	0.0290886	0	0.00681764	0.0104537	0	0.0977195	0	0.141807	0	0.171805	0	0.174532	0	0.114082	0	0.244072	0	0.329519	0	0.0804482	0	0.102265	0	0.0127263	0	0	0.29634	0	0.0872658	0
HoxA_150|mm9|chr6:52369809-52372052	0.0195439	0	0.0290886	0	0.00818117	0	0	0	0	0	0.0613588	0	0.00909019	0	0.0149988	0	0.0181804	0	0.0322702	0	0.0131808	0	0	0.0477235	0	0.0536321	0	0.0431784	0	0.132262	0	0.116809	0	0.0627223	0	0.0109082	0	0.0881748	0	0.0863568	0	0.196803	0	0.0372698	0.0631768	0	0.0654494	0	0.0672674
HoxA_151|mm9|chr6:52372052-52381044	0	0	0	0.0118172	0	0.0531776	0	0.00999921	0	0	0	0.025907	0	0.024998	0	0.00045451	0	0.0149988	0	0.0195439	0	0.0422694	0.0245435	0	0.073176	0	0.0649949	0	0.0686309	0	0.0840843	0	0.122718	0	0.0654494	0	0.18953	0	0.0627223	0	0.074085	0	0	0	0	0.144534	0	0.0436329	0
HoxA_153|mm9|chr6:52381133-52383492	0.0154533	0	0.0149988	0	0.0636313	0	0	0	0.0486325	0	0.0354517	0	0.0381788	0	0	0	0.0881748	0	0.0227255	0	0.0218165	0	0	0.0395423	0	0.0536321	0	0.0368153	0	0.0686309	0	0.0590862	0	0.0113627	0	0.0168169	0	0.0904474	0	0.0718125	0	0.15726	0	0.0440874	0.0927199	0	0.158169	0	0.0459055
HoxA_154|mm9|chr6:52383492-52387391	0	0.0318157	0	0.0254525	0	0.0668129	0	0.0122718	0	0.00590862	0	0.0399968	0	0.0309066	0	0	0	0	0	0.0431784	0	0.0177259	0.0181804	0	0.0509051	0	0.120445	0	0	0	0.0927199	0	0.0968105	0	0.0736305	0	0.116809	0	0.0649949	0	0.0340882	0	0.0363608	0	0	0.0790847	0	0.0272706	0
HoxA_155|mm9|chr6:52387391-52392264	0.0863568	0	0.00045451	0	0.0195439	0	0.0313612	0	0	0	0.10181	0	0.0145443	0	0.102719	0	0.0427239	0	0.0136353	0	0.0149988	0	0	0.0272706	0	0.0572682	0	0.0349972	0	0.178622	0	0.150897	0	0	0	0.0363608	0	0.187712	0	0.0390878	0	0.096356	0	0.0604498	0.0818117	0	0.168169	0	0.0895384
HoxA_156|mm9|chr6:52392264-52401093	0	0.02318	0	0.0440874	0	0.115445	0	0.0459055	0	0.0136353	0	0.0931744	0	0.0177259	0	0.0236345	0	0.00409059	0	0.0295431	0	0	0.0290886	0	0.0849933	0	0.0836297	0	0.0768121	0	0.0986286	0	0.0681764	0	0.108628	0	0.22271	0	0.024089	0	0.108628	0	0.0372698	0	0	0.244526	0	0.0509051	0
HoxA_157|mm9|chr6:52401093-52402200	0	0	0	0	0.00318157	0	0.0336337	0	0	0	0	0	0.0168169	0	0.0236345	0	0	0	0	0	0	0	0	0.0359063	0	0.0427239	0	0.0413604	0	0.0822662	0	0.0645403	0	0.0427239	0	0.0109082	0	0.112264	0	0.0613588	0	0.0340882	0	0.0390878	0.024089	0	0.0495415	0	0.0413604
HoxA_158|mm9|chr6:52402200-52407151	0	0	0	0.0140898	0	0	0	0.0331792	0	0	0	0	0	0	0	0.0268161	0	0	0	0.025907	0	0	0	0	0.0209074	0	0.0195439	0	0.0168169	0	0.095447	0	0.0186349	0	0.0386333	0	0.107264	0	0.0572682	0	0.04636	0	0.0486325	0	0	0.0640858	0	0.0404513	0
HoxA_159|mm9|chr6:52407152-52410076	0.0331792	0	0.0154533	0	0.0459055	0	0	0	0	0	0.0204529	0	0.0186349	0	0	0	0.0145443	0	0	0	0.0309066	0	0	0.0427239	0	0.0559047	0	0.0663584	0	0.0645403	0	0.0699945	0	0.0381788	0	0.0122718	0	0.163169	0	0.0399968	0	0.121354	0	0.0154533	0.0154533	0	0.0831752	0	0.095447
HoxA_161|mm9|chr6:52415131-52419678	0.04636	0	0.0354517	0	0.0181804	0	0.0104537	0	0	0	0.0777211	0	0.0331792	0	0.0049996	0	0.0749941	0	0.0177259	0	0.0281796	0	0	0.0399968	0	0.0699945	0	0.0918109	0	0.199984	0	0.1109	0	0.0931744	0	0.0322702	0	0.165441	0	0.0395423	0	0.12999	0	0.0599953	0.0986286	0	0.130444	0	0.0909019
HoxA_163|mm9|chr6:52420006-52429375	0	0.0399968	0	0.071358	0	0.0422694	0	0.00590862	0	0.0368153	0	0.0904474	0	0.0431784	0	0.00909019	0	0.0163623	0	0.0645403	0	0	0.0322702	0	0.0554502	0	0.0540866	0	0.0995376	0	0.158624	0	0.0549957	0	0.166805	0	0.164532	0	0.0368153	0	0.113173	0	0.00636313	0	0	0.211347	0	0.114082	0
HoxA_165|mm9|chr6:52438705-52440652	0.0104537	0	0	0	0.00045451	0	0	0	0.00454509	0	0.0195439	0	0	0	0.0190894	0	0.0218165	0	0.0204529	0	0.00318157	0	0	0.0190894	0	0.0381788	0	0.048178	0	0.0904474	0	0.0290886	0	0.0218165	0	0	0	0.138171	0	0.0131808	0	0.0209074	0	0	0.0104537	0	0.0909019	0	0.0504506
HoxA_167|mm9|chr6:52441759-52444151	0.0518141	0	0.0163623	0	0	0	0.0154533	0	0	0	0.0363608	0	0.0309066	0	0.0163623	0	0.0331792	0	0.0359063	0	0.0095447	0	0	0.0368153	0	0.0440874	0	0.0281796	0	0.112718	0	0.0763576	0	0.025907	0	0.0331792	0	0.0836297	0	0.024089	0	0.045451	0	0.0286341	0	0	0.0804482	0	0.06954
HoxA_168|mm9|chr6:52444151-52448361	0	0.0386333	0	0.0136353	0	0.0340882	0	0.105446	0	0.0549957	0	0.0504506	0	0.0304521	0	0.0163623	0	0	0	0	0	0	0	0	0.0049996	0	0.0227255	0	0	0	0.0686309	0	0.0449964	0	0.0531776	0	0.0868113	0	0.0399968	0	0.111809	0	0.0049996	0	0	0.0681764	0	0.0313612	0
HoxA_169|mm9|chr6:52448361-52449991	0.0618133	0	0.0245435	0	0	0	0	0	0	0	0.0213619	0	0.0154533	0	0.0599953	0	0.0568137	0	0	0	0.0159078	0	0	0.0909019	0	0.0309066	0	0.0149988	0	0.0340882	0	0.0840843	0	0	0	0.0140898	0	0.105901	0	0	0	0.0204529	0	0.0290886	0.0295431	0	0.116809	0	0.071358
HoxA_171|mm9|chr6:52450036-52462044	0	0	0	0.0654494	0	0.0709035	0	0.0813572	0	0.0109082	0	0.0399968	0	0.0527231	0	0.0263616	0	0.0890839	0	0.071358	0	0.0359063	0.0286341	0	0.0486325	0	0.0686309	0	0.154533	0	0.209983	0	0.167259	0	0.0922654	0	0.321793	0	0.14317	0	0.132717	0	0.0422694	0	0	0.180895	0	0.0645403	0
HoxA_173|mm9|chr6:52464987-52470467	0.024998	0	0.0227255	0	0.0290886	0	0.0299976	0	0.0154533	0	0.0140898	0	0.045451	0	0.00863568	0	0.125445	0	0.024998	0	0	0	0	0.0786301	0	0.0340882	0	0.00727215	0	0.115445	0	0.0668129	0	0.0559047	0	0.0095447	0	0.210438	0	0.0349972	0	0.179986	0	0.0286341	0.0786301	0	0.119536	0	0.0854478
HoxA_174|mm9|chr6:52470467-52478865	0	0.0354517	0	0.101356	0	0.0427239	0	0	0	0.0813572	0	0.0504506	0	0.0590862	0	0.0295431	0	0.047269	0	0.15317	0	0.0177259	0	0	0.0654494	0	0.0672674	0	0.119081	0	0.340882	0	0.0599953	0	0.143625	0	0.326338	0	0.0927199	0	0.180895	0	0.096356	0	0	0.237254	0	0.073176	0
HoxA_175|mm9|chr6:52478866-52483388	0.0340882	0	0.00681764	0	0.0404513	0	0.0140898	0	0	0	0.0522686	0	0.0399968	0	0.0336337	0	0.0545411	0	0.0154533	0	0.0172714	0	0	0.0145443	0	0.0413604	0	0.0377243	0	0.124081	0	0.0727215	0	0.00045451	0	0.0136353	0	0.147716	0	0.045451	0	0.0749941	0	0.0545411	0.0381788	0	0.0672674	0	0.0786301
HoxA_176|mm9|chr6:52483388-52490414	0	0	0	0.0840843	0	0.109082	0	0.0095447	0	0.0813572	0	0.025907	0	0.0563592	0	0.0272706	0	0.0172714	0	0.0895384	0	0	0.0113627	0	0.136807	0	0.15317	0	0.0627223	0	0.229073	0	0.0940835	0	0.224982	0	0.0768121	0	0.0436329	0	0.0531776	0	0.0122718	0	0	0.218165	0	0.0522686	0
HoxA_177|mm9|chr6:52490414-52493874	0.0277251	0	0.00681764	0	0.0309066	0	0.0118172	0	0.00863568	0	0.0372698	0	0.0149988	0	0.0522686	0	0.0145443	0	0	0	0	0	0	0.0827207	0	0.0431784	0	0.0540866	0	0.0449964	0	0.071358	0	0.0609043	0	0.0381788	0	0.202711	0	0.0290886	0	0.134535	0	0.0399968	0.0613588	0	0.0981741	0	0.0349972
HoxA_178|mm9|chr6:52493874-52497394	0	0	0	0.0795392	0	0.104992	0	0.0559047	0	0.0322702	0	0.049996	0	0.0186349	0	0.0154533	0	0.0118172	0	0.0749941	0	0.0354517	0.0509051	0	0.0163623	0	0.0640858	0	0.129535	0	0.0786301	0	0.156351	0	0.220892	0	0.212256	0	0.132717	0	0.111809	0	0.122263	0	0	0.191803	0	0.0654494	0
HoxA_179|mm9|chr6:52497394-52497615	0.0213619	0	0	0	0	0	0	0	0	0	0.0154533	0	0.000909019	0	0.00045451	0	0.00545411	0	0.024998	0	0	0	0	0.025907	0	0.00454509	0	0.00045451	0	0.0372698	0	0.0663584	0	0.0218165	0	0.00681764	0	0.0518141	0	0	0	0.049087	0	0.0163623	0.0209074	0	0.0386333	0	0.0513596
HoxA_180|mm9|chr6:52497615-52497933	0	0.0140898	0	0.0168169	0	1.27899	0	0.0168169	0	0.0213619	0	0	0	0	0	0	0	0.0131808	0	0.0118172	0	0	0	0	0.0199984	0	0.0345427	0	0	0	0.0827207	0	0	0	0.0981741	0	0.0336337	0	0.0140898	0	0.0213619	0	0.0095447	0	0	0.024998	0	0.0118172	0
HoxA_181|mm9|chr6:52497933-52501912	0.0336337	0	0.0204529	0	0	0	0.0636313	0	0	0	0.0581772	0	0.0922654	0	0.0486325	0	0.0595407	0	0.06954	0	0.130899	0	0	0.149534	0	0.109991	0	0.0618133	0	0.0790847	0	0.103174	0	0.0745396	0	0.0272706	0	0.161805	0	0.0590862	0	0.100901	0	0.105901	0.0904474	0	0.181804	0	0.109991
HoxA_182|mm9|chr6:52501912-52506069	0	0.0613588	0	0.0772666	0	0.0640858	0	0.0345427	0	0.00772666	0	0.0327247	0	0.0568137	0	0.045451	0	0.0209074	0	0.127717	0	0.0136353	0.0149988	0	0.0531776	0	0.135444	0	0.0786301	0	0.103628	0	0.0868113	0	0.096356	0	0.203166	0	0.0486325	0	0.117718	0	0.049087	0	0	0.257252	0	0.0759031	0
HoxA_183|mm9|chr6:52506070-52509766	0.0186349	0	0	0	0.0313612	0	0.0304521	0	0.00863568	0	0	0	0.0209074	0	0.0277251	0	0.025907	0	0.0540866	0	0.0340882	0	0	0.0622678	0	0.0927199	0	0.0372698	0	0.137262	0	0.114082	0	0.0654494	0	0.0227255	0	0.161351	0	0.0995376	0	0.158169	0	0.0145443	0.0609043	0	0.147716	0	0.00999921
HoxA_185|mm9|chr6:52509879-52510899	0	0	0	0.0136353	0	0.00045451	0	0	0	0.0268161	0	0.0113627	0	0.00045451	0	0	0	0.0131808	0	0.0199984	0	0.0177259	0	0	0.0127263	0	0.024998	0	0.0218165	0	0.049996	0	0.0518141	0	0.0349972	0	0.0359063	0	0.0304521	0	0.0163623	0	0	0	0	0.0427239	0	0.00681764	0
HoxA_187|mm9|chr6:52514325-52518961	0.0904474	0	0.0286341	0	0.0159078	0	0	0	0.0254525	0	0.0986286	0	0.159987	0	0.0354517	0	0.0636313	0	0.00818117	0	0.0177259	0	0	0.0959015	0	0.047269	0	0.0122718	0	0.175895	0	0.134535	0	0.0781756	0	0.0536321	0	0.284068	0	0.0768121	0	0.140443	0	0.0486325	0.06954	0	0.191349	0	0.113173
HoxA_189|mm9|chr6:52520631-52522484	0	0.0168169	0	0.0277251	0	0.0572682	0	0.0254525	0	0.0368153	0	0.0518141	0	0.0427239	0	0.0295431	0	0.0999921	0	0.0386333	0	0.0254525	0	0	0.0868113	0	0.0772666	0	0.0531776	0	0.159987	0	0.219983	0	0.193621	0	0.150897	0	0.0663584	0	0.0304521	0	0.0449964	0	0	0.215892	0	0.128172	0
HoxA_191|mm9|chr6:52522985-52524187	0.00681764	0	0.0195439	0	0	0	0.0318157	0	0	0	0.0127263	0	0.00863568	0	0	0	0.024998	0	0.0263616	0	0.0218165	0	0	0.0263616	0	0.025907	0	0.0195439	0	0.0795392	0	0.0818117	0	0.0363608	0	0.0513596	0	0.0686309	0	0.0413604	0	0.0595407	0	0.0404513	0	0	0.0295431	0	0.0549957
HoxA_194|mm9|chr6:52527037-52527403	0.0790847	0	0.0109082	0	0.0209074	0	0.000909019	0	0	0	0.0495415	0	0.102265	0	0.0318157	0	0.0813572	0	0.0322702	0	0.0190894	0	0	0.0281796	0	0.0872658	0	0.0354517	0	0.06954	0	0.151352	0	0.0354517	0	0.0531776	0	0.0918109	0	0.0554502	0	0.0663584	0	0.0354517	0.0654494	0	0.207711	0	0.134989
HoxA_195|mm9|chr6:52527403-52527763	0	0.0540866	0	0.0518141	0	0	0	0.0295431	0	0.0368153	0	0.0322702	0	0.0513596	0	0	0	0	0	0.0613588	0	0	0.0386333	0	0.00045451	0	0.0554502	0	0.0554502	0	0.25498	0	0.140443	0	0.114082	0	0.127263	0	0.0309066	0	0.0709035	0	0.0436329	0	0	0.156351	0	0.0790847	0
HoxA_196|mm9|chr6:52527763-52541897	0.137262	0	0	0	0.0418149	0	0.0531776	0	0.0113627	0	0.18544	0	0.104992	0	0.0331792	0	0.149534	0	0.0513596	0	0.0140898	0	0	0.187712	0	0.0840843	0	0.0681764	0	0.333155	0	0.258161	0	0.0413604	0	0.125445	0	0.304521	0	0.049996	0	0.309521	0	0.025907	0.136807	0	0.232254	0	0.0390878
HoxA_197|mm9|chr6:52541897-52542057	0	0.0168169	0	0.0540866	0	0.0681764	0	0.00045451	0	0.0168169	0	0.0804482	0	0.0140898	0	0.0586317	0	0.04636	0	0.0140898	0	0	0.0136353	0	0.0122718	0	0.0159078	0	0.022271	0	0.0268161	0	0.0622678	0	0.00318157	0	0.116809	0	0.0299976	0	0.0854478	0	0.0181804	0	0	0.0995376	0	0.0277251	0
HoxA_198|mm9|chr6:52542057-52542687	0.0281796	0	0.00727215	0	0.0122718	0	0	0	0.0113627	0	0.0163623	0	0.0131808	0	0.0168169	0	0.00409059	0	0	0	0.0113627	0	0	0.0172714	0	0.0109082	0	0.0404513	0	0.0186349	0	0.0127263	0	0.00772666	0	0.00772666	0	0.0359063	0	0.00590862	0	0.0313612	0	0.0199984	0.0163623	0	0.0095447	0	0
HoxA_199|mm9|chr6:52542687-52542962	0	0	0	0.0163623	0	0	0	0	0	0	0	0	0	0	0	0.0172714	0	0	0	0.0109082	0	0	0	0	0.0172714	0	0.0109082	0	0.0372698	0	0.0622678	0	0.0409059	0	0	0	0.02318	0	0.0177259	0	0.0277251	0	0	0	0	0.0118172	0	0.0286341	0
HoxA_201|mm9|chr6:52545386-52551985	0	0	0	0.0386333	0	0.0227255	0	0	0	0.0263616	0	0.0281796	0	0	0	0.0349972	0	0.0699945	0	0.0468145	0	0	0.0299976	0	0.0727215	0	0.0809027	0	0.0204529	0	0.226346	0	0.14817	0	0.210892	0	0.143625	0	0.0372698	0	0.0227255	0	0.0218165	0	0	0.125445	0	0.0218165	0
HoxA_202|mm9|chr6:52551985-52562232	0.0518141	0	0.0168169	0	0.0140898	0	0.0177259	0	0.00772666	0	0.0599953	0	0.0904474	0	0.025907	0	0.107719	0	0.095447	0	0.118627	0	0	0.0895384	0	0.224073	0	0.125899	0	0.409513	0	0.160896	0	0.0995376	0	0.0622678	0	0.28225	0	0.0309066	0	0.2318	0	0.0931744	0.0968105	0	0.277705	0	0.17135
HoxA_203|mm9|chr6:52562232-52568056	0	0.00045451	0	0.0686309	0	0.0786301	0	0.0495415	0	0.0299976	0	0.0968105	0	0.0990831	0	0.04636	0	0.049087	0	0.125445	0	0.045451	0	0	0.0827207	0	0.123172	0	0.0922654	0	0.179077	0	0.109537	0	0.210438	0	0.25498	0	0.0845388	0	0.0518141	0	0.0304521	0	0	0.255889	0	0.0986286	0
HoxA_206|mm9|chr6:52575680-52581530	0.0868113	0	0.0199984	0	0	0	0	0	0.0149988	0	0.0827207	0	0.0349972	0	0.00999921	0	0.0622678	0	0.024998	0	0.0618133	0	0	0.0572682	0	0.0299976	0	0.0609043	0	0.171805	0	0.168169	0	0.0218165	0	0.0345427	0	0.295431	0	0.0149988	0	0.134535	0	0	0.0854478	0	0.1109	0	0.0327247
HoxA_208|mm9|chr6:52582510-52584015	0	0.0136353	0	0.0236345	0	0.0549957	0	0.0363608	0	0.0327247	0	0.0359063	0	0.0113627	0	0	0	0.0613588	0	0.0577227	0	0	0.00045451	0	0.0786301	0	0.105901	0	0.0554502	0	0.190439	0	0.0822662	0	0.0709035	0	0.184531	0	0.0627223	0	0.130899	0	0.0268161	0	0	0.224073	0	0.00999921	0
HoxA_210|mm9|chr6:52584025-52588283	0.0618133	0	0.0049996	0	0.0218165	0	0	0	0.0245435	0	0.0181804	0	0.0286341	0	0.0218165	0	0.024089	0	0.00772666	0	0.0118172	0	0	0.0663584	0	0.0395423	0	0.0154533	0	0.103174	0	0.097265	0	0.0254525	0	0.00999921	0	0.128172	0	0.0136353	0	0.0545411	0	0	0.0209074	0	0.0390878	0	0.0399968
HoxA_211|mm9|chr6:52588283-52590517	0	0.00727215	0	0.127263	0	0.0968105	0	0.0304521	0	0.0609043	0	0.0504506	0	0.0427239	0	0	0	0.100447	0	0.0940835	0	0.0281796	0.0168169	0	0.256798	0	0.218619	0	0.128172	0	0.554956	0	0.128172	0	0.266797	0	0.229073	0	0.04636	0	0.346791	0	0.143625	0	0	0.167714	0	0.0468145	0
HoxA_220|mm9|chr6:52626005-52627104	0.0390878	0	0	0	0	0	0	0	0	0	0.02318	0	0.0109082	0	0	0	0.0122718	0	0.0377243	0	0.0459055	0	0	0.0759031	0	0.0699945	0	0.1109	0	0.15317	0	0.0409059	0	0.0318157	0	0.0513596	0	0.0568137	0	0.0163623	0	0.0140898	0	0.0409059	0.0277251	0	0.0254525	0	0.0263616
HoxA_221|mm9|chr6:52627105-52628031	0	0	0	0.00045451	0	0.0213619	0	0.0104537	0	0	0	0.0218165	0	0.0999921	0	0.0163623	0	0.0427239	0	0.0209074	0	0.0727215	0.0145443	0	0.137262	0	0.0904474	0	0.0849933	0	0.146352	0	0.109991	0	0.124536	0	0.10181	0	0.00045451	0	0.0345427	0	0.00681764	0	0	0.108628	0	0.0131808	0
HoxA_225|mm9|chr6:52637837-52641317	0.0309066	0	0.0127263	0	0.0659039	0	0	0	0	0	0.0254525	0	0.0422694	0	0.0190894	0	0.0868113	0	0.0318157	0	0.0609043	0	0	0.130899	0	0.0681764	0	0.0445419	0	0.21771	0	0.118172	0	0.0486325	0	0.00727215	0	0.164987	0	0.0277251	0	0.0904474	0	0.0809027	0.0422694	0	0.110446	0	0.0913564
HoxA_226|mm9|chr6:52641318-52647573	0	0	0	0.097265	0	0.0809027	0	0.0163623	0	0	0	0.0309066	0	0.0899929	0	0.0199984	0	0.140898	0	0.0495415	0	0.0136353	0.0272706	0	0.206347	0	0.155897	0	0.247253	0	0.376788	0	0.186803	0	0.309975	0	0.182713	0	0.0749941	0	0.104537	0	0.0604498	0	0	0.305885	0	0.0349972	0
HoxA_228|mm9|chr6:52656263-52657321	0	0	0.0149988	0	0	0	0	0	0.0195439	0	0	0	0.0186349	0	0.0431784	0	0.04636	0	0	0	0.0154533	0	0	0	0	0.103628	0	0.0227255	0	0.0190894	0	0.0322702	0	0.0440874	0	0.0336337	0	0.0909019	0	0.0227255	0	0.0349972	0	0.0563592	0.00818117	0	0.0645403	0	0
HoxA_229|mm9|chr6:52657322-52658513	0	0.0159078	0	0.0659039	0	0.0395423	0	0.0118172	0	0	0	0.0149988	0	0.0290886	0	0.0109082	0	0.0245435	0	0.04636	0	0	0	0	0.0345427	0	0.171805	0	0.0163623	0	0.164532	0	0.0236345	0	0.0809027	0	0.0709035	0	0.0468145	0	0.0613588	0	0.0436329	0	0	0.1109	0	0.0768121	0
HoxA_231|mm9|chr6:52679072-52680393	0.0127263	0	0.0286341	0	0.049996	0	0	0	0.0136353	0	0.0318157	0	0.0349972	0	0.0372698	0	0.0590862	0	0.0404513	0	0	0	0	0.139989	0	0.145898	0	0.0349972	0	0.155442	0	0.144534	0	0.0577227	0	0.045451	0	0.0349972	0	0.0122718	0	0.0340882	0	0	0.022271	0	0.175441	0	0.0986286
HoxA_235|mm9|chr6:52693850-52694645	0	0	0	0.0645403	0	0.0322702	0	0.0386333	0	0.0154533	0	0.0640858	0	0.0263616	0	0.0290886	0	0.0195439	0	0.0272706	0	0	0	0	0.0363608	0	0.0863568	0	0.0577227	0	0.0636313	0	0.14817	0	0.103628	0	0.130444	0	0.0295431	0	0.0568137	0	0.0581772	0	0	0.129535	0	0.024998	0
HoxA_237|mm9|chr6:52669639-52701839	0	0	0	0	0.0163623	0	0	0	0.0199984	0	0.0759031	0	0.0568137	0	0.0345427	0	0.0581772	0	0.0181804	0	0.00045451	0	0	0.0640858	0	0.0140898	0	0.0299976	0	0.0959015	0	0.117263	0	0.0277251	0	0.0049996	0	0.0677219	0	0.00999921	0	0.0618133	0	0.0172714	0.049087	0	0.0372698	0	0.0609043
HoxA_238|mm9|chr6:52701840-52704692	0	0.000909019	0	0.00045451	0	0.0354517	0	0.0327247	0	0.0236345	0	0.0563592	0	0.02318	0	0.0149988	0	0.0422694	0	0.0204529	0	0	0.0345427	0	0.0359063	0	0.118627	0	0.0527231	0	0.140898	0	0.0686309	0	0.113173	0	0.0827207	0	0.0136353	0	0.0309066	0	0.0545411	0	0	0.094538	0	0.0268161	0
HoxA_239|mm9|chr6:52704693-52706024	0.0131808	0	0	0	0	0	0	0	0	0	0.0154533	0	0	0	0.0604498	0	0.0331792	0	0.0163623	0	0.0181804	0	0	0.0422694	0	0.02318	0	0.0113627	0	0.112264	0	0.0377243	0	0.0095447	0	0.0136353	0	0.162714	0	0.0495415	0	0.0186349	0	0	0.0518141	0	0.0790847	0	0.0154533
HoxA_240|mm9|chr6:52706025-52718534	0	0	0	0.0627223	0	0.0763576	0	0.0190894	0	0.0122718	0	0.0440874	0	0.0213619	0	0	0	0	0	0.024089	0	0	0	0	0.0513596	0	0.0749941	0	0.0895384	0	0.174986	0	0.102719	0	0.0877203	0	0.0245435	0	0.0399968	0	0.152715	0	0.0572682	0	0	0.104537	0	0.00136353	0
HoxA_241|mm9|chr6:52718535-52721479	0.0295431	0	0.0127263	0	0.0227255	0	0	0	0.0131808	0	0.120445	0	0.0322702	0	0.0559047	0	0.0254525	0	0.0427239	0	0.0531776	0	0	0.0527231	0	0.0518141	0	0.0659039	0	0.16226	0	0.116809	0	0.0522686	0	0.0377243	0	0.0895384	0	0.0677219	0	0.127263	0	0.0199984	0.0277251	0	0.114536	0	0.0686309
HoxA_243|mm9|chr6:52723090-52725748	0	0.0136353	0	0.0363608	0	0.0309066	0	0.0159078	0	0.00636313	0	0.0390878	0	0.124536	0	0.00772666	0	0.0159078	0	0.0640858	0	0	0.0154533	0	0.103174	0	0.0554502	0	0.0609043	0	0.0909019	0	0.332246	0	0.113173	0	0.195894	0	0.0399968	0	0.112718	0	0.0381788	0	0	0.125899	0	0.0659039	0
HoxA_247|mm9|chr6:52737646-52741644	0.00181804	0	0	0	0.00136353	0	0	0	0	0	0.00727215	0	0.0113627	0	0.00045451	0	0.049996	0	0.00045451	0	0	0	0	0.00181804	0	0.00227255	0	0.000909019	0	0.00227255	0	0.00227255	0	0.0781756	0	0.00136353	0	0.00409059	0	0.00318157	0	0.00045451	0	0.00181804	0	0	0.0049996	0	0.00136353
HoxA_248|mm9|chr6:52741675-52742100	0	0.0322702	0	0.024998	0	0.0395423	0	0.0109082	0	0.00863568	0	0	0	0	0	0.0327247	0	0.0218165	0	0	0	0	0.00999921	0	0.0299976	0	0.02318	0	0.0368153	0	0.0572682	0	0.0436329	0	0.0513596	0	0.0313612	0	0.0209074	0	0.072267	0	0.0395423	0	0	0	0	0.0845388	0
HoxA_249|mm9|chr6:52742101-52748549	0.172259	0	0.0168169	0	0.04636	0	0.0290886	0	0.0245435	0	0.0859023	0	0.04636	0	0.0245435	0	0.10681	0	0.0390878	0	0.0431784	0	0	0.169532	0	0.119991	0	0.131808	0	0.169987	0	0.154079	0	0.00999921	0	0.0649949	0	0.248162	0	0.0299976	0	0.13908	0	0.0627223	0.0199984	0	0.140443	0	0.0331792
HoxA_251|mm9|chr6:52748770-52752905	0	0.045451	0	0.074085	0	0.149079	0	0.102719	0	0.0649949	0	0.0309066	0	0.0295431	0	0.0168169	0	0.0977195	0	0.114536	0	0	0	0	0.159078	0	0.215438	0	0.160442	0	0.365426	0	0.10681	0	0.130444	0	0.16635	0	0.0822662	0	0.103174	0	0.0295431	0	0	0.218619	0	0.0754486	0
HoxA_253|mm9|chr6:52753097-52754946	0.0340882	0	0	0	0.022271	0	0.0527231	0	0.00045451	0	0.0822662	0	0.00681764	0	0.0359063	0	0.0727215	0	0.0245435	0	0	0	0	0.213165	0	0.0899929	0	0.0545411	0	0.179531	0	0.174986	0	0.0409059	0	0.00772666	0	0.190439	0	0.0204529	0	0.101356	0	0.00909019	0.0390878	0	0.0699945	0	0.0477235
HoxA_255|mm9|chr6:52759240-52771163	0	0.0377243	0	0.138171	0	0.127263	0	0.101356	0	0.0404513	0	0.109082	0	0.0113627	0	0.0309066	0	0	0	0.0895384	0	0.00590862	0.0177259	0	0.0822662	0	0.0604498	0	0.164987	0	0.182713	0	0.0540866	0	0.112718	0	0.152715	0	0.0677219	0	0.202257	0	0.0436329	0	0	0.340882	0	0.0672674	0
HoxA_256|mm9|chr6:52771164-52772646	0.0177259	0	0.0359063	0	0.0677219	0	0.0140898	0	0.0127263	0	0.0804482	0	0.0109082	0	0.0813572	0	0.0940835	0	0.0095447	0	0.00136353	0	0	0.0422694	0	0.215892	0	0.118627	0	0.150443	0	0.0995376	0	0.0359063	0	0.0381788	0	0.0895384	0	0	0	0.0959015	0	0.0327247	0.0295431	0	0.0513596	0	0.0527231
HoxA_257|mm9|chr6:52772647-52777261	0	0	0	0.0790847	0	0.0763576	0	0.0799937	0	0.0290886	0	0.094538	0	0.12999	0	0.0559047	0	0.047269	0	0.1109	0	0.048178	0.024089	0	0.154533	0	0.199075	0	0.125445	0	0.37497	0	0.152261	0	0.252253	0	0.205438	0	0.049996	0	0.129535	0	0.0654494	0	0	0.198621	0	0.0345427	0
HoxA_258|mm9|chr6:52777262-52778607	0.0795392	0	0.0354517	0	0.0668129	0	0.0209074	0	0.00727215	0	0.1109	0	0.00727215	0	0.0327247	0	0.06954	0	0.0281796	0	0.0640858	0	0	0.10181	0	0.100447	0	0.148625	0	0.244072	0	0.162714	0	0.0536321	0	0.047269	0	0.135444	0	0.0149988	0	0.072267	0	0.0295431	0.0749941	0	0.125899	0	0.0777211
HoxA_262|mm9|chr6:52793374-52801167	0.0904474	0	0.0286341	0	0.0431784	0	0.00590862	0	0	0	0.0677219	0	0.0840843	0	0.0436329	0	0.225437	0	0.145898	0	0.0590862	0	0	0.151352	0	0.14408	0	0.121354	0	0.580863	0	0.349972	0	0.093629	0	0.164987	0	0.118627	0	0.0649949	0	0.124536	0	0.0354517	0.073176	0	0.233163	0	0.144534
HoxA_263|mm9|chr6:52801169-52803285	0	0.00136353	0	0.119991	0	0.0372698	0	0.097265	0	0.0686309	0	0.108628	0	0.0854478	0	0.0299976	0	0.0436329	0	0.186803	0	0.0495415	0.0404513	0	0.31043	0	0.61586	0	0.419512	0	0.624951	0	0.3427	0	0.419967	0	0.355426	0	0.139534	0	0.116354	0	0.0627223	0	0	0.314975	0	0.0718125	0
HoxA_264|mm9|chr6:52803286-52809464	0.120445	0	0	0	0.0199984	0	0.0431784	0	0.0204529	0	0.0459055	0	0.0459055	0	0.0363608	0	0.107264	0	0.0622678	0	0.0540866	0	0	0.210438	0	0.30134	0	0.177259	0	0.317702	0	0.130899	0	0.205893	0	0.0595407	0	0.188167	0	0.0227255	0	0.0790847	0	0.0359063	0.107719	0	0.187712	0	0.103174
HoxA_265|mm9|chr6:52809465-52817061	0	0.0295431	0	0.115445	0	0.0922654	0	0.04636	0	0.0336337	0	0.0786301	0	0.0190894	0	0.0218165	0	0.0677219	0	0.04636	0	0.0327247	0.0377243	0	0.0254525	0	0.312248	0	0.193167	0	0.141352	0	0.0799937	0	0.164987	0	0.256343	0	0.0318157	0	0.0449964	0	0.047269	0	0	0.23589	0	0.0545411	0
HoxA_267|mm9|chr6:52817090-52817285	0.0181804	0	0	0	0	0	0.0168169	0	0	0	0	0	0.00045451	0	0	0	0	0	0	0	0.0118172	0	0	0.0095447	0	0.0204529	0	0	0	0.0445419	0	0.0386333	0	0.0218165	0	0	0	0.0640858	0	0	0	0.0313612	0	0.0509051	0	0	0.0149988	0	0.0268161
HoxA_268|mm9|chr6:52817286-52820895	0	0.0127263	0	0.0486325	0	0.0399968	0	0.00545411	0	0.0372698	0	0.0736305	0	0.104537	0	0.0509051	0	0.02318	0	0.0886294	0	0	0.0195439	0	0.0427239	0	0.0913564	0	0.111355	0	0.314975	0	0.207256	0	0.160442	0	0.215438	0	0.022271	0	0.0522686	0	0.0413604	0	0	0.107719	0	0.0236345	0
HoxA_269|mm9|chr6:52820896-52831247	0.0813572	0	0	0	0.0159078	0	0.0331792	0	0	0	0.166805	0	0.0418149	0	0.0622678	0	0.164078	0	0.0572682	0	0.0349972	0	0	0.164078	0	0.133626	0	0.0809027	0	0.189985	0	0.181349	0	0.0409059	0	0.0227255	0	0.164078	0	0.0163623	0	0.074085	0	0.0377243	0.0927199	0	0.155442	0	0.0181804
HoxA_270|mm9|chr6:52831248-52832456	0	0.0149988	0	0.097265	0	0.0577227	0	0.0586317	0	0.0277251	0	0.0345427	0	0.049996	0	0.025907	0	0.0204529	0	0.0468145	0	0	0.0159078	0	0.114536	0	0.129081	0	0.0768121	0	0.177259	0	0.045451	0	0.0627223	0	0.187712	0	0.0277251	0	0.0154533	0	0.0390878	0	0	0.0672674	0	0.0363608	0
HoxA_272|mm9|chr6:52832471-52841533	0.0318157	0	0.0559047	0	0.0540866	0	0	0	0.022271	0	0.0777211	0	0.0322702	0	0.070449	0	0.0349972	0	0.074085	0	0.0604498	0	0	0.0759031	0	0.10181	0	0.0781756	0	0.241345	0	0.0877203	0	0.0299976	0	0.0159078	0	0.0777211	0	0.0290886	0	0.0745396	0	0.073176	0.06954	0	0.139534	0	0.0531776
HoxA_273|mm9|chr6:52841534-52842038	0	0	0	0	0	0	0	0	0	0	0	0	0	0	0	0	0	0	0	0	0	0	0	0	0	0	0.00227255	0	0.00045451	0	0.00045451	0	0	0	0	0	0	0	0	0	0	0	0	0	0	0	0	0.00045451	0
HoxA_274|mm9|chr6:52842039-52843690	0.0209074	0	0	0	0	0	0	0	0.0109082	0	0.0149988	0	0.0309066	0	0.0372698	0	0.0177259	0	0.0286341	0	0.0531776	0	0	0.0159078	0	0.132717	0	0.0268161	0	0.221346	0	0.0536321	0	0.0309066	0	0.0531776	0	0.109991	0	0.0395423	0	0.0872658	0	0.049996	0.0609043	0	0.0890839	0	0.0627223
HoxA_277|mm9|chr6:52848364-52850692	0	0.022271	0	0.0386333	0	0.0195439	0	0.0290886	0	0.0168169	0	0.0418149	0	0.0649949	0	0.0390878	0	0	0	0.0154533	0	0.0154533	0	0	0.0854478	0	0.126808	0	0.0413604	0	0.129535	0	0.0522686	0	0.182258	0	0.0440874	0	0.0172714	0	0.00636313	0	0	0	0	0.108628	0	0.0409059	0
HoxA_278|mm9|chr6:52850693-52851731	0	0	0.0254525	0	0.0290886	0	0.0154533	0	0	0	0.0377243	0	0	0	0.0227255	0	0	0	0.000909019	0	0	0	0	0.0245435	0	0.0345427	0	0.0409059	0	0.0886294	0	0.093629	0	0.0204529	0	0	0	0.0631768	0	0	0	0	0	0	0.0127263	0	0.0340882	0	0
HoxA_280|mm9|chr6:52858040-52858605	0	0.00045451	0	0.0859023	0	0.0304521	0	0	0	0	0	0.045451	0	0.0227255	0	0.0172714	0	0.0154533	0	0.049087	0	0	0	0	0.0113627	0	0.0440874	0	0.0354517	0	0.0636313	0	0.0777211	0	0.135444	0	0.0622678	0	0.00181804	0	0.0295431	0	0.0227255	0	0	0.0777211	0	0.0122718	0
HoxA_281|mm9|chr6:52858606-52865393	0.0513596	0	0	0	0.0459055	0	0.0131808	0	0.0122718	0	0.0127263	0	0.0377243	0	0	0	0.0386333	0	0.0795392	0	0.0477235	0	0	0.0904474	0	0.116354	0	0.0618133	0	0.292704	0	0.0881748	0	0.105446	0	0.0354517	0	0.0613588	0	0.0204529	0	0.0609043	0	0.0627223	0.0540866	0	0.114991	0	0.0699945
HoxA_284|mm9|chr6:52871142-52873703	0.0145443	0	0.0663584	0	0.0122718	0	0.0509051	0	0.0245435	0	0.113173	0	0.0504506	0	0.0309066	0	0.0386333	0	0.100447	0	0.073176	0	0	0.122263	0	0.111809	0	0.0122718	0	0.147261	0	0.0690854	0	0.049996	0	0.0309066	0	0.0736305	0	0.0340882	0	0.109537	0	0.0545411	0.0263616	0	0.0559047	0	0.0581772
HoxA_285|mm9|chr6:52873704-52878849	0	0	0	0.0568137	0	0.0254525	0	0.0263616	0	0.0113627	0	0.0386333	0	0.0268161	0	0.00454509	0	0.0281796	0	0.0531776	0	0	0.0131808	0	0.0377243	0	0.0281796	0	0.0618133	0	0.0854478	0	0.0822662	0	0.104992	0	0.107264	0	0.0254525	0	0.0331792	0	0.0281796	0	0	0.0840843	0	0.000909019	0
HoxA_286|mm9|chr6:52878850-52881665	0.0468145	0	0	0	0.0340882	0	0.0436329	0	0.0172714	0	0.0295431	0	0.0745396	0	0.0127263	0	0.06954	0	0.0727215	0	0.0386333	0	0	0.0749941	0	0.0663584	0	0.0131808	0	0.16226	0	0.096356	0	0.0313612	0	0.0354517	0	0.138625	0	0.0095447	0	0.0540866	0	0.0049996	0.0218165	0	0.0745396	0	0.0590862
HoxA_287|mm9|chr6:52881666-52885980	0	0.00045451	0	0.073176	0	0.0931744	0	0.0468145	0	0.0340882	0	0.0654494	0	0.0445419	0	0.0577227	0	0.0563592	0	0.113173	0	0.00909019	0.0318157	0	0.147716	0	0.199984	0	0.0681764	0	0.134535	0	0.0749941	0	0.184076	0	0.181804	0	0.0477235	0	0.113173	0	0.071358	0	0	0.045451	0	0.0536321	0
HoxA_288|mm9|chr6:52885981-52888326	0.0118172	0	0	0	0.0118172	0	0	0	0	0	0.0754486	0	0.0177259	0	0.0536321	0	0.0790847	0	0.071358	0	0.0354517	0	0	0.0613588	0	0.0449964	0	0.0709035	0	0.13908	0	0.140443	0	0.0304521	0	0.00681764	0	0.194076	0	0.0177259	0	0.0631768	0	0.0159078	0.0904474	0	0.0840843	0	0.00863568
HoxA_289|mm9|chr6:52888327-52890013	0	0.0122718	0	0	0	0.0286341	0	0.0577227	0	0	0	0.0354517	0	0.100901	0	0.0390878	0	0.047269	0	0.0172714	0	0.0118172	0.0381788	0	0.0459055	0	0.0822662	0	0.0340882	0	0.125445	0	0.181349	0	0.12999	0	0.0409059	0	0.0422694	0	0.1109	0	0.0631768	0	0	0.0799937	0	0.0359063	0
HoxA_290|mm9|chr6:52890014-52897320	0.124536	0	0.0104537	0	0.024998	0	0	0	0.0163623	0	0.124536	0	0.0495415	0	0.0631768	0	0.0395423	0	0.0549957	0	0.0531776	0	0	0.150897	0	0.130444	0	0.0563592	0	0.323611	0	0.180895	0	0.0586317	0	0.0299976	0	0.150897	0	0.024998	0	0.102719	0	0	0.0868113	0	0.115445	0	0.0781756
HoxA_291|mm9|chr6:52897321-52911313	0	0.00136353	0	0.0872658	0	0.0559047	0	0.0763576	0	0.0531776	0	0.152261	0	0.239527	0	0.0227255	0	0.0404513	0	0.072267	0	0.0304521	0	0	0.18953	0	0.212256	0	0.229982	0	0.446783	0	0.125445	0	0.190439	0	0.18953	0	0.0822662	0	0.0827207	0	0.0327247	0	0	0.0995376	0	0	0
HoxA_292|mm9|chr6:52911314-52914397	0.0572682	0	0.0327247	0	0.0145443	0	0.0172714	0	0.0440874	0	0.0359063	0	0.0581772	0	0.0213619	0	0.0677219	0	0.0331792	0	0.0340882	0	0	0.049087	0	0.0577227	0	0.0595407	0	0.205438	0	0.0659039	0	0.0409059	0	0.0131808	0	0.175895	0	0	0	0.0931744	0	0.0172714	0.0422694	0	0.111809	0	0.0640858
HoxA_293|mm9|chr6:52914398-52918137	0	0.0145443	0	0.0895384	0	0.164987	0	0.18953	0	0.0745396	0	0.296795	0	0.155897	0	0.0404513	0	0.0886294	0	0.295431	0	0.113173	0.0745396	0	0.439056	0	0.505415	0	0.327247	0	0.694491	0	0.424057	0	0.410877	0	0.399059	0	0.141807	0	0.182713	0	0.047269	0	0	0.260434	0	0.0654494	0
HoxA_295|mm9|chr6:52918252-52919700	0.0636313	0	0.0095447	0	0.00409059	0	0.0127263	0	0.0309066	0	0.0827207	0	0.0431784	0	0.0149988	0	0.0413604	0	0.0354517	0	0.0377243	0	0	0.125445	0	0.102719	0	0.0849933	0	0.124536	0	0.0595407	0	0.0518141	0	0.0122718	0	0.0640858	0	0.0309066	0	0.0113627	0	0.0122718	0.00863568	0	0.0304521	0	0.0409059
HoxA_296|mm9|chr6:52919701-52924303	0	0.0109082	0	0.0627223	0	0.133171	0	0.0413604	0	0.00045451	0	0.0627223	0	0.0631768	0	0.00409059	0	0.0299976	0	0.0449964	0	0.00909019	0.0199984	0	0.0759031	0	0.106355	0	0.0977195	0	0.245435	0	0.172714	0	0.163169	0	0.14817	0	0.0531776	0	0.0549957	0	0.0572682	0	0	0.216347	0	0.0581772	0
HoxA_297|mm9|chr6:52924304-52933041	0.0340882	0	0	0	0.0672674	0	0.0504506	0	0.0286341	0	0.132262	0	0.0690854	0	0.0149988	0	0.073176	0	0.0163623	0	0	0	0	0.147261	0	0.154079	0	0.0663584	0	0.161351	0	0.127263	0	0.0981741	0	0.0186349	0	0.0690854	0	0.0427239	0	0.0645403	0	0.0290886	0.0268161	0	0.125899	0	0.0763576
HoxA_298|mm9|chr6:52933042-52942459	0	0.0495415	0	0.0386333	0	0.0836297	0	0.0890839	0	0.0868113	0	0.0854478	0	0.0586317	0	0	0	0.0795392	0	0.113627	0	0.0136353	0.0331792	0	0.141807	0	0.117718	0	0.246799	0	0.524958	0	0.0918109	0	0.288614	0	0.3427	0	0.0854478	0	0.164078	0	0.0263616	0	0	0.170441	0	0.0572682	0
HoxA_302|mm9|chr6:52952345-52960689	0	0.0431784	0	0.06954	0	0	0	0.00045451	0	0.0777211	0	0.0809027	0	0.095447	0	0.0431784	0	0.0331792	0	0.0659039	0	0.093629	0.0377243	0	0.102265	0	0.163169	0	0.0840843	0	0.274978	0	0.0622678	0	0.0886294	0	0.14408	0	0.070449	0	0.134989	0	0.0904474	0	0	0.14817	0	0.0781756	0
HoxA_303|mm9|chr6:52960690-52967527	0.024998	0	0.00909019	0	0.0427239	0	0.00636313	0	0	0	0.00045451	0	0.0113627	0	0.0168169	0	0.0299976	0	0.072267	0	0.0804482	0	0	0.0604498	0	0.0849933	0	0.0399968	0	0.0886294	0	0.070449	0	0.0172714	0	0.00818117	0	0.0886294	0	0	0	0.0768121	0	0.00863568	0.0136353	0	0.0286341	0	0.06954
HoxA_304|mm9|chr6:52967528-52968961	0	0.0127263	0	0.0263616	0	0.0140898	0	0.0277251	0	0.00590862	0	0.0199984	0	0.00227255	0	0.0095447	0	0	0	0.0354517	0	0.0163623	0.0118172	0	0.115445	0	0.113173	0	0.0399968	0	0.0759031	0	0.0613588	0	0.0486325	0	0.04636	0	0.0277251	0	0.0640858	0	0.0209074	0	0	0.048178	0	0.0159078	0
HoxA_307|mm9|chr6:52975108-52979968	0.0104537	0	0.0168169	0	0.0390878	0	0.0295431	0	0.0140898	0	0	0	0.0145443	0	0.00045451	0	0.0236345	0	0.022271	0	0	0	0	0.025907	0	0.0199984	0	0.0177259	0	0.0359063	0	0.0409059	0	0.0145443	0	0.0295431	0	0.0977195	0	0	0	0.0404513	0	0.0136353	0.00045451	0	0.0277251	0	0.0213619
HoxA_308|mm9|chr6:52979969-52985775	0	0	0	0.0636313	0	0.0409059	0	0.0318157	0	0.0113627	0	0.0949925	0	0.0372698	0	0.0386333	0	0.0527231	0	0.0268161	0	0	0.0136353	0	0.0645403	0	0.0145443	0	0.0322702	0	0.127717	0	0.0718125	0	0.0768121	0	0.0631768	0	0.109082	0	0.04636	0	0.022271	0	0	0.06954	0	0.0199984	0
HoxA_311|mm9|chr6:52990950-53001211	0.0268161	0	0.0145443	0	0	0	0.0245435	0	0	0	0.0686309	0	0.000909019	0	0.00136353	0	0.0254525	0	0	0	0.0127263	0	0	0	0	0.0618133	0	0.0218165	0	0.0204529	0	0.00636313	0	0	0	0	0	0.048178	0	0.0154533	0	0.049087	0	0.00727215	0.022271	0	0.0409059	0	0.0122718
HoxA_316|mm9|chr6:53013811-53020160	0.0122718	0	0.0186349	0	0.025907	0	0.00772666	0	0.0127263	0	0.024998	0	0	0	0.0286341	0	0.0413604	0	0.0177259	0	0.0922654	0	0	0.0627223	0	0.0509051	0	0.0163623	0	0.0527231	0	0.0127263	0	0	0	0.00909019	0	0.120445	0	0	0	0.0199984	0	0.0186349	0.0159078	0	0.0159078	0	0.0309066
HoxA_317|mm9|chr6:53020161-53021219	0	0.000909019	0	0.0386333	0	0.0172714	0	0.04636	0	0	0	0.0140898	0	0	0	0	0	0	0	0.0118172	0	0.0145443	0	0	0.0113627	0	0.0449964	0	0.0318157	0	0.0190894	0	0.0736305	0	0.04636	0	0.0649949	0	0.0181804	0	0.0290886	0	0.0118172	0	0	0.0545411	0	0.0131808	0
HoxA_319|mm9|chr6:53025253-53026089	0.00318157	0	0	0	0.0286341	0	0	0	0	0	0.0195439	0	0	0	0.0149988	0	0	0	0	0	0	0	0	0	0	0.0136353	0	0.0159078	0	0.0136353	0	0.025907	0	0.0218165	0	0.00727215	0	0.00045451	0	0	0	0.0113627	0	0	0.0154533	0	0.0418149	0	0
HoxA_322|mm9|chr6:53026446-53031824	0	0	0	0.0127263	0	0.0354517	0	0.0186349	0	0.0177259	0	0.0663584	0	0.0159078	0	0	0	0.0190894	0	0.0131808	0	0	0	0	0.0468145	0	0.0536321	0	0	0	0.071358	0	0.0172714	0	0.0199984	0	0.0436329	0	0.0349972	0	0.0395423	0	0	0	0	0.0418149	0	0.0145443	0
HoxA_323|mm9|chr6:53031825-53033187	0	0	0.0104537	0	0	0	0.0218165	0	0	0	0.0186349	0	0	0	0	0	0.0340882	0	0	0	0	0	0	0.0281796	0	0.0145443	0	0.00045451	0	0.0595407	0	0.0136353	0	0	0	0	0	0.04636	0	0.0172714	0	0.0427239	0	0	0.0131808	0	0.02318	0	0.00227255
HoxA_324|mm9|chr6:53033188-53035208	0	0	0	0	0	0.0199984	0	0.000909019	0	0	0	0	0	0.04636	0	0.0386333	0	0	0	0.0159078	0	0	0.0195439	0	0	0	0.022271	0	0.00999921	0	0.0295431	0	0	0	0.0431784	0	0	0	0.00045451	0	0	0	0.0140898	0	0	0.0113627	0	0.0159078	0
HoxA_325|mm9|chr6:53035209-53036923	0	0	0	0	0	0	0.0159078	0	0.0109082	0	0	0	0	0	0	0	0.0113627	0	0.0122718	0	0.0145443	0	0	0.0522686	0	0	0	0.0181804	0	0	0	0.0227255	0	0	0	0	0	0.0177259	0	0	0	0.0168169	0	0	0.0154533	0	0	0	0
HoxA_327|mm9|chr6:53039978-53044657	0	0.00045451	0	0.0145443	0	0.0154533	0	0.0145443	0	0	0	0.0113627	0	0	0	0.0209074	0	0.0113627	0	0.0136353	0	0.0113627	0	0	0.0363608	0	0.0149988	0	0.0313612	0	0.0281796	0	0.0368153	0	0.0127263	0	0	0	0	0	0	0	0	0	0	0.0213619	0	0.0168169	0
[truncated: 127 more columns]
