# Supplementary material for: Clustering of Tissue-Specific Sub-TADs Accompanies the Regulation of HoxA Genes in Developing Limbs
Source: PLoS Genet. 2013 Dec 26;9(12):e1004018. doi: 10.1371/journal.pgen.1004018 (PMC3873244; doi:10.1371/journal.pgen.1004018)
Supplement: Table S12 — Mouse 5C results for the distal limb replicate alternating “FR” design. Biological replicate of the distal limb 5C dataset presented in matrix format. This data is shown in Figure S4A. Predicted EcoRI restriction fragments and corresponding genomic regions are named at the top of each column and on the left of each row. Intersecting rows and columns identify the pair-wise contacts corresponding to interaction frequencies. The 5C data was filtered as described in Materials and Methods, and is normalized based on the number of sequence reads per 1,000. (XLSX) [file pgen.1004018.s020.xlsx]

## Sheet: Table S12. Distal limb rep.
Table S12. Mouse 5C results for the distal limb replicate alternating "FR" design
	HoxA_64|mm9|chr6:52099907-52102168	HoxA_65|mm9|chr6:52102168-52102347	HoxA_66|mm9|chr6:52102347-52102627	HoxA_67|mm9|chr6:52102627-52106574	HoxA_68|mm9|chr6:52106574-52114833	HoxA_69|mm9|chr6:52114833-52118412	HoxA_70|mm9|chr6:52118412-52118617	HoxA_71|mm9|chr6:52118617-52119970	HoxA_72|mm9|chr6:52119970-52120434	HoxA_73|mm9|chr6:52120434-52121814	HoxA_74|mm9|chr6:52121814-52125015	HoxA_75|mm9|chr6:52125015-52128991	HoxA_76|mm9|chr6:52128991-52130453	HoxA_77|mm9|chr6:52130453-52137259	HoxA_78|mm9|chr6:52137259-52138976	HoxA_79|mm9|chr6:52138976-52139489	HoxA_81|mm9|chr6:52140604-52146677	HoxA_82|mm9|chr6:52146677-52147259	HoxA_85|mm9|chr6:52156546-52158195	HoxA_86|mm9|chr6:52158195-52162386	HoxA_87|mm9|chr6:52162386-52163901	HoxA_88|mm9|chr6:52163901-52164024	HoxA_90|mm9|chr6:52165964-52166258	HoxA_91|mm9|chr6:52166258-52172097	HoxA_92|mm9|chr6:52172097-52173708	HoxA_93|mm9|chr6:52173708-52179119	HoxA_95|mm9|chr6:52179845-52182847	HoxA_97|mm9|chr6:52188276-52189337	HoxA_98|mm9|chr6:52189337-52193142	HoxA_99|mm9|chr6:52193142-52202193	HoxA_100|mm9|chr6:52202193-52208129	HoxA_101|mm9|chr6:52208129-52213464	HoxA_102|mm9|chr6:52213464-52215697	HoxA_103|mm9|chr6:52215697-52216109	HoxA_104|mm9|chr6:52216109-52218312	HoxA_105|mm9|chr6:52218312-52218603	HoxA_106|mm9|chr6:52218603-52232379	HoxA_107|mm9|chr6:52232379-52239458	HoxA_108|mm9|chr6:52239458-52240301	HoxA_109|mm9|chr6:52240301-52240552	HoxA_110|mm9|chr6:52240553-52241180	HoxA_113|mm9|chr6:52244253-52247080	HoxA_114|mm9|chr6:52247080-52247369	HoxA_115|mm9|chr6:52247369-52248708	HoxA_117|mm9|chr6:52249859-52251201	HoxA_118|mm9|chr6:52251201-52260690	HoxA_119|mm9|chr6:52260690-52262318	HoxA_120|mm9|chr6:52262318-52262666	HoxA_121|mm9|chr6:52262666-52263361
HoxA_64|mm9|chr6:52099907-52102168	0	1.59905	0	1.84204	0	1.40825	0	0.990626	0	1.04904	0	0.617121	0	0.512093	0	0.466104	0	0.666218	0	0.618986	0	0.0391527	0.233673	0	0.372261	0	0.230566	0	0.128645	0	0.246724	0	0.0509607	0	0.210057	0	0.112486	0	0.0341809	0	0.205707	0	0.0876275	0	0	0.222487	0	0.261018	0
HoxA_65|mm9|chr6:52102168-52102347	1.59905	0	2.43306	0	0.076441	0	0.114351	0	0.280905	0	0.212543	0	0.270962	0	0.259775	0	0.28712	0	0.0428815	0	0.0577969	0	0	0.142317	0	0.0559324	0	0.0677404	0	0.0652545	0	0.0522036	0	0.0497177	0	0.0609042	0	0.0633901	0	0	0	0	0	0	0.0621472	0	0.0565539	0	0.022373
HoxA_66|mm9|chr6:52102347-52102627	0	2.43306	0	1.49961	0	0.747009	0	0.628308	0	0.455539	0	0.496556	0	0.319436	0	0.215029	0	0.251075	0	0.226216	0	0.0267233	0.064633	0	0.0994355	0	0.10565	0	0.0584183	0	0.098814	0	0.0708478	0	0.0863846	0	0	0	0.0391527	0	0.0633901	0	0.149775	0	0	0.115594	0	0	0
HoxA_67|mm9|chr6:52102627-52106574	1.84204	0	1.49961	0	0.357346	0	0.221244	0	0.395256	0	0.902377	0	0.633901	0	0.715935	0	0.495313	0	0.390284	0	0.182713	0	0	0.596613	0	0.0696048	0	0.107515	0	0.0745766	0	0.14791	0	0.0565539	0	0.0664975	0	0.0981925	0	0.0478533	0	0.100678	0	0.0453674	0.0441245	0	0.300171	0	0.12678
HoxA_68|mm9|chr6:52106574-52114833	0	0.076441	0	0.357346	0	0.815371	0	0.246724	0	0.302035	0	0.394013	0	0.127402	0	0.111865	0	0.13921	0	0.0938422	0	0.0385312	0.0795484	0	0.141074	0	0.0242374	0	0	0	0.0279662	0	0	0	0	0	0.0217515	0	0.0609042	0	0	0	0.0248589	0	0	0	0	0.0248589	0
HoxA_69|mm9|chr6:52114833-52118412	1.40825	0	0.747009	0	0.815371	0	1.29453	0	1.15718	0	1.43125	0	0.640116	0	0.852659	0	0.711585	0	0.600342	0	0.210679	0	0	0.747009	0	0.209436	0	0.148532	0	0.182091	0	0.18582	0	0.0167797	0	0.0801698	0	0.112486	0	0	0	0.0391527	0	0.0640116	0.0627686	0	0.150396	0	0.136102
HoxA_70|mm9|chr6:52118412-52118617	0	0.114351	0	0.221244	0	1.29453	0	1.19385	0	0.586048	0	0.235538	0	0.182091	0	0.29147	0	0.184577	0	0.114972	0	0.127402	0.0901134	0	0.0845201	0	0.0689833	0	0.0254803	0	0.146046	0	0.02113	0	0.121808	0	0	0	0.000621472	0	0.065876	0	0	0	0	0.0801698	0	0	0
HoxA_71|mm9|chr6:52118617-52119970	0.990626	0	0.628308	0	0.246724	0	1.19385	0	1.75131	0	1.55803	0	0.508985	0	0.458646	0	0.352996	0	0.244238	0	0.400228	0	0	0.360454	0	0.259154	0	0.0907349	0	0.13921	0	0.0242374	0	0.180848	0	0.104407	0	0.0515821	0	0.0397742	0	0.103786	0	0.0192656	0.0279662	0	0	0	0.123051
HoxA_72|mm9|chr6:52119970-52120434	0	0.280905	0	0.395256	0	1.15718	0	1.75131	0	2.20685	0	0.569889	0	0.247346	0	0.370397	0	0.159097	0	0.191413	0	0.0497177	0.0528251	0	0.163447	0	0.150396	0	0.0621472	0	0.201978	0	0.1013	0	0.121187	0	0.044746	0	0	0	0.0789269	0	0.0304521	0	0	0.0981925	0	0.0453674	0
HoxA_73|mm9|chr6:52120434-52121814	1.04904	0	0.455539	0	0.302035	0	0.586048	0	2.20685	0	1.56052	0	0.689833	0	0.558703	0	0.602827	0	0.522036	0	0.195142	0	0	0.558081	0	0.22808	0	0.213165	0	0.186441	0	0.155368	0	0.125537	0	0.00124294	0	0.0758195	0	0.0814128	0	0.0845201	0	0.0316951	0.0391527	0	0.0677404	0	0.100057
HoxA_74|mm9|chr6:52121814-52125015	0	0.212543	0	0.902377	0	1.43125	0	1.55803	0	1.56052	0	1.37407	0	0.413279	0	0.387177	0	0.273448	0	0.645088	0	0.2113	0.339323	0	0.487855	0	0.247967	0	0.0267233	0	0.297685	0	0.117458	0	0.13921	0	0	0	0.0534466	0	0.119944	0	0.0298306	0	0	0.136724	0	0.0770625	0
HoxA_75|mm9|chr6:52125015-52128991	0.617121	0	0.496556	0	0.394013	0	0.235538	0	0.569889	0	1.37407	0	2.09125	0	0.530737	0	0.563675	0	0.523279	0	0.182091	0	0	0.624579	0	0.208193	0	0.360454	0	0.132995	0	0.24051	0	0.141696	0	0.113108	0	0.0242374	0	0	0	0.0907349	0	0.000621472	0	0	0.187684	0	0.19017
HoxA_76|mm9|chr6:52128991-52130453	0	0.270962	0	0.633901	0	0.640116	0	0.508985	0	0.689833	0	2.09125	0	0.875032	0	1.14289	0	0.454917	0	0.599099	0	0.119944	0.327516	0	0.169662	0	0.264125	0	0.0584183	0	0.0714692	0	0.150396	0	0.194521	0	0.149153	0	0.0733336	0	0.0279662	0	0.0385312	0	0	0.166554	0	0.0354239	0
HoxA_77|mm9|chr6:52130453-52137259	0.512093	0	0.319436	0	0.127402	0	0.182091	0	0.247346	0	0.413279	0	0.875032	0	1.32187	0	0.446217	0	0.274069	0	0.293956	0	0	0.222487	0	0.238645	0	0.0925993	0	0.0919778	0	0.0733336	0	0.119944	0	0.142938	0	0.0894919	0	0.0664975	0	0	0	0	0.076441	0	0.0609042	0	0.022373
HoxA_78|mm9|chr6:52137259-52138976	0	0.259775	0	0.715935	0	0.852659	0	0.458646	0	0.558703	0	0.530737	0	1.32187	0	2.44238	0	0.3039	0	0.347403	0	0.109379	0.112486	0	0.313843	0	0.285877	0	0.0422601	0	0.14791	0	0.293335	0	0.246724	0	0.0845201	0	0.0155368	0	0.103164	0	0.0783054	0	0	0.111243	0	0.0857631	0
HoxA_79|mm9|chr6:52138976-52139489	0.466104	0	0.215029	0	0.111865	0	0.29147	0	0.370397	0	0.387177	0	1.14289	0	2.44238	0	0.647573	0	0.215651	0	0.115594	0	0	0.285255	0	0.0186441	0	0.185199	0	0.0739551	0	0.113729	0	0.0236159	0	0.0248589	0	0	0	0.0292092	0	0.0441245	0	0	0.0497177	0	0.0497177	0	0
HoxA_81|mm9|chr6:52140604-52146677	0	0.28712	0	0.495313	0	0.711585	0	0.352996	0	0.602827	0	0.563675	0	0.446217	0	0.647573	0	2.12046	0	0.359211	0	0.0727122	0.182713	0	0.775597	0	0.363561	0	0.136102	0	0.127402	0	0.293335	0	0.0969496	0	0.0727122	0	0.0261018	0	0.14356	0	0	0	0	0.0354239	0	0	0
HoxA_82|mm9|chr6:52146677-52147259	0.666218	0	0.251075	0	0.13921	0	0.184577	0	0.159097	0	0.273448	0	0.454917	0	0.3039	0	2.12046	0	0.417629	0	0.139831	0	0	0.257289	0	0.168419	0	0.138588	0	0.182713	0	0.0938422	0	0.0615257	0	0.0391527	0	0.0739551	0	0.0360454	0	0.104407	0	0.0354239	0.065876	0	0.0826557	0	0.0733336
HoxA_85|mm9|chr6:52156546-52158195	0	0.0428815	0	0.390284	0	0.600342	0	0.244238	0	0.522036	0	0.523279	0	0.274069	0	0.215651	0	0.417629	0	2.11425	0	0.385312	0.48164	0	0.980061	0	0.434409	0	0.151639	0	0.327516	0	0.279662	0	0.14791	0	0.154746	0	0.0602827	0	0.0273448	0	0.0515821	0	0	0.190792	0	0.0366668	0
HoxA_86|mm9|chr6:52158195-52162386	0.618986	0	0.226216	0	0.0938422	0	0.114972	0	0.191413	0	0.645088	0	0.599099	0	0.347403	0	0.359211	0	2.11425	0	1.39769	0	0	1.49588	0	0.633901	0	0.343052	0	0.46051	0	0.359211	0	0.219379	0	0.246724	0	0.0621472	0	0	0	0.0217515	0	1.50148	0.0410171	0	0.323165	0	0.109379
HoxA_87|mm9|chr6:52162386-52163901	0	0.0577969	0	0.182713	0	0.210679	0	0.400228	0	0.195142	0	0.182091	0	0.293956	0	0.115594	0	0.139831	0	1.39769	0	0.998705	0.725257	0	0.847066	0	0.443731	0	0.11	0	0.308871	0	0.0789269	0	0.352374	0	0.0515821	0	0.0627686	0	0.0795484	0	0.0348024	0	0	0.119944	0	0	0
HoxA_88|mm9|chr6:52163901-52164024	0.0391527	0	0.0267233	0	0.0385312	0	0.127402	0	0.0497177	0	0.2113	0	0.119944	0	0.109379	0	0.0727122	0	0.385312	0	0.998705	0	0	0.671811	0	0.129888	0	0.114972	0	0.076441	0	0	0	0.0397742	0	0.0832772	0	0.183334	0	0	0	0	0	0	0.0391527	0	0.114972	0	0.0273448
HoxA_90|mm9|chr6:52165964-52166258	0.233673	0	0.064633	0	0.0795484	0	0.0901134	0	0.0528251	0	0.339323	0	0.327516	0	0.112486	0	0.182713	0	0.48164	0	0.725257	0	0	1.29266	0	0.228702	0	0.369776	0	0.254803	0	0.28712	0	0.249832	0	0.0403957	0	0.0236159	0	0.0397742	0	0	0	0	0	0	0.0640116	0	0.0969496
HoxA_91|mm9|chr6:52166258-52172097	0	0.142317	0	0.596613	0	0.747009	0	0.360454	0	0.558081	0	0.624579	0	0.222487	0	0.285255	0	0.257289	0	1.49588	0	0.671811	1.29266	0	4.2316	0	2.12543	0	0.402092	0	0.834015	0	0.484126	0	0.692941	0	0.190792	0	0.0391527	0	0.273448	0	0	0	0	0.24051	0	0.0925993	0
HoxA_92|mm9|chr6:52172097-52173708	0.372261	0	0.0994355	0	0.141074	0	0.0845201	0	0.163447	0	0.487855	0	0.169662	0	0.313843	0	0.775597	0	0.980061	0	0.847066	0	0	4.2316	0	1.92159	0	1.6121	0	1.01486	0	0.574861	0	0.51085	0	0.262261	0	0.23243	0	0.116215	0	0.0664975	0	0.0316951	0.131752	0	0.28712	0	0.0857631
HoxA_93|mm9|chr6:52173708-52179119	0	0.0559324	0	0.0696048	0	0.209436	0	0.259154	0	0.22808	0	0.208193	0	0.238645	0	0.0186441	0	0.168419	0	0.633901	0	0.129888	0.228702	0	1.92159	0	2.33052	0	0.49407	0	0.664975	0	0.518307	0	0.566161	0	0.13921	0	0.0621472	0	0.0466104	0	0.0602827	0	0	0.154125	0	0.032938	0
HoxA_95|mm9|chr6:52179845-52182847	0.230566	0	0.10565	0	0.0242374	0	0.0689833	0	0.150396	0	0.247967	0	0.264125	0	0.285877	0	0.363561	0	0.434409	0	0.443731	0	0	2.12543	0	2.33052	0	2.44549	0	1.09565	0	0.767517	0	0.422601	0	0.584183	0	0.140453	0	0.0528251	0	0.0913563	0	0.110622	0.0739551	0	0.338702	0	0.24921
HoxA_97|mm9|chr6:52188276-52189337	0	0.0677404	0	0.107515	0	0.148532	0	0.0907349	0	0.213165	0	0.360454	0	0.0925993	0	0.185199	0	0.138588	0	0.343052	0	0.114972	0.369776	0	1.6121	0	2.44549	0	0.507121	0	1.01797	0	0.660624	0	0.731472	0	0.135481	0	0.127402	0	0.076441	0	0	0	0	0.108136	0	0.129888	0
HoxA_98|mm9|chr6:52189337-52193142	0.128645	0	0.0584183	0	0	0	0.0254803	0	0.0621472	0	0.0267233	0	0.0584183	0	0.0422601	0	0.136102	0	0.151639	0	0.11	0	0	0.402092	0	0.49407	0	0.507121	0	0.226837	0	0.314465	0	0.097571	0	0.157854	0	0.0652545	0	0.0739551	0	0	0	0.0360454	0.055311	0	0.165933	0	0.0310736
HoxA_99|mm9|chr6:52193142-52202193	0	0.0652545	0	0.0745766	0	0.182091	0	0.13921	0	0.186441	0	0.132995	0	0.0919778	0	0.0739551	0	0.182713	0	0.46051	0	0.076441	0.254803	0	1.01486	0	1.09565	0	0.226837	0	1.79854	0	0.779325	0	0.707235	0	0.225594	0	0.0969496	0	0.139831	0	0.0478533	0	0	0.265368	0	0.132995	0
HoxA_100|mm9|chr6:52202193-52208129	0.246724	0	0.098814	0	0.0279662	0	0.146046	0	0.201978	0	0.297685	0	0.0714692	0	0.14791	0	0.127402	0	0.327516	0	0.308871	0	0	0.834015	0	0.664975	0	1.01797	0	1.79854	0	1.29018	0	1.0478	0	0.883733	0	0.318815	0	0.0410171	0	0.234295	0	0.234295	0.0950852	0	0.4139	0	0.218758
HoxA_101|mm9|chr6:52208129-52213464	0	0.0522036	0	0.14791	0	0.18582	0	0.0242374	0	0.155368	0	0.24051	0	0.0733336	0	0.113729	0	0.0938422	0	0.359211	0	0	0.28712	0	0.574861	0	0.767517	0	0.314465	0	1.29018	0	2.25905	0	1.43001	0	0.192035	0	0.141074	0	0.170905	0	0.132995	0	0	0.288984	0	0.227459	0
HoxA_102|mm9|chr6:52213464-52215697	0.0509607	0	0.0708478	0	0	0	0.02113	0	0.1013	0	0.117458	0	0.150396	0	0.293335	0	0.293335	0	0.279662	0	0.0789269	0	0	0.484126	0	0.518307	0	0.660624	0	0.779325	0	2.25905	0	3.02408	0	1.99741	0	0.107515	0	0.0254803	0	0.166554	0	0.044746	0.109379	0	0.231187	0	0.433166
HoxA_103|mm9|chr6:52215697-52216109	0	0.0497177	0	0.0565539	0	0.0167797	0	0.180848	0	0.125537	0	0.141696	0	0.119944	0	0.0236159	0	0.0615257	0	0.219379	0	0.0397742	0.249832	0	0.51085	0	0.422601	0	0.097571	0	1.0478	0	3.02408	0	2.76306	0	0.175876	0	0.118701	0	0.0453674	0	0.0913563	0	0	0.295199	0	0.076441	0
HoxA_104|mm9|chr6:52216109-52218312	0.210057	0	0.0863846	0	0	0	0.121808	0	0.121187	0	0.13921	0	0.194521	0	0.246724	0	0.0969496	0	0.14791	0	0.352374	0	0	0.692941	0	0.566161	0	0.731472	0	0.707235	0	1.43001	0	2.76306	0	3.05515	0	0.347403	0	0.12243	0	0.218758	0	0	0.156611	0	0.313843	0	0.358589
HoxA_105|mm9|chr6:52218312-52218603	0	0.0609042	0	0.0664975	0	0.0801698	0	0.104407	0	0.00124294	0	0.113108	0	0.142938	0	0.0248589	0	0.0391527	0	0.246724	0	0.0832772	0.0403957	0	0.262261	0	0.584183	0	0.157854	0	0.883733	0	1.99741	0	3.05515	0	0.351131	0	0.14356	0	0.338702	0	0.0677404	0	0	0.164069	0	0.23243	0
HoxA_106|mm9|chr6:52218603-52232379	0.112486	0	0	0	0.0217515	0	0	0	0.044746	0	0	0	0.149153	0	0.0845201	0	0.0727122	0	0.154746	0	0.0515821	0	0	0.190792	0	0.13921	0	0.135481	0	0.225594	0	0.192035	0	0.175876	0	0.351131	0	1.03289	0	0.241752	0	0.205086	0	0.128023	0.0826557	0	0.300792	0	0.188306
HoxA_107|mm9|chr6:52232379-52239458	0	0.0633901	0	0.0981925	0	0.112486	0	0.0515821	0	0.0758195	0	0.0242374	0	0.0894919	0	0	0	0.0739551	0	0.0621472	0	0.183334	0.0236159	0	0.23243	0	0.140453	0	0.0652545	0	0.318815	0	0.107515	0	0.347403	0	1.03289	0	2.10927	0	1.56611	0	0.242374	0	0	0.545652	0	0.198871	0
HoxA_108|mm9|chr6:52239458-52240301	0.0341809	0	0.0391527	0	0.0609042	0	0.000621472	0	0	0	0.0534466	0	0.0733336	0	0.0155368	0	0.0261018	0	0.0602827	0	0.0627686	0	0	0.0391527	0	0.0621472	0	0.127402	0	0.0969496	0	0.141074	0	0.118701	0	0.14356	0	2.10927	0	1.09379	0	0.419493	0	0.076441	0.119323	0	0.256668	0	0.188306
HoxA_109|mm9|chr6:52240301-52240552	0	0	0	0.0478533	0	0	0	0.0397742	0	0.0814128	0	0	0	0.0664975	0	0.0292092	0	0.0360454	0	0	0	0	0.0397742	0	0.116215	0	0.0528251	0	0.0739551	0	0.0410171	0	0.0254803	0	0.12243	0	0.241752	0	1.09379	0	2.12357	0	0.204464	0	0	0.153503	0	0.0546895	0
HoxA_110|mm9|chr6:52240553-52241180	0.205707	0	0.0633901	0	0	0	0.065876	0	0.0789269	0	0.119944	0	0.0279662	0	0.103164	0	0.14356	0	0.0273448	0	0.0795484	0	0	0.273448	0	0.0466104	0	0.076441	0	0.139831	0	0.170905	0	0.0453674	0	0.338702	0	1.56611	0	2.12357	0	0.549381	0	0.254803	0.485369	0	0.664353	0	0.223108
HoxA_113|mm9|chr6:52244253-52247080	0	0	0	0.100678	0	0.0391527	0	0.103786	0	0.0845201	0	0.0907349	0	0	0	0.0441245	0	0.104407	0	0.0217515	0	0	0	0	0.0664975	0	0.0913563	0	0	0	0.234295	0	0.166554	0	0.218758	0	0.205086	0	0.419493	0	0.549381	0	2.53001	0	0	0.432544	0	0.160961	0
HoxA_114|mm9|chr6:52247080-52247369	0.0876275	0	0.149775	0	0.0248589	0	0	0	0.0304521	0	0.0298306	0	0.0385312	0	0.0783054	0	0	0	0.0515821	0	0.0348024	0	0	0	0	0.0602827	0	0	0	0.0478533	0	0.132995	0	0.0913563	0	0.0677404	0	0.242374	0	0.204464	0	2.53001	0	2.21057	0.66746	0	0.3039	0	0.159097
HoxA_115|mm9|chr6:52247369-52248708	0	0	0	0.0453674	0	0.0640116	0	0.0192656	0	0.0316951	0	0.000621472	0	0	0	0	0	0.0354239	0	1.50148	0	0	0	0	0.0316951	0	0.110622	0	0.0360454	0	0.234295	0	0.044746	0	0	0	0.128023	0	0.076441	0	0.254803	0	2.21057	0	0	0.403957	0	0.127402	0
HoxA_117|mm9|chr6:52249859-52251201	0	0.0621472	0	0.0441245	0	0.0627686	0	0.0279662	0	0.0391527	0	0	0	0.076441	0	0.0497177	0	0.065876	0	0.0410171	0	0.0391527	0	0	0.131752	0	0.0739551	0	0.055311	0	0.0950852	0	0.109379	0	0.156611	0	0.0826557	0	0.119323	0	0.485369	0	0.66746	0	0	0.756331	0	0.0857631	0
HoxA_118|mm9|chr6:52251201-52260690	0.222487	0	0.115594	0	0	0	0.0801698	0	0.0981925	0	0.136724	0	0.166554	0	0.111243	0	0.0354239	0	0.190792	0	0.119944	0	0	0.24051	0	0.154125	0	0.108136	0	0.265368	0	0.288984	0	0.295199	0	0.164069	0	0.545652	0	0.153503	0	0.432544	0	0.403957	0.756331	0	2.07572	0	1.25599
HoxA_119|mm9|chr6:52260690-52262318	0	0.0565539	0	0.300171	0	0.150396	0	0	0	0.0677404	0	0.187684	0	0.0609042	0	0.0497177	0	0.0826557	0	0.323165	0	0.114972	0.0640116	0	0.28712	0	0.338702	0	0.165933	0	0.4139	0	0.231187	0	0.313843	0	0.300792	0	0.256668	0	0.664353	0	0.3039	0	0	2.07572	0	2.0782	0
HoxA_120|mm9|chr6:52262318-52262666	0.261018	0	0	0	0.0248589	0	0	0	0.0453674	0	0.0770625	0	0.0354239	0	0.0857631	0	0	0	0.0366668	0	0	0	0	0.0925993	0	0.032938	0	0.129888	0	0.132995	0	0.227459	0	0.076441	0	0.23243	0	0.198871	0	0.0546895	0	0.160961	0	0.127402	0.0857631	0	2.0782	0	2.38956
HoxA_121|mm9|chr6:52262666-52263361	0	0.022373	0	0.12678	0	0.136102	0	0.123051	0	0.100057	0	0.19017	0	0.022373	0	0	0	0.0733336	0	0.109379	0	0.0273448	0.0969496	0	0.0857631	0	0.24921	0	0.0310736	0	0.218758	0	0.433166	0	0.358589	0	0.188306	0	0.188306	0	0.223108	0	0.159097	0	0	1.25599	0	2.38956	0
HoxA_122|mm9|chr6:52263361-52265393	0.381584	0	0.131752	0	0.104407	0	0.0640116	0	0.0385312	0	0.172769	0	0.230566	0	0.0807913	0	0.230566	0	0.129888	0	0.022373	0	0	0.476047	0	0.274069	0	0.42633	0	0.384691	0	0.602206	0	0.289606	0	0.208193	0	0.561189	0	0.276555	0	0.449324	0	0.0876275	0.192035	0	1.71029	0	1.44741
HoxA_123|mm9|chr6:52265393-52268866	0	0.0565539	0	0.129888	0	0.209436	0	0.111865	0	0.0739551	0	0.0832772	0	0.0969496	0	0.0149153	0	0.129888	0	0	0	0.0261018	0.0304521	0	0.088249	0	0.100057	0	0.0316951	0	0.123051	0	0.2026	0	0.29147	0	0.120565	0	0.222487	0	0.098814	0	0.0261018	0	0	0.433166	0	0.242995	0
HoxA_124|mm9|chr6:52268866-52271073	0.177741	0	0.156611	0	0.0981925	0	0.0807913	0	0.0664975	0	0.152882	0	0.158475	0	0.136724	0	0.184577	0	0.0453674	0	0.0379098	0	0	0.238645	0	0.149775	0	0.134859	0	0.0751981	0	0.193899	0	0.0708478	0	0.137967	0	0.224973	0	0.114972	0	0.197628	0	0.0403957	0.1013	0	0.799212	0	0.664353
HoxA_125|mm9|chr6:52271073-52271271	0	0.0932207	0	0.128023	0	0.213165	0	0.118701	0	0.0621472	0	0	0	0.000621472	0	0.0838987	0	0.0714692	0	0.0621472	0	0	0.032938	0	0.0633901	0	0.121808	0	0.0180227	0	0.173391	0	0.160961	0	0.12678	0	0.032938	0	0.0838987	0	0.154746	0	0.0310736	0	0	0.500285	0	0.26164	0
HoxA_126|mm9|chr6:52271271-52272007	0.149153	0	0.170283	0	0.0403957	0	0.121808	0	0.0894919	0	0.262882	0	0.0851416	0	0.205707	0	0.118701	0	0.129266	0	0.0242374	0	0	0.194521	0	0.000621472	0	0.212543	0	0.108136	0	0.241752	0	0.332487	0	0.199492	0	0.264747	0	0.0584183	0	0.135481	0	0.097571	0.139831	0	0.669325	0	0.357968
HoxA_127|mm9|chr6:52272007-52273662	0	0.0422601	0	0.203843	0	0.148532	0	0	0	0.125537	0	0.0702263	0	0.0316951	0	0.0354239	0	0.0627686	0	0.187063	0	0.0727122	0	0	0.109379	0	0.16034	0	0	0	0.293956	0	0.165311	0	0.286498	0	0.221244	0	0.0907349	0	0.187684	0	0.0410171	0	0	0.374126	0	0.403957	0
HoxA_129|mm9|chr6:52273751-52279265	0.146667	0	0.0385312	0	0	0	0	0	0.000621472	0	0.103786	0	0.103164	0	0.0627686	0	0	0	0.0348024	0	0.0509607	0	0	0.0727122	0	0.0944637	0	0	0	0.022373	0	0.172769	0	0.0348024	0	0.0584183	0	0.108136	0	0.149775	0	0.0323165	0	0.11	0.0708478	0	0.187063	0	0.197628
HoxA_130|mm9|chr6:52279265-52282632	0	0	0	0.0497177	0	0	0	0	0	0.0242374	0	0.0360454	0	0.0416386	0	0.0236159	0	0.0205086	0	0.111865	0	0.00124294	0.0528251	0	0	0	0.0845201	0	0.000621472	0	0.153503	0	0.0888704	0	0.0696048	0	0.0845201	0	0.065876	0	0.0242374	0	0.02113	0	0	0.167176	0	0.00683619	0
HoxA_133|mm9|chr6:52301128-52303118	0.0602827	0	0	0	0.0416386	0	0	0	0	0	0.0602827	0	0.128645	0	0.0267233	0	0.0167797	0	0.0515821	0	0.0285877	0	0	0.125537	0	0.02113	0	0	0	0.0267233	0	0	0	0	0	0.0453674	0	0.0509607	0	0	0	0.055311	0	0.0130509	0.0391527	0	0.0783054	0	0.022373
HoxA_137|mm9|chr6:52313112-52316057	0	0	0	0	0	0.0292092	0	0.055311	0	0	0	0	0	0.0242374	0	0.0826557	0	0.0192656	0	0.0261018	0	0.0217515	0.0180227	0	0	0	0.0627686	0	0	0	0.0279662	0	0.0509607	0	0.0348024	0	0.032938	0	0.188306	0	0.106893	0	0.0627686	0	0	0.0758195	0	0.0161583	0
HoxA_139|mm9|chr6:52316168-52332467	0.0689833	0	0	0	0.022373	0	0	0	0	0	0.0205086	0	0.0689833	0	0.0360454	0	0.0335595	0	0.0254803	0	0.0292092	0	0	0.0335595	0	0.0720907	0	0	0	0.0124294	0	0.119323	0	0.0323165	0	0.0484748	0	0.0627686	0	0.0348024	0	0.123051	0	0.140453	0.0316951	0	0.0192656	0	0.109379
HoxA_142|mm9|chr6:52334697-52337309	0.055311	0	0	0	0.0621472	0	0	0	0.0267233	0	0.0304521	0	0	0	0.0161583	0	0.032938	0	0.0621472	0	0	0	0	0.0229944	0	0.0248589	0	0.10565	0	0	0	0.0633901	0	0	0	0	0	0.136724	0	0.0360454	0	0.0261018	0	0	0.0677404	0	0.0664975	0	0.0217515
HoxA_143|mm9|chr6:52337309-52345436	0	0.0285877	0	0	0	0	0	0.0528251	0	0.043503	0	0	0	0	0	0	0	0.123673	0	0.0509607	0	0.0671189	0.0348024	0	0.0652545	0	0.14791	0	0.0546895	0	0.0304521	0	0.123673	0	0.0720907	0	0	0	0.0410171	0	0.0298306	0	0.0242374	0	0	0.0633901	0	0.0292092	0
HoxA_146|mm9|chr6:52349868-52361783	0.0341809	0	0	0	0.0267233	0	0	0	0.0372883	0	0.0267233	0	0.0497177	0	0	0	0.174634	0	0	0	0.0167797	0	0	0	0	0	0	0.000621472	0	0.0832772	0	0.0198871	0	0.0739551	0	0.0627686	0	0.139831	0	0.0366668	0	0.0820343	0	0.0335595	0.0981925	0	0.0354239	0	0
HoxA_147|mm9|chr6:52361783-52364459	0	0.0397742	0	0	0	0	0	0.0354239	0	0.0403957	0	0.0348024	0	0.0814128	0	0	0	0.0242374	0	0.0410171	0	0.0379098	0.044746	0	0.0422601	0	0.1013	0	0	0	0.0981925	0	0	0	0	0	0.0696048	0	0.124916	0	0.0316951	0	0.0472318	0	0	0.210057	0	0.00807913	0
HoxA_148|mm9|chr6:52364459-52367178	0.0633901	0	0	0	0.0335595	0	0.0316951	0	0	0	0	0	0	0	0	0	0.0304521	0	0.0509607	0	0	0	0	0.0410171	0	0.0087006	0	0	0	0	0	0.0428815	0	0.0174012	0	0	0	0	0	0	0	0	0	0	0	0	0.0615257	0	0
HoxA_149|mm9|chr6:52367178-52369809	0	0	0	0	0	0.0770625	0	0.0577969	0	0	0	0.0739551	0	0.0714692	0	0.0360454	0	0.109379	0	0.11808	0	0	0	0	0.190792	0	0.153503	0	0	0	0.182713	0	0.198249	0	0.141696	0	0.20695	0	0.0410171	0	0.177119	0	0.145424	0	0	0.0559324	0	0.0292092	0
HoxA_150|mm9|chr6:52369809-52372052	0.0366668	0	0.0298306	0	0	0	0.0142938	0	0.0130509	0	0	0	0	0	0.0360454	0	0	0	0.0254803	0	0.0925993	0	0	0.0410171	0	0.124916	0	0	0	0.0901134	0	0.144803	0	0.0229944	0	0.0285877	0	0.137345	0	0	0	0.0615257	0	0.0727122	0.0385312	0	0.0142938	0	0.0714692
HoxA_151|mm9|chr6:52372052-52381044	0	0	0	0.0633901	0	0	0	0	0	0.0640116	0	0	0	0	0	0	0	0	0	0.0279662	0	0	0	0	0.0273448	0	0.238024	0	0.0410171	0	0.0192656	0	0	0	0.0503392	0	0.106893	0	0.0615257	0	0.0733336	0	0.0559324	0	0	0.128023	0	0	0
HoxA_153|mm9|chr6:52381133-52383492	0	0	0.00994355	0	0.0348024	0	0	0	0	0	0.0832772	0	0	0	0	0	0.0602827	0	0	0	0	0	0	0.0720907	0	0.0385312	0	0	0	0.0379098	0	0.119323	0	0.0261018	0	0.0478533	0	0.106893	0	0.00745766	0	0.0615257	0	0	0.224351	0	0.0273448	0	0
HoxA_154|mm9|chr6:52383492-52387391	0	0.0267233	0	0	0	0.022373	0	0.0304521	0	0.0236159	0	0	0	0	0	0	0	0.0254803	0	0	0	0	0	0	0.0422601	0	0	0	0.0304521	0	0.0205086	0	0.0379098	0	0.0354239	0	0.055311	0	0.0198871	0	0.0776839	0	0.0285877	0	0	0.0814128	0	0.0348024	0
HoxA_155|mm9|chr6:52387391-52392264	0.0751981	0	0.00124294	0	0.0503392	0	0	0	0	0	0.0379098	0	0.0304521	0	0	0	0.0615257	0	0.0279662	0	0.0379098	0	0	0.112486	0	0	0	0.00124294	0	0.133616	0	0.144803	0	0.0273448	0	0.145424	0	0.119323	0	0	0	0.0354239	0	0.0198871	0.0292092	0	0.0708478	0	0.0360454
HoxA_156|mm9|chr6:52392264-52401093	0	0.02113	0	0.0316951	0	0	0	0.0397742	0	0	0	0	0	0.0217515	0	0	0	0	0	0.0714692	0	0	0.032938	0	0.0323165	0	0.0751981	0	0.0254803	0	0.127402	0	0.0279662	0	0.032938	0	0.11808	0	0	0	0.100678	0	0.0391527	0	0	0.101921	0	0.0609042	0
HoxA_157|mm9|chr6:52401093-52402200	0.0745766	0	0	0	0.0584183	0	0	0	0.00621472	0	0.0304521	0	0.0335595	0	0.0596613	0	0.0919778	0	0	0	0	0	0	0	0	0.000621472	0	0	0	0.0528251	0	0.0609042	0	0.0292092	0	0.0310736	0	0.111865	0	0.0403957	0	0.0739551	0	0.0602827	0.0565539	0	0.149775	0	0.0298306
HoxA_158|mm9|chr6:52402200-52407151	0	0.0205086	0	0.0528251	0	0	0	0.0192656	0	0	0	0.0205086	0	0	0	0	0	0.0180227	0	0.0174012	0	0	0	0	0.0298306	0	0.043503	0	0.0279662	0	0.0391527	0	0	0	0	0	0.0938422	0	0.02113	0	0.0807913	0	0.0316951	0	0	0.0671189	0	0.0285877	0
HoxA_159|mm9|chr6:52407152-52410076	0	0	0	0	0.02113	0	0	0	0	0	0.097571	0	0.0739551	0	0	0	0.0919778	0	0.0261018	0	0.0708478	0	0	0.0932207	0	0.043503	0	0.0714692	0	0.102543	0	0.0838987	0	0.11808	0	0.0801698	0	0.110622	0	0.0876275	0	0.0602827	0	0	0.0994355	0	0.125537	0	0.102543
HoxA_161|mm9|chr6:52415131-52419678	0	0	0	0	0.000621472	0	0.0273448	0	0	0	0.0590398	0	0	0	0	0	0	0	0	0	0.0229944	0	0	0.0310736	0	0.0739551	0	0.12678	0	0.108136	0	0.0254803	0	0.0745766	0	0.124916	0	0.196385	0	0.0354239	0	0.0559324	0	0.11	0.160961	0	0.0969496	0	0.100057
HoxA_163|mm9|chr6:52420006-52429375	0	0	0	0	0	0.032938	0	0	0	0.0416386	0	0.0316951	0	0.00186441	0	0	0	0.0969496	0	0.1013	0	0	0	0	0	0	0.0236159	0	0.0354239	0	0.0609042	0	0.0633901	0	0.0341809	0	0.0683619	0	0.125537	0	0	0	0.0745766	0	0	0.188927	0	0.0944637	0
HoxA_165|mm9|chr6:52438705-52440652	0.000621472	0	0	0	0.0515821	0	0	0	0.0248589	0	0.0509607	0	0.0360454	0	0	0	0	0	0.0503392	0	0	0	0	0.054068	0	0.0379098	0	0.0379098	0	0.0248589	0	0.0261018	0	0.0149153	0	0.0155368	0	0.0428815	0	0	0	0.0298306	0	0.0410171	0	0	0.000621472	0	0.0174012
HoxA_167|mm9|chr6:52441759-52444151	0	0	0	0	0	0	0.0385312	0	0	0	0	0	0.0590398	0	0.000621472	0	0	0	0	0	0.0254803	0	0	0.00248589	0	0.0714692	0	0.0739551	0	0.000621472	0	0.142317	0	0.0503392	0	0.0689833	0	0.0285877	0	0.097571	0	0.106272	0	0.0310736	0.0335595	0	0.218758	0	0.0304521
HoxA_168|mm9|chr6:52444151-52448361	0	0	0	0.0316951	0	0.0372883	0	0.0503392	0	0	0	0.0410171	0	0.0348024	0	0.0341809	0	0	0	0	0	0	0.0304521	0	0.0497177	0	0	0	0.0161583	0	0.0640116	0	0.0298306	0	0.149153	0	0.10565	0	0.0292092	0	0.0590398	0	0.00124294	0	0	0.0354239	0	0.205086	0
HoxA_169|mm9|chr6:52448361-52449991	0.0932207	0	0.0279662	0	0	0	0	0	0	0	0.0441245	0	0	0	0.0161583	0	0.0341809	0	0	0	0.0522036	0	0	0.0590398	0	0.0279662	0	0	0	0.0198871	0	0.02113	0	0.0167797	0	0	0	0.158475	0	0.000621472	0	0.0273448	0	0.0198871	0.0354239	0	0.044746	0	0.0652545
HoxA_171|mm9|chr6:52450036-52462044	0	0.000621472	0	0	0	0	0	0.0242374	0	0	0	0.0316951	0	0.0410171	0	0	0	0.0267233	0	0.0279662	0	0.0372883	0	0	0.0671189	0	0.0602827	0	0	0	0.0590398	0	0.0733336	0	0.0366668	0	0.0677404	0	0.0323165	0	0.151018	0	0.100678	0	0	0.13921	0	0.064633	0
HoxA_173|mm9|chr6:52464987-52470467	0	0	0	0	0	0	0	0	0	0	0	0	0	0	0	0	0.0279662	0	0	0	0	0	0	0.0466104	0	0	0	0.032938	0	0.0298306	0	0.0609042	0	0.032938	0	0	0	0.201978	0	0.0248589	0	0.0497177	0	0.00124294	0	0	0.170905	0	0.02113
HoxA_174|mm9|chr6:52470467-52478865	0	0.000621472	0	0.032938	0	0	0	0.0497177	0	0	0	0	0	0.0192656	0	0.0633901	0	0.0254803	0	0.0304521	0	0	0	0	0.0590398	0	0.109379	0	0.0372883	0	0.0938422	0	0.154746	0	0.158475	0	0.164069	0	0	0	0.055311	0	0.123673	0	0	0.224973	0	0.151639	0
HoxA_175|mm9|chr6:52478866-52483388	0.0292092	0	0	0	0.065876	0	0.0261018	0	0	0	0.088249	0	0.0683619	0	0	0	0.0310736	0	0	0	0	0	0	0.0192656	0	0	0	0	0	0.0596613	0	0.0745766	0	0.0484748	0	0.000621472	0	0.087006	0	0.0801698	0	0.0285877	0	0.0366668	0	0	0.02113	0	0.0490963
HoxA_176|mm9|chr6:52483388-52490414	0	0	0	0.0652545	0	0	0	0.0546895	0	0.0304521	0	0	0	0.065876	0	0.0689833	0	0.02113	0	0.0683619	0	0.00124294	0.0403957	0	0.170905	0	0.16904	0	0	0	0.16469	0	0.175876	0	0.0683619	0	0.214408	0	0	0	0.0615257	0	0	0	0	0.201978	0	0.0590398	0
HoxA_177|mm9|chr6:52490414-52493874	0.097571	0	0	0	0	0	0.0546895	0	0.0217515	0	0.0273448	0	0.0832772	0	0.0316951	0	0.103786	0	0.0180227	0	0.0229944	0	0	0.0130509	0	0.0149153	0	0.0279662	0	0.0205086	0	0.108758	0	0.0838987	0	0.0136724	0	0.0416386	0	0.022373	0	0	0	0	0.0795484	0	0.176498	0	0.0298306
HoxA_178|mm9|chr6:52493874-52497394	0	0	0	0.0285877	0	0.00745766	0	0.0273448	0	0.0335595	0	0.0261018	0	0.162204	0	0.0254803	0	0	0	0.0304521	0	0.0683619	0.0273448	0	0	0	0	0	0	0	0.2113	0	0.0801698	0	0.218758	0	0.113729	0	0.000621472	0	0.0503392	0	0.098814	0	0	0.0671189	0	0	0
HoxA_179|mm9|chr6:52497394-52497615	0.0403957	0	0	0	0	0	0	0	0	0	0.0267233	0	0	0	0.0248589	0	0.000621472	0	0.000621472	0	0	0	0	0.0428815	0	0	0	0	0	0.0478533	0	0.0242374	0	0.0292092	0	0.0751981	0	0.127402	0	0.0236159	0	0	0	0.0372883	0.0254803	0	0.0783054	0	0.0279662
HoxA_180|mm9|chr6:52497615-52497933	0	0	0	0.0304521	0	1.30012	0	0	0	0	0	0	0	0.0751981	0	0.0279662	0	0	0	0	0	0	0.0198871	0	0.0335595	0	0.0323165	0	0.0640116	0	0.133616	0	0.0789269	0	0	0	0	0	0	0	0.0155368	0	0.0863846	0	0	0.064633	0	0.0198871	0
HoxA_181|mm9|chr6:52497933-52501912	0	0	0.0403957	0	0	0	0.120565	0	0	0	0.0671189	0	0.0292092	0	0.000621472	0	0	0	0	0	0.114351	0	0	0.0292092	0	0	0	0.0416386	0	0.195764	0	0.0323165	0	0.0689833	0	0.180848	0	0.0745766	0	0.0484748	0	0.13921	0	0.113108	0.0298306	0	0.265368	0	0.0372883
HoxA_182|mm9|chr6:52501912-52506069	0	0.154125	0	0	0	0.0801698	0	0.0298306	0	0.0385312	0	0	0	0.043503	0	0.0391527	0	0	0	0.0708478	0	0.0751981	0.0702263	0	0.02113	0	0.174012	0	0.131131	0	0.144803	0	0.0528251	0	0.0845201	0	0.115594	0	0.0708478	0	0.246103	0	0.0838987	0	0	0.216894	0	0.121808	0
HoxA_183|mm9|chr6:52506070-52509766	0.108758	0	0	0	0	0	0.0304521	0	0.000621472	0	0.0360454	0	0.000621472	0	0	0	0.100057	0	0	0	0.0528251	0	0	0	0	0.0267233	0	0.0751981	0	0.0826557	0	0.0876275	0	0.109379	0	0.0950852	0	0.054068	0	0.0577969	0	0.0950852	0	0	0.0453674	0	0.0621472	0	0.0602827
HoxA_185|mm9|chr6:52509879-52510899	0	0	0	0.0341809	0	0.0391527	0	0	0	0.0229944	0	0.0298306	0	0	0	0	0	0	0	0.0136724	0	0	0	0	0.0957066	0	0.0577969	0	0.0310736	0	0.0814128	0	0.0615257	0	0.0683619	0	0.0745766	0	0	0	0.0273448	0	0.0453674	0	0	0.16469	0	0	0
HoxA_187|mm9|chr6:52514325-52518961	0.0472318	0	0	0	0.0254803	0	0.11808	0	0	0	0.0304521	0	0.0261018	0	0.044746	0	0	0	0.0801698	0	0.0963281	0	0	0.250453	0	0.0323165	0	0.0267233	0	0.0577969	0	0.114351	0	0.0832772	0	0.0341809	0	0.151018	0	0.142317	0	0.0279662	0	0	0.0372883	0	0.205086	0	0.146667
HoxA_189|mm9|chr6:52520631-52522484	0	0	0	0	0	0.0546895	0	0.000621472	0	0.0267233	0	0.0459889	0	0.076441	0	0	0	0.0683619	0	0.0919778	0	0	0	0	0.0391527	0	0.0851416	0	0.0192656	0	0.12678	0	0.142938	0	0.116837	0	0.0422601	0	0.100057	0	0.180227	0	0.119323	0	0	0.259154	0	0	0
HoxA_191|mm9|chr6:52522985-52524187	0	0	0.02113	0	0	0	0	0	0	0	0	0	0.0720907	0	0	0	0.0838987	0	0.0273448	0	0.000621472	0	0	0.0242374	0	0.0410171	0	0.0248589	0	0.0497177	0	0.0285877	0	0	0	0.0888704	0	0	0	0	0	0	0	0	0.0273448	0	0.0428815	0	0.0273448
HoxA_194|mm9|chr6:52527037-52527403	0.032938	0	0	0	0	0	0	0	0	0	0.0602827	0	0	0	0.1013	0	0	0	0.0310736	0	0.0770625	0	0	0.241752	0	0.064633	0	0.187063	0	0.119323	0	0.141074	0	0.0441245	0	0.0783054	0	0.0360454	0	0.0590398	0	0.0528251	0	0.0441245	0.0739551	0	0.110622	0	0.065876
HoxA_195|mm9|chr6:52527403-52527763	0	0.0391527	0	0.0205086	0	0.0403957	0	0.130509	0	0.0304521	0	0.0348024	0	0	0	0.0379098	0	0	0	0.0248589	0	0.0316951	0.0727122	0	0.214408	0	0.100057	0	0	0	0.142317	0	0.0466104	0	0.119323	0	0.107515	0	0.108758	0	0.0770625	0	0.0292092	0	0	0.11	0	0.104407	0
HoxA_196|mm9|chr6:52527763-52541897	0.0391527	0	0.0770625	0	0	0	0	0	0	0	0.0130509	0	0.125537	0	0.0323165	0	0.0335595	0	0.0304521	0	0.0801698	0	0	0	0	0.0205086	0	0	0	0.224973	0	0.157854	0	0.0714692	0	0.199492	0	0.0273448	0	0.0838987	0	0.0205086	0	0.0770625	0.0490963	0	0.180227	0	0.127402
HoxA_197|mm9|chr6:52541897-52542057	0	0	0	0	0	0.0851416	0	0	0	0	0	0.0335595	0	0.032938	0	0.0602827	0	0.0372883	0	0.0727122	0	0	0	0	0.0304521	0	0	0	0	0	0.113729	0	0.0528251	0	0.0316951	0	0.130509	0	0.11	0	0.0354239	0	0	0	0	0.0534466	0	0.0696048	0
HoxA_198|mm9|chr6:52542057-52542687	0	0	0	0	0.0428815	0	0	0	0.0298306	0	0.0248589	0	0.000621472	0	0.0627686	0	0.0335595	0	0.0292092	0	0	0	0	0.000621472	0	0	0	0	0	0.0503392	0	0.0509607	0	0.0490963	0	0.0565539	0	0	0	0	0	0.0323165	0	0.0360454	0.0242374	0	0.144803	0	0.0379098
HoxA_199|mm9|chr6:52542687-52542962	0	0	0	0	0	0.0360454	0	0	0	0	0	0	0	0	0	0.00248589	0	0.0316951	0	0.022373	0	0	0	0	0	0	0.0584183	0	0.0416386	0	0.0807913	0	0	0	0.0242374	0	0.0341809	0	0	0	0.0304521	0	0.0708478	0	0	0	0	0	0
HoxA_201|mm9|chr6:52545386-52551985	0	0	0	0	0	0.000621472	0	0	0	0	0	0	0	0	0	0	0	0.0335595	0	0	0	0.0267233	0	0	0.199492	0	0	0	0.0229944	0	0.0876275	0	0.110622	0	0.0627686	0	0.0403957	0	0	0	0.0397742	0	0	0	0	0.0372883	0	0.130509	0
HoxA_202|mm9|chr6:52551985-52562232	0.0832772	0	0.0335595	0	0	0	0.0142938	0	0	0	0	0	0.0503392	0	0	0	0.00124294	0	0	0	0.0155368	0	0	0.0733336	0	0.0938422	0	0.174634	0	0.104407	0	0.0720907	0	0.0354239	0	0.263504	0	0.242374	0	0.108136	0	0.168419	0	0.134238	0.134238	0	0.0677404	0	0.0503392
HoxA_203|mm9|chr6:52562232-52568056	0	0.0261018	0	0	0	0.106272	0	0.0621472	0	0.0484748	0	0	0	0.0385312	0	0.0316951	0	0.102543	0	0.100057	0	0.0379098	0.0459889	0	0.113729	0	0.0845201	0	0.0335595	0	0.209436	0	0.114351	0	0.175255	0	0.133616	0	0.110622	0	0.157232	0	0.0783054	0	0	0.0248589	0	0	0
HoxA_206|mm9|chr6:52575680-52581530	0.0236159	0	0	0	0	0	0	0	0	0	0.0254803	0	0.0621472	0	0.0298306	0	0	0	0.0236159	0	0.0198871	0	0	0.12243	0	0	0	0.000621472	0	0.118701	0	0.0664975	0	0.0335595	0	0.088249	0	0.0925993	0	0.114351	0	0.0323165	0	0.0372883	0.0546895	0	0	0	0.0522036
HoxA_208|mm9|chr6:52582510-52584015	0	0	0	0.0323165	0	0.0372883	0	0	0	0.0714692	0	0.0957066	0	0.0714692	0	0	0	0.0783054	0	0	0	0	0	0	0.0453674	0	0.117458	0	0	0	0.13921	0	0.206329	0	0	0	0.111865	0	0.165311	0	0	0	0	0	0	0.198871	0	0.0354239	0
HoxA_210|mm9|chr6:52584025-52588283	0	0	0	0	0	0	0.0422601	0	0.0335595	0	0	0	0.044746	0	0.0310736	0	0	0	0.0851416	0	0.00994355	0	0	0.173391	0	0.0901134	0	0	0	0.0403957	0	0.0354239	0	0.123051	0	0.0229944	0	0	0	0.106893	0	0.0907349	0	0.0379098	0.0198871	0	0	0	0
HoxA_211|mm9|chr6:52588283-52590517	0	0	0	0.0273448	0	0.193899	0	0.032938	0	0.130509	0	0.0702263	0	0	0	0	0	0.0304521	0	0.120565	0	0	0	0	0.210057	0	0.123673	0	0.0845201	0	0.300171	0	0.317572	0	0.339945	0	0.136724	0	0.0901134	0	0.100057	0	0.0466104	0	0	0.254182	0	0.117458	0
HoxA_220|mm9|chr6:52626005-52627104	0	0	0	0	0.0304521	0	0.0136724	0	0.0584183	0	0.0304521	0	0.0472318	0	0	0	0	0	0	0	0.0316951	0	0	0	0	0.0348024	0	0.00186441	0	0.169662	0	0.0714692	0	0.0633901	0	0.0677404	0	0.0621472	0	0.0385312	0	0.0546895	0	0.0559324	0.0795484	0	0.0683619	0	0
HoxA_221|mm9|chr6:52627105-52628031	0	0	0	0	0	0	0	0.0254803	0	0.0385312	0	0	0	0.104407	0	0	0	0.0298306	0	0	0	0	0.088249	0	0.0366668	0	0.111865	0	0.0652545	0	0.0845201	0	0.119944	0	0.064633	0	0.0422601	0	0.0577969	0	0.13921	0	0	0	0	0.0683619	0	0	0
HoxA_225|mm9|chr6:52637837-52641317	0.0478533	0	0.139831	0	0	0	0	0	0	0	0.0273448	0	0.0242374	0	0	0	0.0285877	0	0	0	0.064633	0	0	0.0478533	0	0	0	0.119944	0	0.0739551	0	0.16904	0	0.137967	0	0.0609042	0	0.088249	0	0	0	0.0938422	0	0.0397742	0.0304521	0	0.00248589	0	0.0310736
HoxA_226|mm9|chr6:52641318-52647573	0	0	0	0.0727122	0	0.0428815	0	0.0341809	0	0.0391527	0	0.129888	0	0.097571	0	0.142317	0	0.0310736	0	0	0	0	0.0590398	0	0.0310736	0	0.0950852	0	0.149775	0	0.145424	0	0.0497177	0	0.141074	0	0.142317	0	0.0304521	0	0.0372883	0	0.134238	0	0	0.225594	0	0.0633901	0
HoxA_228|mm9|chr6:52656263-52657321	0.0739551	0	0	0	0.044746	0	0	0	0	0	0.0428815	0	0.0372883	0	0	0	0.0714692	0	0	0	0	0	0	0.0335595	0	0	0	0	0	0	0	0.0348024	0	0.1013	0	0.0279662	0	0.0385312	0	0.111865	0	0.076441	0	0	0	0	0.0360454	0	0
HoxA_229|mm9|chr6:52657322-52658513	0	0	0	0	0	0.000621472	0	0.0497177	0	0	0	0.0372883	0	0	0	0.0546895	0	0.0714692	0	0.0149153	0	0	0	0	0.0484748	0	0.0832772	0	0	0	0.158475	0	0.226216	0	0.13921	0	0.0565539	0	0.0571754	0	0.105029	0	0.156611	0	0	0.111865	0	0	0
HoxA_231|mm9|chr6:52679072-52680393	0.0621472	0	0	0	0.032938	0	0	0	0	0	0.0683619	0	0	0	0.0453674	0	0.0919778	0	0.0236159	0	0.088249	0	0	0.0198871	0	0.0497177	0	0.0379098	0	0.141696	0	0.208193	0	0	0	0.0559324	0	0.0664975	0	0.0279662	0	0.0901134	0	0	0.0285877	0	0.0503392	0	0.0546895
HoxA_235|mm9|chr6:52693850-52694645	0	0.0285877	0	0	0	0	0	0	0	0	0	0.0776839	0	0.0316951	0	0	0	0.0403957	0	0.064633	0	0	0	0	0.0546895	0	0.0615257	0	0.000621472	0	0.216272	0	0.0826557	0	0.0627686	0	0.0770625	0	0.0205086	0	0.142317	0	0	0	0	0.0242374	0	0	0
HoxA_237|mm9|chr6:52669639-52701839	0	0	0	0	0	0	0	0	0.0372883	0	0	0	0	0	0.0341809	0	0.0957066	0	0	0	0.0130509	0	0	0.0727122	0	0.0292092	0	0	0	0.0180227	0	0	0	0	0	0.064633	0	0.0292092	0	0.0403957	0	0	0	0	0.0826557	0	0.0497177	0	0
HoxA_238|mm9|chr6:52701840-52704692	0	0	0	0	0	0.0236159	0	0.0279662	0	0	0	0.0304521	0	0.0217515	0	0	0	0	0	0.0236159	0	0	0	0	0.218758	0	0	0	0	0	0.156611	0	0.0733336	0	0.0149153	0	0.0304521	0	0.0596613	0	0	0	0	0	0	0.0515821	0	0.0236159	0
HoxA_239|mm9|chr6:52704693-52706024	0	0	0	0	0.00186441	0	0	0	0.0248589	0	0.0453674	0	0.0087006	0	0.0348024	0	0.0683619	0	0.000621472	0	0	0	0	0.0571754	0	0	0	0.0341809	0	0	0	0.0335595	0	0.0292092	0	0.0323165	0	0.0932207	0	0.0372883	0	0	0	0	0.0279662	0	0.032938	0	0
HoxA_240|mm9|chr6:52706025-52718534	0	0	0	0.301414	0	0.0702263	0	0.0248589	0	0.103164	0	0.126159	0	0.0279662	0	0	0	0	0	0.0534466	0	0.0397742	0.0478533	0	0.032938	0	0.182091	0	0	0	0.116837	0	0.0950852	0	0.0795484	0	0.0198871	0	0.0577969	0	0.147289	0	0.180227	0	0	0.157232	0	0	0
HoxA_241|mm9|chr6:52718535-52721479	0.0428815	0	0	0	0.0310736	0	0	0	0.0410171	0	0.0466104	0	0.065876	0	0.0907349	0	0	0	0	0	0.055311	0	0	0.0484748	0	0	0	0.0422601	0	0.0410171	0	0.0950852	0	0.107515	0	0.0372883	0	0	0	0.0441245	0	0.0391527	0	0.0366668	0	0	0.0528251	0	0.0745766
HoxA_243|mm9|chr6:52723090-52725748	0	0.00186441	0	0.00186441	0	0.0285877	0	0	0	0.0727122	0	0	0	0.0957066	0	0.0167797	0	0.0217515	0	0.0640116	0	0	0	0	0.0273448	0	0.1013	0	0	0	0.187063	0	0.0640116	0	0.18147	0	0.0273448	0	0.0584183	0	0.0304521	0	0	0	0	0.0577969	0	0.0528251	0
HoxA_247|mm9|chr6:52737646-52741644	0.00124294	0	0.000621472	0	0	0	0	0	0	0	0.0186441	0	0.00497177	0	0.00124294	0	0.0621472	0	0.00497177	0	0	0	0	0.00248589	0	0.00248589	0	0.00248589	0	0.00994355	0	0.00372883	0	0.0180227	0	0.00124294	0	0.00186441	0	0.000621472	0	0.00248589	0	0.000621472	0	0	0.0043503	0	0.00186441
HoxA_248|mm9|chr6:52741675-52742100	0	0.0229944	0	0	0	0	0	0	0	0	0	0.0733336	0	0	0	0	0	0	0	0.0273448	0	0	0.0298306	0	0.0546895	0	0.0534466	0	0.0820343	0	0.0838987	0	0.0689833	0	0.106272	0	0.0677404	0	0.0745766	0	0.0397742	0	0.0963281	0	0	0.0360454	0	0.0372883	0
HoxA_249|mm9|chr6:52742101-52748549	0.0248589	0	0.0335595	0	0.00186441	0	0.0192656	0	0	0	0.0205086	0	0.0950852	0	0.000621472	0	0.0298306	0	0.0621472	0	0.0472318	0	0	0.363561	0	0.146667	0	0.130509	0	0.105029	0	0.119323	0	0.0397742	0	0.100678	0	0.0925993	0	0.0217515	0	0.0851416	0	0.0863846	0.0609042	0	0.116215	0	0.032938
HoxA_251|mm9|chr6:52748770-52752905	0	0	0	0	0	0.0708478	0	0.0466104	0	0	0	0	0	0	0	0.0851416	0	0.0459889	0	0.250453	0	0.0664975	0	0	0.0938422	0	0.157232	0	0.0316951	0	0.252317	0	0.215029	0	0.203843	0	0.157854	0	0.043503	0	0.200735	0	0.0261018	0	0	0.0994355	0	0.0621472	0
HoxA_253|mm9|chr6:52753097-52754946	0	0	0	0	0	0	0.0354239	0	0.000621472	0	0.0205086	0	0.0124294	0	0	0	0.0348024	0	0.0366668	0	0.0938422	0	0	0.0758195	0	0.0379098	0	0.102543	0	0.043503	0	0	0	0.103786	0	0.0751981	0	0.0758195	0	0.0820343	0	0.032938	0	0.0416386	0.100057	0	0.0913563	0	0.113729
HoxA_255|mm9|chr6:52759240-52771163	0	0	0	0.0341809	0	0.0348024	0	0.0963281	0	0	0	0.0385312	0	0.0652545	0	0.0366668	0	0.0590398	0	0.0124294	0	0.097571	0	0	0.113108	0	0.257911	0	0	0	0.121808	0	0.0727122	0	0.212543	0	0.151639	0	0.055311	0	0.0708478	0	0	0	0	0.0640116	0	0	0
HoxA_256|mm9|chr6:52771164-52772646	0.0360454	0	0	0	0	0	0.0546895	0	0.0571754	0	0.00248589	0	0.0428815	0	0.0814128	0	0.0919778	0	0.0609042	0	0	0	0	0.0372883	0	0.0739551	0	0.0801698	0	0.0229944	0	0.129266	0	0.0372883	0	0.0379098	0	0.0466104	0	0	0	0.0938422	0	0	0	0	0.124294	0	0.0248589
HoxA_257|mm9|chr6:52772647-52777261	0	0.0528251	0	0.119323	0	0.0366668	0	0.065876	0	0	0	0	0	0.0776839	0	0.032938	0	0.0671189	0	0.0186441	0	0.0273448	0.0397742	0	0.0441245	0	0.111243	0	0.0323165	0	0.249832	0	0.28712	0	0.200735	0	0.0379098	0	0.128023	0	0.104407	0	0.0304521	0	0	0.0677404	0	0.0366668	0
HoxA_258|mm9|chr6:52777262-52778607	0.000621472	0	0.0428815	0	0	0	0.0341809	0	0.0621472	0	0.0341809	0	0	0	0.0323165	0	0	0	0.149775	0	0.0783054	0	0	0.22373	0	0.0497177	0	0.0832772	0	0.108136	0	0.189549	0	0.0901134	0	0.16904	0	0.0814128	0	0.0714692	0	0.088249	0	0	0.0969496	0	0.259154	0	0.0242374
HoxA_262|mm9|chr6:52793374-52801167	0.0348024	0	0.0832772	0	0.0198871	0	0.0826557	0	0.0192656	0	0.102543	0	0	0	0.0590398	0	0.0242374	0	0.123051	0	0.0901134	0	0	0.114972	0	0.123051	0	0.216272	0	0.168419	0	0.115594	0	0.0944637	0	0.0851416	0	0.0907349	0	0.0671189	0	0.0907349	0	0.064633	0.0348024	0	0.112486	0	0.221244
HoxA_263|mm9|chr6:52801169-52803285	0	0	0	0.0522036	0	0	0	0.0292092	0	0.110622	0	0.134238	0	0.0888704	0	0.0770625	0	0.0571754	0	0.174634	0	0.0360454	0.132995	0	0.158475	0	0.389663	0	0.0696048	0	0.709099	0	0.562432	0	0.166554	0	0.18582	0	0.107515	0	0.172769	0	0	0	0	0.193278	0	0.104407	0
HoxA_264|mm9|chr6:52803286-52809464	0.0323165	0	0.0652545	0	0	0	0.054068	0	0	0	0	0	0.0758195	0	0.108136	0	0.0273448	0	0.0708478	0	0.123673	0	0	0.128645	0	0.42633	0	0.157854	0	0.192035	0	0.174012	0	0.110622	0	0.0379098	0	0.0633901	0	0.0776839	0	0.0758195	0	0	0.0503392	0	0.154125	0	0.0441245
HoxA_265|mm9|chr6:52809465-52817061	0	0.000621472	0	0.0851416	0	0.0310736	0	0.0391527	0	0.0366668	0	0.0708478	0	0.0273448	0	0.0379098	0	0.0497177	0	0.0696048	0	0	0.0403957	0	0.0596613	0	0.0981925	0	0.0714692	0	0.110622	0	0.121187	0	0.0167797	0	0.214408	0	0.0348024	0	0	0	0	0	0	0.227459	0	0.109379	0
HoxA_267|mm9|chr6:52817090-52817285	0.0584183	0	0	0	0.0198871	0	0	0	0	0	0.0242374	0	0.0453674	0	0	0	0	0	0.02113	0	0	0	0	0.0341809	0	0.0273448	0	0.0590398	0	0.0484748	0	0	0	0.043503	0	0	0	0.0142938	0	0	0	0.0490963	0	0	0	0	0	0	0.0205086
HoxA_268|mm9|chr6:52817286-52820895	0	0.0304521	0	0.0279662	0	0.124916	0	0	0	0	0	0.136724	0	0.0490963	0	0.0335595	0	0.0422601	0	0.0366668	0	0	0	0	0.209436	0	0.106272	0	0.129888	0	0.0298306	0	0.128645	0	0.162204	0	0.0913563	0	0.0627686	0	0.0981925	0	0	0	0	0.0341809	0	0	0
HoxA_269|mm9|chr6:52820896-52831247	0.0689833	0	0.00186441	0	0.0739551	0	0	0	0	0	0.0348024	0	0	0	0.0304521	0	0.0963281	0	0.0310736	0	0	0	0	0.0727122	0	0.0354239	0	0.111243	0	0.0285877	0	0.0229944	0	0.0360454	0	0.0410171	0	0.115594	0	0	0	0.00372883	0	0	0.0807913	0	0.0285877	0	0.0621472
HoxA_270|mm9|chr6:52831248-52832456	0	0	0	0.0254803	0	0.0267233	0	0	0	0.044746	0	0.0727122	0	0	0	0	0	0	0	0.0403957	0	0	0	0	0	0	0.100057	0	0.0814128	0	0.205707	0	0.0335595	0	0.0410171	0	0.0826557	0	0.0783054	0	0	0	0.065876	0	0	0.182713	0	0.0416386	0
HoxA_272|mm9|chr6:52832471-52841533	0.0403957	0	0	0	0.0273448	0	0.0316951	0	0	0	0.0298306	0	0.0323165	0	0.0366668	0	0.0559324	0	0.0391527	0	0.0248589	0	0	0.11	0	0.0832772	0	0.00186441	0	0.115594	0	0.157232	0	0.0497177	0	0.0267233	0	0	0	0.0379098	0	0.0509607	0	0	0.0205086	0	0.0863846	0	0.00683619
HoxA_273|mm9|chr6:52841534-52842038	0	0.000621472	0	0	0	0.0261018	0	0.0403957	0	0	0	0.0292092	0	0	0	0.0242374	0	0.0180227	0	0.0229944	0	0	0	0	0	0	0.0385312	0	0.0174012	0	0.0795484	0	0.0142938	0	0	0	0.0217515	0	0	0	0	0	0.0410171	0	0	0.022373	0	0	0
HoxA_274|mm9|chr6:52842039-52843690	0	0	0	0	0	0	0	0	0.0472318	0	0.02113	0	0	0	0	0	0.114351	0	0.0702263	0	0.0957066	0	0	0.0615257	0	0.076441	0	0.0683619	0	0.0609042	0	0.0677404	0	0.0627686	0	0.0770625	0	0.0826557	0	0.0310736	0	0.0186441	0	0.0292092	0.0205086	0	0.0727122	0	0.055311
HoxA_277|mm9|chr6:52848364-52850692	0	0.0403957	0	0.0528251	0	0.0273448	0	0.0528251	0	0	0	0	0	0.0236159	0	0.158475	0	0.135481	0	0.0198871	0	0.0248589	0	0	0	0	0.0714692	0	0.121808	0	0.124294	0	0.142938	0	0.124294	0	0.0969496	0	0.0938422	0	0.0397742	0	0.0789269	0	0	0.0932207	0	0.129888	0
HoxA_278|mm9|chr6:52850693-52851731	0	0	0	0	0	0	0	0	0	0	0	0	0	0	0	0	0.0136724	0	0	0	0.065876	0	0	0	0	0.0248589	0	0	0	0.0186441	0	0	0	0.0292092	0	0	0	0.16904	0	0	0	0.032938	0	0	0.0416386	0	0.164069	0	0
HoxA_280|mm9|chr6:52858040-52858605	0	0	0	0.0198871	0	0.116837	0	0.0248589	0	0	0	0.0472318	0	0.00745766	0	0	0	0	0	0.0876275	0	0.044746	0	0	0.098814	0	0.0795484	0	0	0	0.109379	0	0.0783054	0	0.132373	0	0.121808	0	0.0776839	0	0.0515821	0	0.0403957	0	0	0.0739551	0	0	0
HoxA_281|mm9|chr6:52858606-52865393	0.0323165	0	0.0298306	0	0.0236159	0	0.0385312	0	0.02113	0	0.0441245	0	0	0	0	0	0	0	0.054068	0	0.0161583	0	0	0.043503	0	0.0466104	0	0.0708478	0	0.149153	0	0.0807913	0	0.109379	0	0.126159	0	0.0801698	0	0.0372883	0	0.131752	0	0.0969496	0.0664975	0	0.18582	0	0.0298306
HoxA_284|mm9|chr6:52871142-52873703	0.0366668	0	0.0236159	0	0.0273448	0	0.0242374	0	0	0	0.1013	0	0	0	0.0416386	0	0.0354239	0	0.0863846	0	0.0826557	0	0	0.104407	0	0.0236159	0	0.0652545	0	0.044746	0	0.0814128	0	0.0348024	0	0.0727122	0	0.0938422	0	0.0366668	0	0.0316951	0	0.0410171	0.0149153	0	0.0385312	0	0.0441245
HoxA_285|mm9|chr6:52873704-52878849	0	0.00124294	0	0.0335595	0	0	0	0.00807913	0	0	0	0	0	0.0124294	0	0.0174012	0	0	0	0.0205086	0	0.00372883	0.00994355	0	0.0161583	0	0.0354239	0	0	0	0.111243	0	0.0273448	0	0	0	0.0180227	0	0	0	0.0186441	0	0	0	0	0.0397742	0	0	0
HoxA_286|mm9|chr6:52878850-52881665	0.0720907	0	0	0	0.0229944	0	0	0	0	0	0.032938	0	0.064633	0	0	0	0.0292092	0	0.0509607	0	0.0459889	0	0	0.123673	0	0	0	0.0385312	0	0.0248589	0	0.176498	0	0.149153	0	0.0323165	0	0	0	0.0248589	0	0.103786	0	0.064633	0	0	0.147289	0	0.0279662
HoxA_287|mm9|chr6:52881666-52885980	0	0	0	0.0584183	0	0.0360454	0	0.0441245	0	0	0	0.0348024	0	0.0372883	0	0	0	0.0640116	0	0.0124294	0	0	0.0304521	0	0.0596613	0	0.169662	0	0	0	0.23243	0	0.022373	0	0.106893	0	0.192656	0	0.0714692	0	0.0497177	0	0.0714692	0	0	0.157854	0	0.0354239	0
HoxA_288|mm9|chr6:52885981-52888326	0	0	0	0	0	0	0.0292092	0	0	0	0.0422601	0	0.141074	0	0.0335595	0	0.0385312	0	0.0596613	0	0.0596613	0	0	0.112486	0	0	0	0.0360454	0	0.0814128	0	0.108758	0	0.0559324	0	0.111865	0	0.141696	0	0	0	0.124916	0	0.0416386	0.0348024	0	0.097571	0	0.0167797
HoxA_289|mm9|chr6:52888327-52890013	0	0	0	0.0745766	0	0.0366668	0	0.032938	0	0	0	0.0248589	0	0.0310736	0	0.0559324	0	0.0304521	0	0.0385312	0	0.0316951	0	0	0.0478533	0	0.162204	0	0.0298306	0	0.215029	0	0.113729	0	0.148532	0	0.162204	0	0.145424	0	0.0385312	0	0	0	0	0.00124294	0	0	0
HoxA_290|mm9|chr6:52890014-52897320	0.00559324	0	0.0354239	0	0.0174012	0	0.0459889	0	0	0	0.0403957	0	0	0	0.0969496	0	0.02113	0	0.0515821	0	0.0261018	0	0	0.0932207	0	0.18582	0	0.0677404	0	0.088249	0	0.0484748	0	0.0609042	0	0.0919778	0	0.0689833	0	0.0372883	0	0.14356	0	0	0	0	0.0198871	0	0.0733336
HoxA_291|mm9|chr6:52897321-52911313	0	0.108136	0	0.0441245	0	0.0969496	0	0.0702263	0	0.064633	0	0	0	0.127402	0	0.0298306	0	0.0683619	0	0.032938	0	0	0.0316951	0	0.0372883	0	0.208193	0	0.064633	0	0.224973	0	0.176498	0	0.230566	0	0.108136	0	0	0	0.129266	0	0	0	0	0.130509	0	0.0279662	0
HoxA_292|mm9|chr6:52911314-52914397	0.0633901	0	0.00186441	0	0.0198871	0	0	0	0.0366668	0	0	0	0.0236159	0	0.0733336	0	0.0683619	0	0.0236159	0	0.0565539	0	0	0.137967	0	0.0229944	0	0.113108	0	0.137345	0	0.192035	0	0.151018	0	0.16034	0	0	0	0.0546895	0	0.0702263	0	0.0254803	0.0795484	0	0.0546895	0	0.0248589
HoxA_293|mm9|chr6:52914398-52918137	0	0.0304521	0	0.0621472	0	0.157854	0	0.0720907	0	0	0	0.119323	0	0.0739551	0	0.0174012	0	0.0957066	0	0.0584183	0	0.0559324	0.0857631	0	0.462996	0	0.463618	0	0.113108	0	0.479155	0	0.292092	0	0.459889	0	0.311979	0	0.111243	0	0.118701	0	0	0	0	0.14791	0	0.140453	0
HoxA_295|mm9|chr6:52918252-52919700	0.133616	0	0.0261018	0	0.0229944	0	0.0273448	0	0.0279662	0	0.111243	0	0.152261	0	0.0124294	0	0.0826557	0	0.0546895	0	0.0509607	0	0	0.0702263	0	0.137967	0	0.0335595	0	0.114972	0	0.0913563	0	0.0907349	0	0.0236159	0	0.02113	0	0.0298306	0	0.0254803	0	0.0335595	0	0	0.0677404	0	0.0149153
HoxA_296|mm9|chr6:52919701-52924303	0	0	0	0.0776839	0	0.0316951	0	0.0273448	0	0	0	0.124916	0	0.0323165	0	0.0596613	0	0.0341809	0	0.176498	0	0	0.0857631	0	0.371019	0	0.183956	0	0.0981925	0	0.311979	0	0.0932207	0	0.231809	0	0.0609042	0	0.162204	0	0.0957066	0	0.0683619	0	0	0.193278	0	0.0254803	0
HoxA_297|mm9|chr6:52924304-52933041	0.065876	0	0.0615257	0	0	0	0.0453674	0	0	0	0	0	0	0	0.0577969	0	0	0	0.0316951	0	0	0	0	0.0994355	0	0.0453674	0	0.132995	0	0.0863846	0	0.227459	0	0.098814	0	0.0720907	0	0.129888	0	0.0546895	0	0.022373	0	0.022373	0.0422601	0	0.0279662	0	0.087006
HoxA_298|mm9|chr6:52933042-52942459	0	0.0397742	0	0	0	0	0	0.0310736	0	0	0	0.0348024	0	0.0379098	0	0	0	0.032938	0	0.114351	0	0	0	0	0.166554	0	0.0888704	0	0.0323165	0	0.144803	0	0.152261	0	0.0851416	0	0.00186441	0	0.0609042	0	0.0888704	0	0.0174012	0	0	0.0472318	0	0.0304521	0
HoxA_302|mm9|chr6:52952345-52960689	0	0	0	0	0	0.0994355	0	0.0702263	0	0.0490963	0	0.0242374	0	0.0391527	0	0.0304521	0	0.0372883	0	0.0310736	0	0.0360454	0.0261018	0	0.0366668	0	0.000621472	0	0.141074	0	0.16904	0	0.0428815	0	0.0671189	0	0.0348024	0	0.0335595	0	0.0379098	0	0.0428815	0	0	0.18582	0	0	0
HoxA_303|mm9|chr6:52960690-52967527	0	0	0.00248589	0	0	0	0.0422601	0	0.0229944	0	0.0851416	0	0.0242374	0	0.0335595	0	0.0360454	0	0.0285877	0	0	0	0	0.0428815	0	0.0354239	0	0.064633	0	0.0609042	0	0.0341809	0	0.000621472	0	0	0	0.064633	0	0	0	0.133616	0	0	0.0372883	0	0.0652545	0	0.0236159
HoxA_304|mm9|chr6:52967528-52968961	0	0	0	0.0254803	0	0	0	0	0	0	0	0	0	0.0310736	0	0.100678	0	0.0267233	0	0	0	0.0292092	0	0	0.230566	0	0.128023	0	0.0403957	0	0.126159	0	0.119323	0	0	0	0.124294	0	0.0497177	0	0.133616	0	0	0	0	0.0348024	0	0.0279662	0
HoxA_307|mm9|chr6:52975108-52979968	0.0341809	0	0	0	0	0	0	0	0	0	0	0	0	0	0	0	0.0261018	0	0.0229944	0	0.0142938	0	0	0	0	0.0640116	0	0	0	0.0677404	0	0	0	0	0	0	0	0.0261018	0	0	0	0.0254803	0	0	0.0615257	0	0.0261018	0	0
HoxA_308|mm9|chr6:52979969-52985775	0	0	0	0.0627686	0	0.0248589	0	0.0229944	0	0.0372883	0	0	0	0.0422601	0	0	0	0.0354239	0	0.0640116	0	0.0261018	0	0	0.0584183	0	0.065876	0	0.0559324	0	0.152882	0	0.0341809	0	0.16904	0	0.0261018	0	0.0702263	0	0	0	0	0	0	0.0403957	0	0	0
HoxA_311|mm9|chr6:52990950-53001211	0.0292092	0	0	0	0	0	0	0	0	0	0.0323165	0	0	0	0	0	0	0	0	0	0.010565	0	0	0	0	0.065876	0	0.0372883	0	0.0360454	0	0.0273448	0	0.0285877	0	0	0	0	0	0.000621472	0	0.0323165	0	0	0	0	0.0981925	0	0
HoxA_316|mm9|chr6:53013811-53020160	0.0354239	0	0.0198871	0	0	0	0	0	0	0	0	0	0.0304521	0	0	0	0.0938422	0	0.0267233	0	0	0	0	0.0596613	0	0.0248589	0	0	0	0	0	0.0633901	0	0.0254803	0	0.0372883	0	0.0963281	0	0	0	0.0323165	0	0.0416386	0.0615257	0	0	0	0.0285877
HoxA_317|mm9|chr6:53020161-53021219	0	0	0	0.000621472	0	0.0366668	0	0	0	0	0	0.0261018	0	0	0	0	0	0.0248589	0	0	0	0	0	0	0	0	0	0	0	0	0	0	0.0198871	0	0	0	0.0372883	0	0	0	0	0	0	0	0	0.0714692	0	0	0
HoxA_319|mm9|chr6:53025253-53026089	0.0652545	0	0	0	0	0	0	0	0	0	0	0	0	0	0	0	0	0	0.000621472	0	0	0	0	0.0335595	0	0	0	0	0	0.0335595	0	0.00248589	0	0	0	0.00497177	0	0.0776839	0	0.121808	0	0.0348024	0	0	0	0	0.0304521	0	0
HoxA_322|mm9|chr6:53026446-53031824	0	0	0	0	0	0	0	0.0248589	0	0	0	0.0745766	0	0	0	0	0	0	0	0.0285877	0	0	0	0	0	0	0	0	0	0	0.0323165	0	0	0	0	0	0	0	0	0	0	0	0	0	0	0	0	0	0
HoxA_323|mm9|chr6:53031825-53033187	0.0366668	0	0	0	0	0	0	0	0	0	0	0	0	0	0	0	0	0	0	0	0.0267233	0	0	0	0	0	0	0	0	0.0236159	0	0.0360454	0	0	0	0.000621472	0	0.114972	0	0	0	0	0	0	0	0	0	0	0.0236159
HoxA_324|mm9|chr6:53033188-53035208	0	0	0	0	0	0	0	0.0267233	0	0	0	0	0	0	0	0	0	0.0397742	0	0	0	0	0	0	0	0	0	0	0	0	0	0	0.0472318	0	0.0279662	0	0.0360454	0	0	0	0	0	0	0	0	0	0	0.0142938	0
HoxA_325|mm9|chr6:53035209-53036923	0	0	0	0	0	0	0	0	0	0	0	0	0	0	0	0	0	0	0.0298306	0	0	0	0	0.032938	0	0	0	0	0	0	0	0	0	0	0	0.0304521	0	0.0385312	0	0.0236159	0	0	0	0	0	0	0	0	0
HoxA_327|mm9|chr6:53039978-53044657	0	0	0	0.0261018	0	0	0	0.000621472	0	0	0	0	0	0	0	0	0	0	0	0.0279662	0	0	0.0397742	0	0	0	0.0167797	0	0	0	0	0	0	0	0.0770625	0	0.0627686	0	0.0261018	0	0	0	0.0366668	0	0	0.0354239	0	0.0323165	0
[truncated: 127 more columns]
