# Supplementary material for: Clustering of Tissue-Specific Sub-TADs Accompanies the Regulation of HoxA Genes in Developing Limbs
Source: PLoS Genet. 2013 Dec 26;9(12):e1004018. doi: 10.1371/journal.pgen.1004018 (PMC3873244; doi:10.1371/journal.pgen.1004018)
Supplement: Table S13 — Mouse 5C results for the head alternating “FR” design. Head 5C dataset from Figure 5B presented in matrix format. Predicted EcoRI restriction fragments and corresponding genomic regions are named at the top of each column and on the left of each row. Intersecting rows and columns identify the pair-wise contacts corresponding to interaction frequencies. The 5C data was filtered as described in Materials and Methods, and is normalized based on the number of sequence reads per 1,000. This dataset was used to generate Figures 5C, 5D and S5. (XLSX) [file pgen.1004018.s021.xlsx]

## Sheet: Table S13. Head
Table S13. Mouse 5C results for the head alternating "FR" design
	HoxA_64|mm9|chr6:52099907-52102168	HoxA_65|mm9|chr6:52102168-52102347	HoxA_66|mm9|chr6:52102347-52102627	HoxA_67|mm9|chr6:52102627-52106574	HoxA_68|mm9|chr6:52106574-52114833	HoxA_69|mm9|chr6:52114833-52118412	HoxA_70|mm9|chr6:52118412-52118617	HoxA_71|mm9|chr6:52118617-52119970	HoxA_72|mm9|chr6:52119970-52120434	HoxA_73|mm9|chr6:52120434-52121814	HoxA_74|mm9|chr6:52121814-52125015	HoxA_75|mm9|chr6:52125015-52128991	HoxA_76|mm9|chr6:52128991-52130453	HoxA_77|mm9|chr6:52130453-52137259	HoxA_78|mm9|chr6:52137259-52138976	HoxA_79|mm9|chr6:52138976-52139489	HoxA_81|mm9|chr6:52140604-52146677	HoxA_82|mm9|chr6:52146677-52147259	HoxA_85|mm9|chr6:52156546-52158195	HoxA_86|mm9|chr6:52158195-52162386	HoxA_87|mm9|chr6:52162386-52163901	HoxA_88|mm9|chr6:52163901-52164024	HoxA_90|mm9|chr6:52165964-52166258	HoxA_91|mm9|chr6:52166258-52172097	HoxA_92|mm9|chr6:52172097-52173708	HoxA_93|mm9|chr6:52173708-52179119	HoxA_95|mm9|chr6:52179845-52182847	HoxA_97|mm9|chr6:52188276-52189337	HoxA_99|mm9|chr6:52193142-52202193	HoxA_100|mm9|chr6:52202193-52208129	HoxA_101|mm9|chr6:52208129-52213464	HoxA_102|mm9|chr6:52213464-52215697	HoxA_103|mm9|chr6:52215697-52216109	HoxA_104|mm9|chr6:52216109-52218312	HoxA_105|mm9|chr6:52218312-52218603	HoxA_106|mm9|chr6:52218603-52232379	HoxA_107|mm9|chr6:52232379-52239458	HoxA_108|mm9|chr6:52239458-52240301	HoxA_109|mm9|chr6:52240301-52240552	HoxA_110|mm9|chr6:52240553-52241180	HoxA_113|mm9|chr6:52244253-52247080	HoxA_114|mm9|chr6:52247080-52247369	HoxA_115|mm9|chr6:52247369-52248708	HoxA_117|mm9|chr6:52249859-52251201	HoxA_118|mm9|chr6:52251201-52260690	HoxA_119|mm9|chr6:52260690-52262318	HoxA_120|mm9|chr6:52262318-52262666	HoxA_121|mm9|chr6:52262666-52263361	HoxA_122|mm9|chr6:52263361-52265393
HoxA_64|mm9|chr6:52099907-52102168	0	2.02949	0	2.41797	0	1.05035	0	0.896398	0	0.974096	0	0.811507	0	0.57122	0	0.524458	0	0.675536	0	0.564026	0	0.217265	0.44748	0	0.703594	0	0.810068	0	0	0.502156	0	0.43453	0	0.547479	0	0.244603	0	0.267625	0	0.417984	0	0.0870499	0	0	0.567623	0	0.379135	0	0.492803
HoxA_65|mm9|chr6:52102168-52102347	2.02949	0	1.69064	0	0.289207	0	0.146042	0	0.204316	0	0.263308	0	0.275538	0	0.212229	0	0.34748	0	0.12446	0	0.120143	0	0	0.200718	0	0.227337	0	0.171222	0.181294	0	0.104316	0	0.105035	0	0.0589925	0	0.0884888	0	0.0625896	0	0.0669061	0	0.0899276	0.0503595	0	0.110071	0	0.181294	0
HoxA_66|mm9|chr6:52102347-52102627	0	1.69064	0	1.30719	0	0.443883	0	0.452516	0	0.412948	0	0.382732	0	0.399279	0	0.323739	0	0.364027	0	0.239567	0	0.0712227	0.14892	0	0.303596	0	0.367624	0	0	0.268344	0	0.164747	0	0.217985	0	0.0834528	0	0.197121	0	0.0892082	0	0.027338	0	0	0.233812	0	0.158992	0	0.17338
HoxA_67|mm9|chr6:52102627-52106574	2.41797	0	1.30719	0	1.00791	0	0.456832	0	0.4223	0	0.843161	0	0.717263	0	0.625896	0	0.707191	0	0.358991	0	0.495681	0	0	0.774097	0	0.429494	0	0.39784	0.402876	0	0.443883	0	0.206474	0	0.184172	0	0.175539	0	0.108633	0	0.106474	0	0.0920859	0.0755392	0	0.271941	0	0.28561	0
HoxA_68|mm9|chr6:52106574-52114833	0	0.289207	0	1.00791	0	1.45251	0	1.39136	0	0.926614	0	0.614385	0	0.328056	0	0.417264	0	0.44676	0	0.382732	0	0.133093	0.207913	0	0.302876	0	0.579134	0	0	0.306473	0	0.317265	0	0.300718	0	0.100719	0	0.138129	0	0.210071	0	0.0258991	0	0	0.243164	0	0.139568	0	0.374099
HoxA_69|mm9|chr6:52114833-52118412	1.05035	0	0.443883	0	1.45251	0	1.54388	0	1.37769	0	1.43381	0	1.08057	0	0.700716	0	0.698558	0	0.413667	0	0.319423	0	0	0.576256	0	0.472659	0	0.529494	0.353955	0	0.307912	0	0.305034	0	0.220143	0	0.253956	0	0.0611508	0	0.212229	0	0.115107	0.0884888	0	0.39712	0	0.302157	0
HoxA_70|mm9|chr6:52118412-52118617	0	0.146042	0	0.456832	0	1.54388	0	1.35683	0	0.779852	0	0.405034	0	0.216546	0	0.284891	0	0.317265	0	0.184172	0	0.0553954	0.148201	0	0.180575	0	0.156114	0	0	0.148201	0	0.169064	0	0.209351	0	0.0669061	0	0.0302157	0	0.151798	0	0.0143884	0	0	0.0827334	0	0.107194	0	0.102877
HoxA_71|mm9|chr6:52118617-52119970	0.896398	0	0.452516	0	1.39136	0	1.35683	0	1.73884	0	2.1669	0	1.13597	0	0.725896	0	0.810068	0	0.361869	0	0.243164	0	0	0.674817	0	0.54676	0	0.356113	0.442444	0	0.344603	0	0.233812	0	0.128057	0	0.184172	0	0.151798	0	0.183452	0	0.135971	0.112949	0	0.262589	0	0.382732	0
HoxA_72|mm9|chr6:52119970-52120434	0	0.204316	0	0.4223	0	1.37769	0	1.73884	0	1.68776	0	0.585609	0	0.427336	0	0.364746	0	0.466904	0	0.274099	0	0.0453235	0.150359	0	0.290646	0	0.35971	0	0	0.261869	0	0.233812	0	0.185611	0	0.0654673	0	0.0848917	0	0.102158	0	0.0215826	0	0	0.140287	0	0.120863	0	0.182013
HoxA_73|mm9|chr6:52120434-52121814	0.974096	0	0.412948	0	0.926614	0	0.779852	0	1.68776	0	2.32805	0	1.13021	0	0.738126	0	0.699996	0	0.367624	0	0.253236	0	0	0.562587	0	0.479854	0	0.479854	0.366185	0	0.43525	0	0.246042	0	0.141006	0	0.169064	0	0.0690644	0	0.11151	0	0.102158	0.0762586	0	0.405034	0	0.278416	0
HoxA_74|mm9|chr6:52121814-52125015	0	0.263308	0	0.843161	0	1.43381	0	2.1669	0	2.32805	0	1.58632	0	0.714385	0	1.24676	0	0.746759	0	0.609349	0	0.22302	0.494962	0	0.467624	0	0.669061	0	0	0.370502	0	0.487767	0	0.49712	0	0.176978	0	0.194963	0	0.269783	0	0.123021	0	0	0.416545	0	0.269063	0	0.573378
HoxA_75|mm9|chr6:52125015-52128991	0.811507	0	0.382732	0	0.614385	0	0.405034	0	0.585609	0	1.58632	0	2.99567	0	0.910067	0	0.718701	0	0.445321	0	0.378415	0	0	0.504314	0	0.374818	0	0.591364	0.414386	0	0.256833	0	0.22374	0	0.165467	0	0.160431	0	0.147481	0	0.19856	0	0.152517	0.11151	0	0.362588	0	0.210071	0
HoxA_76|mm9|chr6:52128991-52130453	0	0.275538	0	0.717263	0	1.08057	0	1.13597	0	1.13021	0	2.99567	0	1.59496	0	1.43237	0	0.882729	0	0.611508	0	0.160431	0.258272	0	0.322301	0	0.492084	0	0	0.294963	0	0.268344	0	0.400717	0	0.263308	0	0.253236	0	0.322301	0	0.0841722	0	0	0.362588	0	0.230215	0	0.429494
HoxA_77|mm9|chr6:52130453-52137259	0.57122	0	0.399279	0	0.328056	0	0.216546	0	0.427336	0	0.714385	0	1.59496	0	2.05035	0	0.838845	0	0.338847	0	0.339567	0	0	0.338128	0	0.483451	0	0.330934	0.388487	0	0.180575	0	0.334531	0	0.130935	0	0.241725	0	0.101438	0	0.154675	0	0.102877	0.110791	0	0.26115	0	0.231654	0
HoxA_78|mm9|chr6:52137259-52138976	0	0.212229	0	0.625896	0	0.700716	0	0.725896	0	0.738126	0	0.910067	0	2.05035	0	2.5151	0	1.13525	0	0.699996	0	0.256833	0.305754	0	0.376257	0	0.547479	0	0	0.279855	0	0.341725	0	0.364027	0	0.184172	0	0.153237	0	0.236689	0	0.105035	0	0	0.314387	0	0.26043	0	0.316545
HoxA_79|mm9|chr6:52138976-52139489	0.524458	0	0.323739	0	0.417264	0	0.284891	0	0.364746	0	1.24676	0	1.43237	0	2.5151	0	1.05755	0	0.413667	0	0.294243	0	0	0.512947	0	0.344603	0	0.463307	0.292085	0	0.318703	0	0.159711	0	0.108633	0	0.217985	0	0.0863305	0	0.129496	0	0.0669061	0.0525177	0	0.307193	0	0.233092	0
HoxA_81|mm9|chr6:52140604-52146677	0	0.34748	0	0.707191	0	0.698558	0	0.810068	0	0.699996	0	0.718701	0	0.838845	0	1.05755	0	3.67984	0	0.813665	0	0.271941	0.462588	0	0.78201	0	0.833809	0	0	0.562587	0	0.389926	0	0.518702	0	0.287049	0	0.276977	0	0.390646	0	0.106474	0	0	0.369782	0	0.283452	0	0.349639
HoxA_82|mm9|chr6:52146677-52147259	0.675536	0	0.364027	0	0.44676	0	0.317265	0	0.466904	0	0.746759	0	0.882729	0	1.13525	0	3.67984	0	1.01582	0	0.492084	0	0	0.553954	0	0.666184	0	0.427336	0.452516	0	0.451077	0	0.375538	0	0.229495	0	0.192805	0	0.156114	0	0.174819	0	0.0978412	0.0805751	0	0.412228	0	0.31007	0
HoxA_85|mm9|chr6:52156546-52158195	0	0.12446	0	0.358991	0	0.413667	0	0.361869	0	0.367624	0	0.445321	0	0.338847	0	0.413667	0	1.01582	0	1.25107	0	0.287768	0.420861	0	0.697838	0	0.446041	0	0	0.547479	0	0.361149	0	0.27338	0	0.100719	0	0.110071	0	0.193524	0	0.119424	0	0	0.194963	0	0.174819	0	0.212949
HoxA_86|mm9|chr6:52158195-52162386	0.564026	0	0.239567	0	0.382732	0	0.184172	0	0.274099	0	0.609349	0	0.611508	0	0.699996	0	0.813665	0	1.25107	0	1.66834	0	0	1.12589	0	0.822298	0	0.470501	0.431653	0	0.256833	0	0.130215	0	0.189927	0	0.128057	0	0.0697838	0	0.105755	0	0.401437	0.095683	0	0.348919	0	0.228776	0
HoxA_87|mm9|chr6:52162386-52163901	0	0.120143	0	0.495681	0	0.319423	0	0.243164	0	0.253236	0	0.378415	0	0.339567	0	0.294243	0	0.492084	0	1.66834	0	0.679133	1.06762	0	0.702874	0	0.568342	0	0	0.486328	0	0.224459	0	0.279855	0	0.0791363	0	0.112949	0	0.176978	0	0.11223	0	0	0.282013	0	0.163309	0	0.279135
HoxA_88|mm9|chr6:52163901-52164024	0.217265	0	0.0712227	0	0.133093	0	0.0553954	0	0.0453235	0	0.22302	0	0.160431	0	0.256833	0	0.271941	0	0.287768	0	0.679133	0	0	0.53381	0	0.220143	0	0.190647	0.151798	0	0.148201	0	0.0503595	0	0.0381293	0	0.076978	0	0.035971	0	0.0647479	0	0	0.0352516	0	0.109352	0	0.110071	0
HoxA_90|mm9|chr6:52165964-52166258	0.44748	0	0.14892	0	0.207913	0	0.148201	0	0.150359	0	0.494962	0	0.258272	0	0.305754	0	0.462588	0	0.420861	0	1.06762	0	0	1.10215	0	0.432372	0	0.303596	0.266186	0	0.245323	0	0.16115	0	0.0812946	0	0.193524	0	0.0611508	0	0.068345	0	0.0525177	0.0597119	0	0.187769	0	0.195682	0
HoxA_91|mm9|chr6:52166258-52172097	0	0.200718	0	0.774097	0	0.576256	0	0.674817	0	0.562587	0	0.504314	0	0.338128	0	0.512947	0	0.553954	0	1.12589	0	0.53381	1.10215	0	2.51078	0	1.30431	0	0	0.386329	0	0.417984	0	0.387768	0	0.182733	0	0.235251	0	0.343883	0	0.041007	0	0	0.282732	0	0.327336	0	0.338847
HoxA_92|mm9|chr6:52172097-52173708	0.703594	0	0.303596	0	0.302876	0	0.180575	0	0.290646	0	0.467624	0	0.322301	0	0.376257	0	0.78201	0	0.697838	0	0.702874	0	0	2.51078	0	1.39352	0	0.658989	0.619421	0	0.423739	0	0.406473	0	0.282732	0	0.193524	0	0.0935247	0	0.158992	0	0.0971218	0.105035	0	0.36043	0	0.264027	0
HoxA_93|mm9|chr6:52173708-52179119	0	0.227337	0	0.429494	0	0.472659	0	0.54676	0	0.479854	0	0.374818	0	0.483451	0	0.344603	0	0.666184	0	0.822298	0	0.220143	0.432372	0	1.39352	0	1.70647	0	0	0.607191	0	0.535969	0	0.396401	0	0.158992	0	0.158992	0	0.28561	0	0.0928053	0	0	0.405753	0	0.241725	0	0.443883
HoxA_95|mm9|chr6:52179845-52182847	0.810068	0	0.367624	0	0.579134	0	0.156114	0	0.35971	0	0.669061	0	0.492084	0	0.547479	0	0.833809	0	0.446041	0	0.568342	0	0	1.30431	0	1.70647	0	1.88848	0.676256	0	0.50935	0	0.482731	0	0.279135	0	0.373379	0	0.184891	0	0.245323	0	0.156834	0.189208	0	0.263308	0	0.327336	0
HoxA_97|mm9|chr6:52188276-52189337	0	0.171222	0	0.39784	0	0.529494	0	0.356113	0	0.479854	0	0.591364	0	0.330934	0	0.463307	0	0.427336	0	0.470501	0	0.190647	0.303596	0	0.658989	0	1.88848	0	0	0.753234	0	0.538846	0	0.54676	0	0.245323	0	0.207913	0	0.282732	0	0.129496	0	0	0.443163	0	0.304315	0	0.41007
HoxA_99|mm9|chr6:52193142-52202193	0	0.181294	0	0.402876	0	0.353955	0	0.442444	0	0.366185	0	0.414386	0	0.388487	0	0.292085	0	0.452516	0	0.431653	0	0.151798	0.266186	0	0.619421	0	0.676256	0	0	1.21942	0	0.796399	0	0.740284	0	0.346041	0	0.325178	0	0.305754	0	0.0985607	0	0	0.446041	0	0.426617	0	0.455393
HoxA_100|mm9|chr6:52202193-52208129	0.502156	0	0.268344	0	0.306473	0	0.148201	0	0.261869	0	0.370502	0	0.294963	0	0.279855	0	0.562587	0	0.547479	0	0.486328	0	0	0.386329	0	0.607191	0	0.753234	1.21942	0	1.03597	0	0.916542	0	0.626616	0	0.378415	0	0.19856	0	0.281294	0	0.201438	0.308632	0	0.55899	0	0.491364	0
HoxA_101|mm9|chr6:52208129-52213464	0	0.104316	0	0.443883	0	0.307912	0	0.344603	0	0.43525	0	0.256833	0	0.180575	0	0.318703	0	0.451077	0	0.256833	0	0.148201	0.245323	0	0.423739	0	0.50935	0	0	1.03597	0	1.56114	0	1.32517	0	0.44676	0	0.256114	0	0.41007	0	0.163309	0	0	0.469062	0	0.392804	0	0.543882
HoxA_102|mm9|chr6:52213464-52215697	0.43453	0	0.164747	0	0.317265	0	0.169064	0	0.233812	0	0.487767	0	0.268344	0	0.341725	0	0.389926	0	0.361149	0	0.224459	0	0	0.417984	0	0.535969	0	0.538846	0.796399	0	1.56114	0	1.64316	0	0.881291	0	0.541004	0	0.247481	0	0.294963	0	0.107913	0.207913	0	0.610788	0	0.451796	0
HoxA_103|mm9|chr6:52215697-52216109	0	0.105035	0	0.206474	0	0.305034	0	0.233812	0	0.246042	0	0.22374	0	0.334531	0	0.159711	0	0.375538	0	0.130215	0	0.0503595	0.16115	0	0.406473	0	0.482731	0	0	0.916542	0	1.64316	0	1.72445	0	0.287768	0	0.302876	0	0.32302	0	0.0748198	0	0	0.454674	0	0.194963	0	0.376977
HoxA_104|mm9|chr6:52216109-52218312	0.547479	0	0.217985	0	0.300718	0	0.209351	0	0.185611	0	0.49712	0	0.400717	0	0.364027	0	0.518702	0	0.27338	0	0.279855	0	0	0.387768	0	0.396401	0	0.54676	0.740284	0	1.32517	0	1.72445	0	1.78344	0	0.637407	0	0.320862	0	0.383451	0	0.167625	0.377696	0	0.67122	0	0.491364	0
HoxA_105|mm9|chr6:52218312-52218603	0	0.0589925	0	0.184172	0	0.220143	0	0.128057	0	0.141006	0	0.165467	0	0.130935	0	0.108633	0	0.229495	0	0.189927	0	0.0381293	0.0812946	0	0.282732	0	0.279135	0	0	0.626616	0	0.881291	0	1.78344	0	0.217985	0	0.214387	0	0.233812	0	0.109352	0	0	0.221582	0	0.196402	0	0.232373
HoxA_106|mm9|chr6:52218603-52232379	0.244603	0	0.0834528	0	0.100719	0	0.0669061	0	0.0654673	0	0.176978	0	0.263308	0	0.184172	0	0.287049	0	0.100719	0	0.0791363	0	0	0.182733	0	0.158992	0	0.245323	0.346041	0	0.44676	0	0.287768	0	0.217985	0	0.774097	0	0.342444	0	0.702874	0	0.290646	0.430214	0	0.439566	0	0.251078	0
HoxA_107|mm9|chr6:52232379-52239458	0	0.0884888	0	0.175539	0	0.253956	0	0.184172	0	0.169064	0	0.160431	0	0.241725	0	0.217985	0	0.192805	0	0.128057	0	0.076978	0.193524	0	0.193524	0	0.373379	0	0	0.378415	0	0.541004	0	0.637407	0	0.774097	0	1.77985	0	1.6151	0	0.374818	0	0	0.828053	0	0.407912	0	0.57122
HoxA_108|mm9|chr6:52239458-52240301	0.267625	0	0.197121	0	0.138129	0	0.0302157	0	0.0848917	0	0.194963	0	0.253236	0	0.153237	0	0.276977	0	0.110071	0	0.112949	0	0	0.235251	0	0.158992	0	0.207913	0.325178	0	0.256114	0	0.302876	0	0.214387	0	1.77985	0	0.759708	0	0.599278	0	0.293524	0.348919	0	0.420861	0	0.343883	0
HoxA_109|mm9|chr6:52240301-52240552	0	0.0625896	0	0.108633	0	0.0611508	0	0.151798	0	0.0690644	0	0.147481	0	0.101438	0	0.0863305	0	0.156114	0	0.0697838	0	0.035971	0.0611508	0	0.0935247	0	0.184891	0	0	0.19856	0	0.247481	0	0.320862	0	0.342444	0	0.759708	0	1.36978	0	0.202157	0	0	0.296401	0	0.171222	0	0.297121
HoxA_110|mm9|chr6:52240553-52241180	0.417984	0	0.0892082	0	0.210071	0	0.151798	0	0.102158	0	0.269783	0	0.322301	0	0.236689	0	0.390646	0	0.193524	0	0.176978	0	0	0.343883	0	0.28561	0	0.282732	0.305754	0	0.41007	0	0.32302	0	0.233812	0	1.6151	0	1.36978	0	0.682011	0	0.369063	0.405753	0	0.692802	0	0.581292	0
HoxA_113|mm9|chr6:52244253-52247080	0	0.0669061	0	0.106474	0	0.212229	0	0.183452	0	0.11151	0	0.19856	0	0.154675	0	0.129496	0	0.174819	0	0.105755	0	0.0647479	0.068345	0	0.158992	0	0.245323	0	0	0.281294	0	0.294963	0	0.383451	0	0.702874	0	0.599278	0	0.682011	0	1.38201	0	0	0.67122	0	0.358272	0	0.481293
HoxA_114|mm9|chr6:52247080-52247369	0.0870499	0	0.027338	0	0.0258991	0	0.0143884	0	0.0215826	0	0.123021	0	0.0841722	0	0.105035	0	0.106474	0	0.119424	0	0.11223	0	0	0.041007	0	0.0928053	0	0.129496	0.0985607	0	0.163309	0	0.0748198	0	0.109352	0	0.374818	0	0.202157	0	1.38201	0	0.801435	0.482012	0	0.246761	0	0.190647	0
HoxA_115|mm9|chr6:52247369-52248708	0	0.0899276	0	0.0920859	0	0.115107	0	0.135971	0	0.102158	0	0.152517	0	0.102877	0	0.0669061	0	0.0978412	0	0.401437	0	0	0.0525177	0	0.0971218	0	0.156834	0	0	0.201438	0	0.107913	0	0.167625	0	0.290646	0	0.293524	0	0.369063	0	0.801435	0	0	0.438127	0	0.180575	0	0.230215
HoxA_117|mm9|chr6:52249859-52251201	0	0.0503595	0	0.0755392	0	0.0884888	0	0.112949	0	0.0762586	0	0.11151	0	0.110791	0	0.0525177	0	0.0805751	0	0.095683	0	0.0352516	0.0597119	0	0.105035	0	0.189208	0	0	0.308632	0	0.207913	0	0.377696	0	0.430214	0	0.348919	0	0.405753	0	0.482012	0	0	0.49712	0	0.209351	0	0.510069
HoxA_118|mm9|chr6:52251201-52260690	0.567623	0	0.233812	0	0.243164	0	0.0827334	0	0.140287	0	0.416545	0	0.362588	0	0.314387	0	0.369782	0	0.194963	0	0.282013	0	0	0.282732	0	0.405753	0	0.443163	0.446041	0	0.469062	0	0.454674	0	0.221582	0	0.828053	0	0.296401	0	0.67122	0	0.438127	0.49712	0	2.31941	0	1.12086	0
HoxA_119|mm9|chr6:52260690-52262318	0	0.110071	0	0.271941	0	0.39712	0	0.262589	0	0.405034	0	0.362588	0	0.26115	0	0.307193	0	0.412228	0	0.348919	0	0.109352	0.187769	0	0.36043	0	0.263308	0	0	0.55899	0	0.610788	0	0.67122	0	0.439566	0	0.420861	0	0.692802	0	0.246761	0	0	2.31941	0	1.61078	0	1.6338
HoxA_120|mm9|chr6:52262318-52262666	0.379135	0	0.158992	0	0.139568	0	0.107194	0	0.120863	0	0.269063	0	0.230215	0	0.26043	0	0.283452	0	0.174819	0	0.163309	0	0	0.327336	0	0.241725	0	0.304315	0.426617	0	0.392804	0	0.194963	0	0.196402	0	0.407912	0	0.171222	0	0.358272	0	0.180575	0.209351	0	1.61078	0	1.87697	0
HoxA_121|mm9|chr6:52262666-52263361	0	0.181294	0	0.28561	0	0.302157	0	0.382732	0	0.278416	0	0.210071	0	0.231654	0	0.233092	0	0.31007	0	0.228776	0	0.110071	0.195682	0	0.264027	0	0.327336	0	0	0.491364	0	0.451796	0	0.491364	0	0.251078	0	0.343883	0	0.581292	0	0.190647	0	0	1.12086	0	1.87697	0	1.56402
HoxA_122|mm9|chr6:52263361-52265393	0.492803	0	0.17338	0	0.374099	0	0.102877	0	0.182013	0	0.573378	0	0.429494	0	0.316545	0	0.349639	0	0.212949	0	0.279135	0	0	0.338847	0	0.443883	0	0.41007	0.455393	0	0.543882	0	0.376977	0	0.232373	0	0.57122	0	0.297121	0	0.481293	0	0.230215	0.510069	0	1.6338	0	1.56402	0
HoxA_123|mm9|chr6:52265393-52268866	0	0.183452	0	0.323739	0	0.217265	0	0.203596	0	0.238848	0	0.27266	0	0.18633	0	0.244603	0	0.284171	0	0.212949	0	0.112949	0.106474	0	0.253236	0	0.548918	0	0	0.479134	0	0.431653	0	0.416545	0	0.403595	0	0.301437	0	0.329495	0	0.247481	0	0	0.734529	0	0.715104	0	1.52733
HoxA_124|mm9|chr6:52268866-52271073	0.540285	0	0.240287	0	0.283452	0	0.0841722	0	0.181294	0	0.315826	0	0.317984	0	0.313667	0	0.424458	0	0.306473	0	0.145323	0	0	0.327336	0	0.346761	0	0.425897	0.448919	0	0.552515	0	0.4223	0	0.218704	0	0.494962	0	0.214387	0	0.306473	0	0.217985	0.231654	0	0.830931	0	0.997837	0
HoxA_125|mm9|chr6:52271073-52271271	0	0.107913	0	0.210071	0	0.188488	0	0.240287	0	0.151078	0	0.172661	0	0.144604	0	0.151078	0	0.235251	0	0.170503	0	0.068345	0.105035	0	0.114388	0	0.299998	0	0	0.333092	0	0.259711	0	0.317984	0	0.166186	0	0.194963	0	0.279855	0	0.113668	0	0	0.632371	0	0.531652	0	1.05539
HoxA_126|mm9|chr6:52271271-52272007	0.389207	0	0.153237	0	0.26115	0	0.0705032	0	0.167625	0	0.343164	0	0.241725	0	0.279855	0	0.341005	0	0.23597	0	0.172661	0	0	0.361869	0	0.241006	0	0.37266	0.345322	0	0.448919	0	0.461149	0	0.204316	0	0.342444	0	0.221582	0	0.233092	0	0.105035	0.120143	0	0.787766	0	0.640285	0
HoxA_127|mm9|chr6:52272007-52273662	0	0.12446	0	0.229495	0	0.263308	0	0.282013	0	0.33525	0	0.216546	0	0.194244	0	0.239567	0	0.251078	0	0.264747	0	0.0690644	0.205035	0	0.293524	0	0.427336	0	0	0.477695	0	0.461868	0	0.579853	0	0.326617	0	0.302157	0	0.412228	0	0.305034	0	0	0.848917	0	0.619421	0	1.09568
HoxA_129|mm9|chr6:52273751-52279265	0.275538	0	0.108633	0	0.120863	0	0.0812946	0	0.0661867	0	0.151078	0	0.225179	0	0.0848917	0	0.170503	0	0.128057	0	0.0726615	0	0	0.22302	0	0.172661	0	0.192805	0.204316	0	0.108633	0	0.153956	0	0.0971218	0	0.338847	0	0.153956	0	0.37266	0	0.192805	0.239567	0	0.489926	0	0.313667	0
HoxA_130|mm9|chr6:52279265-52282632	0	0.0323739	0	0.0812946	0	0.076978	0	0.103597	0	0.0877693	0	0.102158	0	0.118704	0	0.0575537	0	0.0316545	0	0.0395681	0	0.0374099	0.0323739	0	0.0964024	0	0.0755392	0	0	0.178416	0	0.110071	0	0.156114	0	0.171942	0	0.189208	0	0.169064	0	0.101438	0	0	0.327336	0	0.14964	0	0.387768
HoxA_133|mm9|chr6:52301128-52303118	0.035971	0	0.00935247	0	0.035971	0	0.0107913	0	0.0266186	0	0.0395681	0	0.0266186	0	0.0251797	0	0.0388487	0	0.0294963	0	0.0302157	0	0	0.0841722	0	0.0611508	0	0.0719421	0.0446041	0	0.0791363	0	0.0841722	0	0.0474818	0	0.115827	0	0.0280574	0	0.0985607	0	0.0776975	0.127337	0	0.108633	0	0.127337	0
HoxA_137|mm9|chr6:52313112-52316057	0	0.00863305	0	0.0647479	0	0.0597119	0	0.0352516	0	0.0604314	0	0.0424458	0	0.0294963	0	0.0446041	0	0.0446041	0	0.0187049	0	0.00863305	0.0179855	0	0.0705032	0	0.0568342	0	0	0.0719421	0	0.0913664	0	0.155395	0	0.11151	0	0.0712227	0	0.156834	0	0.0992801	0	0	0.19856	0	0.0647479	0	0.212949
HoxA_139|mm9|chr6:52316168-52332467	0.0402876	0	0.0388487	0	0.0258991	0	0.00791363	0	0.0194244	0	0.0417264	0	0.0532371	0	0.0208632	0	0.0517983	0	0.0309351	0	0.0258991	0	0	0.0366905	0	0.0482012	0	0.0503595	0.0381293	0	0.0798557	0	0.0719421	0	0.0251797	0	0.12374	0	0.0294963	0	0.0899276	0	0.0640285	0.104316	0	0.0719421	0	0.0345322	0
HoxA_142|mm9|chr6:52334697-52337309	0.0776975	0	0.0244603	0	0.0395681	0	0.00575537	0	0.022302	0	0.0647479	0	0.0525177	0	0.0215826	0	0.0561148	0	0.0172661	0	0.0201438	0	0	0.0215826	0	0.0309351	0	0.0294963	0.0654673	0	0.0712227	0	0.0618702	0	0.0280574	0	0.117985	0	0.0532371	0	0.181294	0	0.0697838	0.101438	0	0.0877693	0	0.0690644	0
HoxA_143|mm9|chr6:52337309-52345436	0	0.0194244	0	0.0381293	0	0.041007	0	0.0237409	0	0.0575537	0	0.0446041	0	0.0258991	0	0.0258991	0	0.00935247	0	0.0330934	0	0.00791363	0.0115107	0	0.0705032	0	0.0719421	0	0	0.054676	0	0.0338128	0	0.130935	0	0.119424	0	0.0510789	0	0.0553954	0	0.0791363	0	0	0.0992801	0	0.054676	0	0.0899276
HoxA_146|mm9|chr6:52349868-52361783	0.0352516	0	0.0251797	0	0.0330934	0	0.00935247	0	0.0035971	0	0.0258991	0	0.0374099	0	0.0323739	0	0.0597119	0	0.0395681	0	0.0316545	0	0	0.0510789	0	0.0460429	0	0.0618702	0.068345	0	0.0870499	0	0.0517983	0	0.0244603	0	0.0978412	0	0.035971	0	0.135251	0	0.0978412	0.0661867	0	0.0884888	0	0.0417264	0
HoxA_147|mm9|chr6:52361783-52364459	0	0	0	0.0244603	0	0.0266186	0	0.0395681	0	0.0179855	0	0.00719421	0	0.0158273	0	0.0330934	0	0.0208632	0	0.0338128	0	0.00935247	0.013669	0	0.00935247	0	0.0424458	0	0	0.0568342	0	0.0352516	0	0.0453235	0	0.117266	0	0.0417264	0	0.0194244	0	0.0158273	0	0	0.0330934	0	0.0582731	0	0.076978
HoxA_148|mm9|chr6:52364459-52367178	0.0100719	0	0	0	0.00287768	0	0	0	0.00431652	0	0.00503595	0	0.00215826	0	0	0	0	0	0	0	0	0	0	0.0129496	0	0.0143884	0	0.0158273	0.0100719	0	0.0215826	0	0.000719421	0	0.00503595	0	0.0244603	0	0.0100719	0	0.0165467	0	0.00575537	0.00503595	0	0.0115107	0	0.0187049	0
HoxA_149|mm9|chr6:52367178-52369809	0	0.0151078	0	0.0215826	0	0.0798557	0	0.0460429	0	0.0309351	0	0.054676	0	0.022302	0	0.0201438	0	0.0208632	0	0.0582731	0	0.00287768	0.0129496	0	0.0417264	0	0.0482012	0	0	0.0589925	0	0.035971	0	0.0999995	0	0.104316	0	0.0467624	0	0.0748198	0	0.0676256	0	0	0.121582	0	0.0741003	0	0.0971218
HoxA_150|mm9|chr6:52369809-52372052	0.041007	0	0.0215826	0	0.0151078	0	0.00431652	0	0.0115107	0	0.0122302	0	0.0446041	0	0.0194244	0	0.00575537	0	0.0661867	0	0.0251797	0	0	0.0165467	0	0.0208632	0	0.0244603	0.0697838	0	0.0230215	0	0.0158273	0	0.0510789	0	0.0928053	0	0.0287768	0	0.0582731	0	0.0446041	0.0762586	0	0.113668	0	0.0431653	0
HoxA_151|mm9|chr6:52372052-52381044	0	0.027338	0	0.0172661	0	0.0381293	0	0.0309351	0	0.00935247	0	0.0115107	0	0.00791363	0	0.00719421	0	0.0424458	0	0.0251797	0	0.00935247	0.027338	0	0.035971	0	0.0309351	0	0	0.0366905	0	0.0604314	0	0.0330934	0	0.0438847	0	0.0482012	0	0.0798557	0	0.0266186	0	0	0.116546	0	0.027338	0	0.0784169
HoxA_153|mm9|chr6:52381133-52383492	0.0870499	0	0.0237409	0	0.0129496	0	0.0107913	0	0.00791363	0	0.0424458	0	0.0323739	0	0.0582731	0	0.0467624	0	0.0172661	0	0.00575537	0	0	0.0618702	0	0.0352516	0	0.0453235	0.04964	0	0.0417264	0	0.054676	0	0.0237409	0	0.131654	0	0.022302	0	0.130215	0	0.0309351	0.0446041	0	0.0654673	0	0.0618702	0
HoxA_154|mm9|chr6:52383492-52387391	0	0.0258991	0	0.0244603	0	0.041007	0	0.0215826	0	0.00287768	0	0.0100719	0	0.0402876	0	0.0035971	0	0.00935247	0	0.0244603	0	0.00647479	0.00503595	0	0.00503595	0	0.035971	0	0	0.0424458	0	0.0172661	0	0.0446041	0	0.0532371	0	0.0417264	0	0.0323739	0	0.0604314	0	0	0.0604314	0	0.0453235	0	0.0661867
HoxA_155|mm9|chr6:52387391-52392264	0.0920859	0	0.0100719	0	0.013669	0	0	0	0.0237409	0	0.0388487	0	0.0741003	0	0.0208632	0	0.068345	0	0.0489206	0	0.0115107	0	0	0.0460429	0	0.00719421	0	0.0287768	0.0510789	0	0.0611508	0	0.0402876	0	0.0352516	0	0.0913664	0	0.0208632	0	0.0892082	0	0.0395681	0.0424458	0	0.131654	0	0.0582731	0
HoxA_156|mm9|chr6:52392264-52401093	0	0.0187049	0	0.00935247	0	0.0640285	0	0.0402876	0	0.035971	0	0.0208632	0	0.0381293	0	0.0151078	0	0.00431652	0	0.0510789	0	0.0035971	0.0100719	0	0.0143884	0	0.0582731	0	0	0.11223	0	0.0374099	0	0.090647	0	0.0625896	0	0.0539566	0	0.0870499	0	0.0525177	0	0	0.0884888	0	0.0625896	0	0.118704
HoxA_157|mm9|chr6:52401093-52402200	0.0827334	0	0.0158273	0	0.0266186	0	0	0	0.0172661	0	0.0388487	0	0.0230215	0	0.0294963	0	0.0215826	0	0.0107913	0	0	0	0	0.0309351	0	0.0338128	0	0.0582731	0.0625896	0	0.0438847	0	0.0266186	0	0.0395681	0	0.0776975	0	0.00647479	0	0.0690644	0	0.0431653	0.0532371	0	0.0561148	0	0.0892082	0
HoxA_158|mm9|chr6:52402200-52407151	0	0	0	0.0230215	0	0	0	0.0323739	0	0.0215826	0	0.022302	0	0.0316545	0	0.0107913	0	0.0172661	0	0.00647479	0	0	0.00575537	0	0.0172661	0	0.013669	0	0	0.0417264	0	0.0158273	0	0.0309351	0	0.0561148	0	0.0287768	0	0.0115107	0	0.0395681	0	0	0.041007	0	0.0115107	0	0.0525177
HoxA_159|mm9|chr6:52407152-52410076	0.04964	0	0.0230215	0	0.0568342	0	0.0194244	0	0.00431652	0	0.0604314	0	0.054676	0	0.0201438	0	0.0446041	0	0.0115107	0	0.0107913	0	0	0.0323739	0	0.0122302	0	0.0230215	0.0661867	0	0.0323739	0	0.0287768	0	0.0129496	0	0.110071	0	0.041007	0	0.063309	0	0.0402876	0.0561148	0	0.0467624	0	0.0553954	0
HoxA_161|mm9|chr6:52415131-52419678	0.0258991	0	0.0179855	0	0.0194244	0	0.0035971	0	0.0187049	0	0.0453235	0	0.0460429	0	0.0201438	0	0.0424458	0	0.0388487	0	0	0	0	0.00791363	0	0.0482012	0	0.0366905	0.0884888	0	0.0302157	0	0.0431653	0	0.0158273	0	0.0992801	0	0.0388487	0	0.0697838	0	0.082014	0.0316545	0	0.0776975	0	0.0690644	0
HoxA_163|mm9|chr6:52420006-52429375	0	0.0230215	0	0.0330934	0	0.0280574	0	0.00791363	0	0.0129496	0	0.0366905	0	0.0395681	0	0.0035971	0	0.0208632	0	0.035971	0	0.00575537	0.0143884	0	0.0510789	0	0.0302157	0	0	0.0553954	0	0.0424458	0	0.0230215	0	0.0460429	0	0.0172661	0	0.0503595	0	0.0287768	0	0	0.0856111	0	0.00215826	0	0.0676256
HoxA_165|mm9|chr6:52438705-52440652	0.0287768	0	0.0158273	0	0.0258991	0	0.00503595	0	0.0143884	0	0.0446041	0	0.0151078	0	0.0129496	0	0.0100719	0	0.0107913	0	0.00719421	0	0	0.0352516	0	0.0266186	0	0.0316545	0.0309351	0	0.0388487	0	0.0294963	0	0.0151078	0	0.0640285	0	0.04964	0	0.0676256	0	0.0251797	0.0539566	0	0.0913664	0	0.0374099	0
HoxA_167|mm9|chr6:52441759-52444151	0.0489206	0	0	0	0.0115107	0	0.0107913	0	0.00575537	0	0.0482012	0	0.0474818	0	0.0302157	0	0.0589925	0	0.0474818	0	0.0453235	0	0	0.027338	0	0.0194244	0	0.0381293	0.0338128	0	0.0489206	0	0.027338	0	0.0187049	0	0.0582731	0	0.0151078	0	0.0669061	0	0.0482012	0.0697838	0	0.0582731	0	0.0266186	0
HoxA_168|mm9|chr6:52444151-52448361	0	0.0172661	0	0.0287768	0	0.0100719	0	0.00791363	0	0.0338128	0	0.0143884	0	0.0575537	0	0.0287768	0	0.0194244	0	0.0474818	0	0.00719421	0.00791363	0	0.00935247	0	0.0381293	0	0	0.0604314	0	0.0366905	0	0.0532371	0	0.0366905	0	0.0431653	0	0.0568342	0	0.0510789	0	0	0.0690644	0	0.0330934	0	0.0741003
HoxA_169|mm9|chr6:52448361-52449991	0.04964	0	0.00719421	0	0.0100719	0	0	0	0.0201438	0	0.0309351	0	0.0287768	0	0.0258991	0	0.0280574	0	0.0287768	0	0.0215826	0	0	0.0115107	0	0.0366905	0	0.0309351	0.0482012	0	0.0489206	0	0.0661867	0	0.00935247	0	0.0784169	0	0.0287768	0	0.0489206	0	0.0237409	0.0165467	0	0.0604314	0	0.0582731	0
HoxA_171|mm9|chr6:52450036-52462044	0	0.00503595	0	0.022302	0	0.0338128	0	0.00863305	0	0.0100719	0	0.0035971	0	0.027338	0	0.0230215	0	0.00575537	0	0.0280574	0	0	0.00143884	0	0.00503595	0	0.0179855	0	0	0.0215826	0	0.0115107	0	0.00863305	0	0.0532371	0	0.0100719	0	0.0381293	0	0.0330934	0	0	0.0474818	0	0.027338	0	0.0525177
HoxA_173|mm9|chr6:52464987-52470467	0.0474818	0	0.00647479	0	0.0395681	0	0.00575537	0	0.0035971	0	0.0172661	0	0.0330934	0	0.0122302	0	0.0215826	0	0.0100719	0	0.00863305	0	0	0.027338	0	0.0151078	0	0.00503595	0.0561148	0	0.0597119	0	0.0107913	0	0.0280574	0	0.0374099	0	0.0230215	0	0.0402876	0	0.0395681	0.0467624	0	0.0618702	0	0.0374099	0
HoxA_174|mm9|chr6:52470467-52478865	0	0.0107913	0	0.0323739	0	0.0453235	0	0.0654673	0	0.0618702	0	0.0705032	0	0.0510789	0	0.0244603	0	0	0	0.0474818	0	0.00791363	0.0215826	0	0.0395681	0	0.0374099	0	0	0.0539566	0	0.0417264	0	0.0294963	0	0.108633	0	0.0302157	0	0.110071	0	0.0719421	0	0	0.128776	0	0.0640285	0	0.0805751
HoxA_175|mm9|chr6:52478866-52483388	0.027338	0	0.0201438	0	0.0237409	0	0	0	0.0179855	0	0.022302	0	0.0280574	0	0.0251797	0	0.0330934	0	0.0172661	0	0.00935247	0	0	0.035971	0	0.0345322	0	0.00575537	0.0690644	0	0.0417264	0	0.0244603	0	0.0172661	0	0.112949	0	0.0266186	0	0.0884888	0	0.0417264	0.0388487	0	0.0949636	0	0.0294963	0
HoxA_176|mm9|chr6:52483388-52490414	0	0.0172661	0	0.0237409	0	0.0460429	0	0.027338	0	0.0194244	0	0.0266186	0	0.0316545	0	0.00503595	0	0.00863305	0	0.0733809	0	0.0100719	0.00431652	0	0.041007	0	0.0323739	0	0	0.0992801	0	0.0402876	0	0.0676256	0	0.0503595	0	0.0741003	0	0.0309351	0	0.0143884	0	0	0.120863	0	0.0237409	0	0.0517983
HoxA_177|mm9|chr6:52490414-52493874	0.0424458	0	0.0165467	0	0.0201438	0	0.00503595	0	0	0	0.0172661	0	0.0388487	0	0.00791363	0	0.0266186	0	0.0251797	0	0	0	0	0.0388487	0	0.0287768	0	0.0294963	0.0510789	0	0.0553954	0	0.0158273	0	0.0100719	0	0.100719	0	0.0158273	0	0.054676	0	0.0489206	0.054676	0	0.0482012	0	0.0366905	0
HoxA_178|mm9|chr6:52493874-52497394	0	0.0230215	0	0.0561148	0	0.027338	0	0.0345322	0	0.0568342	0	0.0611508	0	0.0208632	0	0.0374099	0	0.0280574	0	0.0266186	0	0.0172661	0	0	0.0640285	0	0.041007	0	0	0.0510789	0	0.0676256	0	0.126618	0	0.158273	0	0.0705032	0	0.103597	0	0.063309	0	0	0.115107	0	0.0510789	0	0.0661867
HoxA_179|mm9|chr6:52497394-52497615	0.0237409	0	0.0129496	0	0	0	0.00287768	0	0.0122302	0	0.0172661	0	0.0446041	0	0.0035971	0	0.0129496	0	0.00863305	0	0.0100719	0	0	0.0280574	0	0.0129496	0	0.00719421	0.0179855	0	0.0179855	0	0.0165467	0	0.00863305	0	0.0345322	0	0.00935247	0	0.035971	0	0.0302157	0.0395681	0	0.04964	0	0.0251797	0
HoxA_180|mm9|chr6:52497615-52497933	0	0	0	0.0172661	0	0.28561	0	0.0035971	0	0.0244603	0	0.00647479	0	0.00791363	0	0.00935247	0	0.00431652	0	0.0323739	0	0.00575537	0.0237409	0	0.0215826	0	0.00791363	0	0	0.0446041	0	0.0122302	0	0.0388487	0	0.0151078	0	0.00791363	0	0.0302157	0	0.0122302	0	0	0.0237409	0	0.013669	0	0.0280574
HoxA_181|mm9|chr6:52497933-52501912	0.0431653	0	0	0	0.0424458	0	0.00647479	0	0.00647479	0	0.035971	0	0.0330934	0	0.0381293	0	0.0309351	0	0.0374099	0	0.035971	0	0	0.022302	0	0.054676	0	0.0424458	0.0712227	0	0.0784169	0	0.0201438	0	0.0438847	0	0.090647	0	0.0230215	0	0.0669061	0	0.041007	0.0870499	0	0.0999995	0	0.0525177	0
HoxA_182|mm9|chr6:52501912-52506069	0	0.0143884	0	0.0374099	0	0.0503595	0	0.0388487	0	0.0388487	0	0.0122302	0	0.0143884	0	0.041007	0	0.027338	0	0.0510789	0	0.00575537	0.0230215	0	0.0194244	0	0.0330934	0	0	0.0402876	0	0.0784169	0	0.0604314	0	0.0985607	0	0.0330934	0	0.0611508	0	0.054676	0	0	0.0618702	0	0.0676256	0	0.122302
HoxA_183|mm9|chr6:52506070-52509766	0.0597119	0	0.0330934	0	0.0122302	0	0.00791363	0	0.0115107	0	0.0374099	0	0.0388487	0	0.0381293	0	0.00719421	0	0.0251797	0	0.0194244	0	0	0.0345322	0	0.0417264	0	0.0287768	0.0582731	0	0.0482012	0	0.00935247	0	0.0568342	0	0.0503595	0	0.0352516	0	0.0870499	0	0.0669061	0.0791363	0	0.0870499	0	0.0690644	0
HoxA_185|mm9|chr6:52509879-52510899	0	0.013669	0	0.022302	0	0.0165467	0	0.0438847	0	0.0345322	0	0.0129496	0	0.0172661	0	0.0302157	0	0.0187049	0	0.0143884	0	0	0.0100719	0	0.0165467	0	0.0309351	0	0	0.0417264	0	0.0856111	0	0.0834528	0	0.0726615	0	0.0266186	0	0.0460429	0	0.0525177	0	0	0.0798557	0	0.0172661	0	0.0884888
HoxA_187|mm9|chr6:52514325-52518961	0.0928053	0	0.0489206	0	0.0625896	0	0.0115107	0	0.0618702	0	0.0438847	0	0.110071	0	0.04964	0	0.0697838	0	0.0287768	0	0.0374099	0	0	0.0913664	0	0.0784169	0	0.0474818	0.109352	0	0.151798	0	0.0985607	0	0.0676256	0	0.256833	0	0.0381293	0	0.151078	0	0.123021	0.0762586	0	0.0848917	0	0.12446	0
HoxA_189|mm9|chr6:52520631-52522484	0	0.0122302	0	0.0690644	0	0.0338128	0	0.0625896	0	0.0460429	0	0.0431653	0	0.0388487	0	0.0438847	0	0.0553954	0	0.035971	0	0.00575537	0.0330934	0	0.0748198	0	0.0863305	0	0	0.0870499	0	0.0712227	0	0.133093	0	0.1741	0	0.0884888	0	0.0733809	0	0.082014	0	0	0.177697	0	0.0748198	0	0.117985
HoxA_191|mm9|chr6:52522985-52524187	0.0366905	0	0.0122302	0	0.0338128	0	0.0122302	0	0.0187049	0	0.0251797	0	0.0294963	0	0.027338	0	0.0316545	0	0.0201438	0	0.0258991	0	0	0.00719421	0	0.0158273	0	0.0388487	0.0719421	0	0.0561148	0	0.0438847	0	0.0237409	0	0.0712227	0	0.0338128	0	0.022302	0	0.0525177	0.121582	0	0.0690644	0	0.0604314	0
HoxA_194|mm9|chr6:52527037-52527403	0.0805751	0	0.0237409	0	0.0460429	0	0.0151078	0	0.0244603	0	0.0309351	0	0.0647479	0	0.0122302	0	0.0575537	0	0.0582731	0	0.0330934	0	0	0.0395681	0	0.00647479	0	0.0388487	0.0697838	0	0.118704	0	0.0676256	0	0.0553954	0	0.11223	0	0.0438847	0	0.102158	0	0.0971218	0.120143	0	0.187769	0	0.0697838	0
HoxA_195|mm9|chr6:52527403-52527763	0	0.0187049	0	0.0143884	0	0.0575537	0	0.0194244	0	0.0151078	0	0.0122302	0	0.0330934	0	0.0230215	0	0.041007	0	0.0467624	0	0.00935247	0.0287768	0	0.0294963	0	0.0654673	0	0	0.0856111	0	0.181294	0	0.179136	0	0.130935	0	0.117985	0	0.131654	0	0.0467624	0	0	0.116546	0	0.128057	0	0.171222
HoxA_196|mm9|chr6:52527763-52541897	0.0690644	0	0.00431652	0	0.0647479	0	0.04964	0	0.027338	0	0.117266	0	0.0676256	0	0.054676	0	0.0323739	0	0.0323739	0	0.0345322	0	0	0.0733809	0	0.0676256	0	0.082014	0.0834528	0	0.108633	0	0.0510789	0	0.0381293	0	0.126618	0	0.0374099	0	0.171942	0	0.0741003	0.122302	0	0.14964	0	0.0798557	0
HoxA_197|mm9|chr6:52541897-52542057	0	0.000719421	0	0.022302	0	0.0352516	0	0.0438847	0	0.00719421	0	0.00575537	0	0.0165467	0	0.000719421	0	0.00791363	0	0.00143884	0	0.00287768	0.00647479	0	0.0366905	0	0.0453235	0	0	0.076978	0	0.0366905	0	0.105755	0	0.0755392	0	0.0438847	0	0.0129496	0	0.0323739	0	0	0.0697838	0	0.0187049	0	0.0884888
HoxA_198|mm9|chr6:52542057-52542687	0.04964	0	0.0143884	0	0.00503595	0	0	0	0.0151078	0	0.00935247	0	0.0122302	0	0.0258991	0	0.0107913	0	0.0424458	0	0.00431652	0	0	0.0158273	0	0.0237409	0	0.0172661	0.0302157	0	0.0510789	0	0.0345322	0	0.0158273	0	0.0446041	0	0.000719421	0	0.0741003	0	0.022302	0.0309351	0	0.0431653	0	0.0316545	0
HoxA_199|mm9|chr6:52542687-52542962	0	0	0	0.000719421	0	0	0	0	0	0.0035971	0	0.00503595	0	0.00287768	0	0.013669	0	0.00287768	0	0.00935247	0	0	0	0	0.00431652	0	0.00935247	0	0	0.0187049	0	0.0172661	0	0.0158273	0	0.0129496	0	0.0107913	0	0.00575537	0	0.0172661	0	0	0.0201438	0	0.0115107	0	0.00791363
HoxA_201|mm9|chr6:52545386-52551985	0	0.013669	0	0.000719421	0	0.0165467	0	0.0129496	0	0.0230215	0	0.00647479	0	0.013669	0	0.00935247	0	0.0215826	0	0.0237409	0	0.00431652	0.0115107	0	0.0158273	0	0.00647479	0	0	0.0294963	0	0.0172661	0	0.0251797	0	0.0309351	0	0.027338	0	0.0187049	0	0.0208632	0	0	0.0690644	0	0.0453235	0	0.0431653
HoxA_202|mm9|chr6:52551985-52562232	0.0719421	0	0.0539566	0	0.0280574	0	0.0208632	0	0.0100719	0	0.0417264	0	0.0381293	0	0.0215826	0	0.0597119	0	0.0848917	0	0.0258991	0	0	0.0316545	0	0.0597119	0	0.0719421	0.0618702	0	0.0654673	0	0.0748198	0	0.0517983	0	0.112949	0	0.0438847	0	0.119424	0	0.141006	0.0719421	0	0.122302	0	0.0697838	0
HoxA_203|mm9|chr6:52562232-52568056	0	0.0294963	0	0.0625896	0	0.0784169	0	0.0244603	0	0.0489206	0	0.0338128	0	0.0474818	0	0.0532371	0	0.0676256	0	0.0244603	0	0.00503595	0.0280574	0	0.0467624	0	0.0712227	0	0	0.13669	0	0.0517983	0	0.0884888	0	0.115827	0	0.063309	0	0.104316	0	0.103597	0	0	0.159711	0	0.0532371	0	0.182013
HoxA_206|mm9|chr6:52575680-52581530	0.0647479	0	0.0302157	0	0.0158273	0	0	0	0.0201438	0	0.0366905	0	0.027338	0	0.0208632	0	0.0316545	0	0.0208632	0	0.0129496	0	0	0.0438847	0	0.0510789	0	0.0381293	0.0618702	0	0.0597119	0	0.0194244	0	0.0258991	0	0.119424	0	0.0316545	0	0.0784169	0	0.0690644	0.110071	0	0.0884888	0	0.0338128	0
HoxA_208|mm9|chr6:52582510-52584015	0	0.0517983	0	0.0244603	0	0.00935247	0	0.0215826	0	0.0489206	0	0.0302157	0	0.0294963	0	0.0460429	0	0.0244603	0	0.0489206	0	0.00863305	0.00647479	0	0.0618702	0	0.0366905	0	0	0.0834528	0	0.0597119	0	0.0669061	0	0.102877	0	0.0589925	0	0.0330934	0	0.0431653	0	0	0.095683	0	0.0575537	0	0.0719421
HoxA_210|mm9|chr6:52584025-52588283	0.035971	0	0.0129496	0	0.00791363	0	0.00143884	0	0.0201438	0	0.0446041	0	0.0402876	0	0.035971	0	0.00935247	0	0	0	0.0158273	0	0	0.0460429	0	0.0323739	0	0.035971	0.0374099	0	0.0482012	0	0.0280574	0	0.0280574	0	0.0697838	0	0.00647479	0	0.0446041	0	0.0294963	0.0395681	0	0.0884888	0	0.0309351	0
HoxA_211|mm9|chr6:52588283-52590517	0	0.0179855	0	0.0316545	0	0.0453235	0	0.0395681	0	0.0834528	0	0.0446041	0	0.0697838	0	0.0165467	0	0.0935247	0	0.0215826	0	0.027338	0.00503595	0	0.0812946	0	0.0784169	0	0	0.179136	0	0.0856111	0	0.212949	0	0.108633	0	0.0453235	0	0.109352	0	0.0985607	0	0	0.148201	0	0.0863305	0	0.0935247
HoxA_220|mm9|chr6:52626005-52627104	0.0035971	0	0.00431652	0	0.0208632	0	0	0	0.0302157	0	0.0323739	0	0.0100719	0	0.0158273	0	0.0280574	0	0.0187049	0	0.022302	0	0	0.0208632	0	0.0172661	0	0.0158273	0.0446041	0	0.0244603	0	0.0179855	0	0.0287768	0	0.0388487	0	0.00647479	0	0.0352516	0	0.0035971	0.0366905	0	0.0266186	0	0.00503595	0
HoxA_221|mm9|chr6:52627105-52628031	0	0.013669	0	0.0179855	0	0.0266186	0	0.0251797	0	0.027338	0	0.0194244	0	0.022302	0	0.0287768	0	0.0107913	0	0.0158273	0	0.00863305	0.0129496	0	0.0237409	0	0.0151078	0	0	0.0647479	0	0.0525177	0	0.0575537	0	0.04964	0	0.0517983	0	0.0338128	0	0.0230215	0	0	0.0474818	0	0.0395681	0	0.0165467
HoxA_225|mm9|chr6:52637837-52641317	0.0597119	0	0.0143884	0	0.0122302	0	0.0129496	0	0.027338	0	0.0460429	0	0.0374099	0	0.0179855	0	0.0352516	0	0.022302	0	0.00791363	0	0	0.0669061	0	0.0366905	0	0.0165467	0.0431653	0	0.0755392	0	0.0258991	0	0.00719421	0	0.125179	0	0.0208632	0	0.0438847	0	0.0316545	0.0942441	0	0.0784169	0	0.0294963	0
HoxA_226|mm9|chr6:52641318-52647573	0	0.0107913	0	0.035971	0	0.0100719	0	0.0460429	0	0.0258991	0	0.0280574	0	0.0345322	0	0.0539566	0	0.0258991	0	0.0431653	0	0.00503595	0.022302	0	0.0561148	0	0.0179855	0	0	0.123021	0	0.108633	0	0.082014	0	0.16115	0	0.0949636	0	0.0647479	0	0.0589925	0	0	0.0510789	0	0.0978412	0	0.0712227
HoxA_228|mm9|chr6:52656263-52657321	0.0309351	0	0.00431652	0	0	0	0	0	0	0	0.022302	0	0.0460429	0	0.0280574	0	0.0100719	0	0.00935247	0	0.0431653	0	0	0.0035971	0	0.0158273	0	0.0467624	0.0287768	0	0.054676	0	0.0100719	0	0.0330934	0	0.0625896	0	0.0323739	0	0.0697838	0	0.0309351	0.0438847	0	0.0424458	0	0.0417264	0
HoxA_229|mm9|chr6:52657322-52658513	0	0.0151078	0	0.0187049	0	0.0589925	0	0.0374099	0	0.0395681	0	0.0194244	0	0.027338	0	0.0266186	0	0.0107913	0	0.0258991	0	0.0165467	0.0122302	0	0.0194244	0	0.0417264	0	0	0.112949	0	0.0848917	0	0.117266	0	0.0978412	0	0.0489206	0	0.0705032	0	0.0316545	0	0	0.102158	0	0.04964	0	0.128057
HoxA_231|mm9|chr6:52679072-52680393	0.0244603	0	0.00719421	0	0.0417264	0	0.0107913	0	0.0280574	0	0.0302157	0	0.0244603	0	0.0280574	0	0.0417264	0	0.0510789	0	0.0395681	0	0	0.0503595	0	0.0215826	0	0.0482012	0.110791	0	0.118704	0	0.0928053	0	0.0395681	0	0.0812946	0	0.0381293	0	0.0654673	0	0.0165467	0.0460429	0	0.141006	0	0.0776975	0
HoxA_235|mm9|chr6:52693850-52694645	0	0.0201438	0	0.0438847	0	0.0201438	0	0.0237409	0	0.0366905	0	0.0438847	0	0.0187049	0	0.00215826	0	0.0302157	0	0.0381293	0	0.00647479	0.00863305	0	0.041007	0	0.0870499	0	0	0.165467	0	0.0848917	0	0.103597	0	0.130215	0	0.0647479	0	0.0510789	0	0.0841722	0	0	0.0992801	0	0.0266186	0	0.0582731
HoxA_237|mm9|chr6:52669639-52701839	0.0654673	0	0.013669	0	0.00431652	0	0.0215826	0	0.00215826	0	0.00791363	0	0.0395681	0	0.0258991	0	0.0172661	0	0.0122302	0	0.0251797	0	0	0.0582731	0	0.0115107	0	0.0201438	0.0316545	0	0.0446041	0	0.00719421	0	0.041007	0	0.0611508	0	0.0151078	0	0.0352516	0	0.0517983	0.0316545	0	0.0611508	0	0.0165467	0
HoxA_238|mm9|chr6:52701840-52704692	0	0	0	0.0575537	0	0.0237409	0	0.00647479	0	0.0503595	0	0.0503595	0	0.0366905	0	0.0417264	0	0.0517983	0	0.0510789	0	0.00719421	0.0251797	0	0.0474818	0	0.0654673	0	0	0.101438	0	0.0755392	0	0.0690644	0	0.0568342	0	0.0517983	0	0.0899276	0	0.0510789	0	0	0.0870499	0	0.0194244	0	0.0431653
HoxA_239|mm9|chr6:52704693-52706024	0.0129496	0	0.00503595	0	0.0122302	0	0.00575537	0	0.0035971	0	0.0366905	0	0.0208632	0	0.0143884	0	0.0395681	0	0.0201438	0	0.0172661	0	0	0.0323739	0	0.0179855	0	0.0294963	0.0503595	0	0.0309351	0	0.0194244	0	0.0316545	0	0.0741003	0	0.0323739	0	0.0489206	0	0.0345322	0.0438847	0	0.035971	0	0.0539566	0
HoxA_240|mm9|chr6:52706025-52718534	0	0.0115107	0	0.0129496	0	0.0237409	0	0.0294963	0	0.0266186	0	0.0611508	0	0.0316545	0	0.0151078	0	0.0323739	0	0.0374099	0	0.0194244	0.00863305	0	0.027338	0	0.054676	0	0	0.135971	0	0.0539566	0	0.0755392	0	0.0877693	0	0.0424458	0	0.0604314	0	0.0474818	0	0	0.0726615	0	0.00215826	0	0.0741003
HoxA_241|mm9|chr6:52718535-52721479	0.0561148	0	0.0237409	0	0.0309351	0	0.0165467	0	0.0172661	0	0.0352516	0	0.0201438	0	0.0266186	0	0.0302157	0	0.0215826	0	0.027338	0	0	0.04964	0	0.0330934	0	0.0172661	0.0669061	0	0.0892082	0	0.0352516	0	0.0187049	0	0.090647	0	0.0309351	0	0.0532371	0	0.0352516	0.0194244	0	0.0388487	0	0.0323739	0
HoxA_243|mm9|chr6:52723090-52725748	0	0.00215826	0	0.0438847	0	0.0345322	0	0.04964	0	0.0201438	0	0.0244603	0	0.0280574	0	0.0187049	0	0.0215826	0	0.0294963	0	0.00719421	0.0187049	0	0.0539566	0	0.027338	0	0	0.113668	0	0.0640285	0	0.0870499	0	0.0388487	0	0.0625896	0	0.0438847	0	0.0467624	0	0	0.0776975	0	0.0482012	0	0.0676256
HoxA_247|mm9|chr6:52737646-52741644	0	0	0	0	0	0	0	0	0	0	0.0107913	0	0	0	0	0	0.0165467	0	0	0	0	0	0	0	0	0.00143884	0	0	0.00863305	0	0.00143884	0	0.0467624	0	0.00143884	0	0.00143884	0	0	0	0.00287768	0	0	0.000719421	0	0.00287768	0	0	0
HoxA_248|mm9|chr6:52741675-52742100	0	0.00719421	0	0.00647479	0	0.00719421	0	0.027338	0	0.0107913	0	0.0122302	0	0.013669	0	0.0266186	0	0	0	0.00647479	0	0.00791363	0.0215826	0	0.000719421	0	0.0446041	0	0	0.0179855	0	0.0258991	0	0.0460429	0	0.0345322	0	0.0208632	0	0.0244603	0	0.0374099	0	0	0.0446041	0	0.0474818	0	0.0553954
HoxA_249|mm9|chr6:52742101-52748549	0.0805751	0	0.0107913	0	0.0316545	0	0.00575537	0	0.0446041	0	0.0208632	0	0.0525177	0	0.0323739	0	0.0352516	0	0.0215826	0	0.0323739	0	0	0.0539566	0	0.0402876	0	0.0424458	0.135971	0	0.134532	0	0.0539566	0	0.0237409	0	0.102158	0	0.027338	0	0.107194	0	0.063309	0.0424458	0	0.110071	0	0.0640285	0
HoxA_251|mm9|chr6:52748770-52752905	0	0	0	0.04964	0	0.0589925	0	0.0460429	0	0.0237409	0	0.0395681	0	0.0532371	0	0.0172661	0	0.0208632	0	0.0338128	0	0.0280574	0.013669	0	0.04964	0	0.0776975	0	0	0.12374	0	0.107913	0	0.0611508	0	0.135251	0	0.0755392	0	0.068345	0	0.0611508	0	0	0.0863305	0	0.0316545	0	0.0589925
HoxA_253|mm9|chr6:52753097-52754946	0.0611508	0	0.00143884	0	0.027338	0	0.00647479	0	0.0553954	0	0.0575537	0	0.0366905	0	0.0661867	0	0.0482012	0	0.0287768	0	0.0323739	0	0	0.0374099	0	0.0719421	0	0.0438847	0.0791363	0	0.0525177	0	0.0510789	0	0.022302	0	0.141006	0	0.0489206	0	0.0892082	0	0.0323739	0.0395681	0	0.0733809	0	0.0352516	0
HoxA_255|mm9|chr6:52759240-52771163	0	0.0129496	0	0.0561148	0	0.0230215	0	0.0532371	0	0.0553954	0	0.0374099	0	0.0395681	0	0.0165467	0	0.0151078	0	0.0791363	0	0.022302	0.0115107	0	0.027338	0	0.0604314	0	0	0.119424	0	0.0863305	0	0.129496	0	0.107913	0	0.0741003	0	0.095683	0	0.0287768	0	0	0.158992	0	0.0827334	0	0.132373
HoxA_256|mm9|chr6:52771164-52772646	0.0395681	0	0.0143884	0	0.0438847	0	0.0172661	0	0.0302157	0	0.0741003	0	0.0985607	0	0.0525177	0	0.0561148	0	0.0187049	0	0.0568342	0	0	0.0705032	0	0.0561148	0	0.0784169	0.0726615	0	0.108633	0	0.0424458	0	0.0381293	0	0.110791	0	0.00647479	0	0.0345322	0	0.0438847	0.0755392	0	0.0726615	0	0.0834528	0
HoxA_257|mm9|chr6:52772647-52777261	0	0.041007	0	0.0402876	0	0.0525177	0	0.0374099	0	0.0719421	0	0.0431653	0	0.0884888	0	0.0143884	0	0.0553954	0	0.0517983	0	0.00863305	0.0215826	0	0.0733809	0	0.0446041	0	0	0.189927	0	0.0978412	0	0.159711	0	0.102158	0	0.0575537	0	0.0589925	0	0.0417264	0	0	0.123021	0	0.0611508	0	0.0776975
HoxA_258|mm9|chr6:52777262-52778607	0.0654673	0	0.0381293	0	0.0374099	0	0.0158273	0	0.0172661	0	0.0863305	0	0.0669061	0	0.0460429	0	0.0733809	0	0.0258991	0	0.0129496	0	0	0.0525177	0	0.0589925	0	0.105755	0.132373	0	0.118704	0	0.0503595	0	0.0482012	0	0.100719	0	0.0309351	0	0.132373	0	0.0467624	0.0604314	0	0.0971218	0	0.0453235	0
HoxA_262|mm9|chr6:52793374-52801167	0.0935247	0	0.0316545	0	0.054676	0	0.00215826	0	0.0107913	0	0.0705032	0	0.0661867	0	0.027338	0	0.101438	0	0.0395681	0	0.0812946	0	0	0.0553954	0	0.0697838	0	0.112949	0.154675	0	0.0611508	0	0.0964024	0	0.0690644	0	0.104316	0	0.0431653	0	0.187769	0	0.0899276	0.0690644	0	0.146042	0	0.0841722	0
HoxA_263|mm9|chr6:52801169-52803285	0	0.0309351	0	0.160431	0	0.0992801	0	0.0913664	0	0.0748198	0	0.0302157	0	0.0446041	0	0.114388	0	0.101438	0	0.117266	0	0.0237409	0.0417264	0	0.0935247	0	0.140287	0	0	0.243884	0	0.201438	0	0.274819	0	0.147481	0	0.0920859	0	0.141726	0	0.0841722	0	0	0.178416	0	0.0870499	0	0.145323
HoxA_264|mm9|chr6:52803286-52809464	0.0539566	0	0.00647479	0	0.0194244	0	0.00647479	0	0.0230215	0	0.0503595	0	0.0697838	0	0.0640285	0	0.0287768	0	0.0589925	0	0.0654673	0	0	0.0582731	0	0.0884888	0	0.0733809	0.11151	0	0.0733809	0	0.0395681	0	0.0287768	0	0.110791	0	0.082014	0	0.0913664	0	0.0517983	0.0553954	0	0.0920859	0	0.0690644	0
HoxA_265|mm9|chr6:52809465-52817061	0	0.0266186	0	0.0374099	0	0.0834528	0	0.0640285	0	0.0604314	0	0.0129496	0	0.0244603	0	0.0388487	0	0.00935247	0	0.0964024	0	0.0179855	0.00791363	0	0.0237409	0	0.0697838	0	0	0.0510789	0	0.0697838	0	0.123021	0	0.117985	0	0.101438	0	0.0661867	0	0.0575537	0	0	0.112949	0	0.0431653	0	0.13669
HoxA_267|mm9|chr6:52817090-52817285	0.00863305	0	0.00719421	0	0.00647479	0	0.013669	0	0.00431652	0	0.00647479	0	0.0266186	0	0.0100719	0	0.00431652	0	0.00503595	0	0.00719421	0	0	0.00791363	0	0.0230215	0	0.0172661	0.0280574	0	0	0	0.0294963	0	0.022302	0	0.0438847	0	0.0179855	0	0.00719421	0	0.0294963	0.0338128	0	0.0230215	0	0.0143884	0
HoxA_268|mm9|chr6:52817286-52820895	0	0.0115107	0	0.0553954	0	0.063309	0	0.0115107	0	0.090647	0	0.0215826	0	0.0604314	0	0.0251797	0	0.0417264	0	0.0381293	0	0.00503595	0.0215826	0	0.0309351	0	0.0654673	0	0	0.117266	0	0.0733809	0	0.166186	0	0.125899	0	0.0741003	0	0.0597119	0	0.0604314	0	0	0.0892082	0	0.0287768	0	0.0510789
HoxA_269|mm9|chr6:52820896-52831247	0.0208632	0	0.0230215	0	0.0575537	0	0.00647479	0	0.0280574	0	0.041007	0	0.027338	0	0.0388487	0	0.0460429	0	0.027338	0	0.0503595	0	0	0.0841722	0	0.04964	0	0.0611508	0.0726615	0	0.076978	0	0.0330934	0	0.0841722	0	0.114388	0	0.0309351	0	0.0920859	0	0.0661867	0.0158273	0	0.0935247	0	0.0676256	0
HoxA_270|mm9|chr6:52831248-52832456	0	0.0187049	0	0.0604314	0	0.0597119	0	0.0237409	0	0.0712227	0	0.0366905	0	0.0287768	0	0.00935247	0	0.0553954	0	0.0194244	0	0.00791363	0.0107913	0	0.0374099	0	0.0712227	0	0	0.146042	0	0.0640285	0	0.0949636	0	0.0611508	0	0.0856111	0	0.0115107	0	0.041007	0	0	0.11151	0	0.0100719	0	0.090647
HoxA_272|mm9|chr6:52832471-52841533	0.0431653	0	0.0115107	0	0.027338	0	0.00575537	0	0.0215826	0	0.0539566	0	0.0446041	0	0.0568342	0	0.035971	0	0.0302157	0	0.0302157	0	0	0.0582731	0	0.0330934	0	0.0611508	0.0712227	0	0.0575537	0	0.0676256	0	0.0302157	0	0.0611508	0	0.0302157	0	0.0776975	0	0.0208632	0.0309351	0	0.0776975	0	0.0582731	0
HoxA_273|mm9|chr6:52841534-52842038	0	0	0	0.000719421	0	0	0	0.00719421	0	0.000719421	0	0	0	0	0	0.00215826	0	0.00791363	0	0.000719421	0	0.00215826	0.000719421	0	0	0	0	0	0	0.00215826	0	0.00143884	0	0	0	0.000719421	0	0.000719421	0	0	0	0.00647479	0	0	0.000719421	0	0	0	0
HoxA_274|mm9|chr6:52842039-52843690	0.0287768	0	0.0179855	0	0.0388487	0	0.0129496	0	0.00791363	0	0.0460429	0	0.0187049	0	0.0402876	0	0.0647479	0	0.0151078	0	0.00575537	0	0	0.0280574	0	0.0446041	0	0.013669	0.0870499	0	0.0532371	0	0.0474818	0	0.0266186	0	0.0712227	0	0.0151078	0	0.0654673	0	0.0611508	0.0553954	0	0.0582731	0	0.0280574	0
HoxA_277|mm9|chr6:52848364-52850692	0	0.0100719	0	0.0388487	0	0.0287768	0	0.0467624	0	0.0294963	0	0.0187049	0	0.022302	0	0.0115107	0	0.0294963	0	0.0201438	0	0.0151078	0.0294963	0	0.0453235	0	0.022302	0	0	0.16187	0	0.0848917	0	0.0928053	0	0.102158	0	0.101438	0	0.04964	0	0.0323739	0	0	0.152517	0	0.0244603	0	0.0302157
HoxA_278|mm9|chr6:52850693-52851731	0.0388487	0	0.00719421	0	0.0129496	0	0.013669	0	0.00575537	0	0.0388487	0	0.00503595	0	0.0129496	0	0.0129496	0	0.0446041	0	0	0	0	0.0402876	0	0.00431652	0	0.041007	0.0568342	0	0.0474818	0	0.0618702	0	0.0366905	0	0.0568342	0	0.00143884	0	0.0438847	0	0.0215826	0.0374099	0	0.0654673	0	0.0258991	0
HoxA_280|mm9|chr6:52858040-52858605	0	0.00791363	0	0.0323739	0	0.00575537	0	0.0402876	0	0.0201438	0	0.0338128	0	0.027338	0	0.0374099	0	0.0201438	0	0.0330934	0	0.00647479	0.00719421	0	0.0438847	0	0.0582731	0	0	0.0884888	0	0.0525177	0	0.0964024	0	0.110791	0	0.0597119	0	0.0438847	0	0.063309	0	0	0.0870499	0	0.0395681	0	0.0417264
HoxA_281|mm9|chr6:52858606-52865393	0.0669061	0	0.0345322	0	0.0302157	0	0	0	0.0230215	0	0.0208632	0	0.0482012	0	0.0143884	0	0.0503595	0	0.0604314	0	0.0992801	0	0	0.0510789	0	0.041007	0	0.0611508	0.0791363	0	0.0827334	0	0.102877	0	0.0115107	0	0.0913664	0	0.0532371	0	0.126618	0	0.0640285	0.0798557	0	0.076978	0	0.107913	0
HoxA_284|mm9|chr6:52871142-52873703	0.105035	0	0.0122302	0	0.0438847	0	0.0280574	0	0.013669	0	0.0705032	0	0.0676256	0	0.054676	0	0.0676256	0	0.0201438	0	0.0503595	0	0	0.0539566	0	0.0776975	0	0.0712227	0.11223	0	0.151798	0	0.0762586	0	0.0561148	0	0.176978	0	0.0604314	0	0.12446	0	0.0949636	0.0863305	0	0.125899	0	0.076978	0
HoxA_285|mm9|chr6:52873704-52878849	0	0.0100719	0	0.0201438	0	0.0230215	0	0.013669	0	0.00791363	0	0.0187049	0	0.00935247	0	0.0251797	0	0.00791363	0	0.00719421	0	0.00431652	0.0237409	0	0.013669	0	0.0230215	0	0	0.0669061	0	0.0553954	0	0.0611508	0	0.0330934	0	0.00719421	0	0.0532371	0	0.0129496	0	0	0.0258991	0	0	0	0.0187049
HoxA_286|mm9|chr6:52878850-52881665	0.0712227	0	0.0100719	0	0.0258991	0	0.0266186	0	0.0374099	0	0.0309351	0	0.0352516	0	0.0482012	0	0.0597119	0	0.0287768	0	0.0208632	0	0	0.0345322	0	0.0374099	0	0.0280574	0.126618	0	0.0805751	0	0.041007	0	0.0417264	0	0.105755	0	0.0100719	0	0.0748198	0	0.0417264	0.0438847	0	0.105755	0	0.0690644	0
HoxA_287|mm9|chr6:52881666-52885980	0	0.013669	0	0.0784169	0	0.0705032	0	0.0474818	0	0.0388487	0	0.0366905	0	0.0345322	0	0.0424458	0	0.0302157	0	0.0525177	0	0	0.022302	0	0.0345322	0	0.0841722	0	0	0.0935247	0	0.0978412	0	0.129496	0	0.115107	0	0.063309	0	0.054676	0	0.0741003	0	0	0.179855	0	0.0611508	0	0.100719
HoxA_288|mm9|chr6:52885981-52888326	0.0525177	0	0.0158273	0	0.0438847	0	0.0280574	0	0.0151078	0	0.0366905	0	0.0517983	0	0.0287768	0	0.0338128	0	0.0352516	0	0.0251797	0	0	0.0230215	0	0.0374099	0	0.0266186	0.0928053	0	0.0517983	0	0.0597119	0	0.0431653	0	0.068345	0	0.0258991	0	0.117266	0	0.027338	0.0582731	0	0.0589925	0	0.0510789	0
HoxA_289|mm9|chr6:52888327-52890013	0	0.0172661	0	0.0669061	0	0.013669	0	0.0503595	0	0.0460429	0	0.0230215	0	0.0395681	0	0.041007	0	0.0294963	0	0.0467624	0	0.0107913	0.0165467	0	0.0294963	0	0.0532371	0	0	0.0741003	0	0.153237	0	0.0834528	0	0.076978	0	0.027338	0	0.0258991	0	0.0366905	0	0	0.0949636	0	0.0604314	0	0.0863305
HoxA_290|mm9|chr6:52890014-52897320	0.0625896	0	0.0287768	0	0.00935247	0	0.00863305	0	0	0	0.04964	0	0.027338	0	0.0266186	0	0.0424458	0	0.0539566	0	0.0510789	0	0	0.035971	0	0.0539566	0	0.0366905	0.0964024	0	0.0705032	0	0.0640285	0	0.0453235	0	0.0697838	0	0.0201438	0	0.0985607	0	0.0251797	0.063309	0	0.0503595	0	0.0604314	0
HoxA_291|mm9|chr6:52897321-52911313	0	0.0316545	0	0.0467624	0	0.0460429	0	0.0100719	0	0.0654673	0	0.0589925	0	0.0503595	0	0.0244603	0	0.0402876	0	0.0230215	0	0.0100719	0.0280574	0	0.0575537	0	0.0762586	0	0	0.16187	0	0.0748198	0	0.144604	0	0.139568	0	0.0129496	0	0.0417264	0	0.0575537	0	0	0.0935247	0	0.0208632	0	0.107913
HoxA_292|mm9|chr6:52911314-52914397	0.0316545	0	0.022302	0	0.04964	0	0.0158273	0	0.00647479	0	0.0467624	0	0.0402876	0	0.00935247	0	0.0482012	0	0.0402876	0	0.0230215	0	0	0.0294963	0	0.0251797	0	0.0294963	0.0863305	0	0.0374099	0	0.0446041	0	0.0251797	0	0.0589925	0	0.00647479	0	0.114388	0	0.0618702	0.0381293	0	0.0690644	0	0.022302	0
HoxA_293|mm9|chr6:52914398-52918137	0	0.0381293	0	0.0417264	0	0.0640285	0	0.0712227	0	0.0474818	0	0.063309	0	0.0676256	0	0.0366905	0	0.063309	0	0.0611508	0	0.00575537	0.0489206	0	0.0712227	0	0.0453235	0	0	0.203596	0	0.103597	0	0.128057	0	0.0870499	0	0.0985607	0	0.0640285	0	0.0330934	0	0	0.105755	0	0.0474818	0	0.0863305
HoxA_295|mm9|chr6:52918252-52919700	0.0388487	0	0.0100719	0	0.0230215	0	0.00719421	0	0.0244603	0	0.0690644	0	0.0194244	0	0.022302	0	0.0172661	0	0.0294963	0	0.0158273	0	0	0.0417264	0	0.0345322	0	0.0338128	0.11223	0	0.0467624	0	0.041007	0	0.0287768	0	0.0553954	0	0.00647479	0	0.0525177	0	0.0294963	0.0417264	0	0.0453235	0	0.022302	0
HoxA_296|mm9|chr6:52919701-52924303	0	0.0266186	0	0.0589925	0	0.0381293	0	0.0381293	0	0.0194244	0	0.0417264	0	0.0575537	0	0.0122302	0	0.022302	0	0.0194244	0	0.013669	0.0100719	0	0.0453235	0	0.0482012	0	0	0.125179	0	0.12446	0	0.105755	0	0.106474	0	0.0942441	0	0.0611508	0	0.0287768	0	0	0.0812946	0	0.0187049	0	0.0661867
HoxA_297|mm9|chr6:52924304-52933041	0.0287768	0	0.0215826	0	0.0294963	0	0.00215826	0	0.00791363	0	0.0266186	0	0.0258991	0	0.0266186	0	0.0201438	0	0.0172661	0	0.0100719	0	0	0.0453235	0	0.0237409	0	0.0697838	0.0712227	0	0.0618702	0	0.076978	0	0.0374099	0	0.0338128	0	0.0129496	0	0.0251797	0	0.0532371	0.0374099	0	0.0798557	0	0.0741003	0
HoxA_298|mm9|chr6:52933042-52942459	0	0.00791363	0	0.0107913	0	0.0338128	0	0.0287768	0	0.0561148	0	0.0294963	0	0.0143884	0	0.0294963	0	0.0143884	0	0.0517983	0	0	0	0	0.0690644	0	0.0582731	0	0	0.157553	0	0.0848917	0	0.0719421	0	0.139568	0	0.0366905	0	0.0553954	0	0.0294963	0	0	0.0985607	0	0.0467624	0	0.0654673
HoxA_302|mm9|chr6:52952345-52960689	0	0.0179855	0	0.0230215	0	0.0345322	0	0.0179855	0	0.0532371	0	0.0316545	0	0.0388487	0	0.0309351	0	0.0194244	0	0.0158273	0	0.00719421	0.0345322	0	0.00431652	0	0.0517983	0	0	0.0388487	0	0.068345	0	0.0741003	0	0.117985	0	0.0446041	0	0.0258991	0	0.00647479	0	0	0.0395681	0	0.035971	0	0.0165467
HoxA_303|mm9|chr6:52960690-52967527	0.0115107	0	0.0151078	0	0.0129496	0	0	0	0.0100719	0	0.0172661	0	0.0215826	0	0	0	0.0266186	0	0.0244603	0	0.0194244	0	0	0.0460429	0	0.0215826	0	0.013669	0.0338128	0	0.0294963	0	0.0237409	0	0.0035971	0	0.0654673	0	0.0158273	0	0.0115107	0	0.00863305	0.035971	0	0.0431653	0	0.0244603	0
HoxA_304|mm9|chr6:52967528-52968961	0	0.0100719	0	0.00719421	0	0.0194244	0	0.0215826	0	0.00215826	0	0.0115107	0	0.0107913	0	0.00431652	0	0.0172661	0	0.00431652	0	0.00503595	0.00719421	0	0.013669	0	0.00863305	0	0	0.0345322	0	0.0316545	0	0.0165467	0	0.0489206	0	0.0129496	0	0.0107913	0	0.0266186	0	0	0.0482012	0	0.0287768	0	0.0287768
HoxA_307|mm9|chr6:52975108-52979968	0.0345322	0	0	0	0.00791363	0	0	0	0	0	0.0330934	0	0	0	0.035971	0	0.0215826	0	0.00143884	0	0.00791363	0	0	0.00287768	0	0.00863305	0	0.0172661	0.013669	0	0.0237409	0	0.0172661	0	0.00863305	0	0.0266186	0	0.00215826	0	0.0172661	0	0.0122302	0.0244603	0	0.0165467	0	0.0158273	0
HoxA_308|mm9|chr6:52979969-52985775	0	0	0	0.0366905	0	0.0381293	0	0.0100719	0	0.0258991	0	0.0187049	0	0.0395681	0	0.00647479	0	0.0345322	0	0.027338	0	0.0143884	0	0	0.0345322	0	0.0553954	0	0	0.0748198	0	0.0366905	0	0.0784169	0	0.0489206	0	0.0187049	0	0.0237409	0	0.00791363	0	0	0.0690644	0	0.00647479	0	0.0302157
HoxA_311|mm9|chr6:52990950-53001211	0.0129496	0	0.0266186	0	0.0294963	0	0	0	0.00935247	0	0.0187049	0	0.0107913	0	0.0115107	0	0.0100719	0	0.0280574	0	0.00143884	0	0	0.0179855	0	0.00647479	0	0.00215826	0.0115107	0	0.0294963	0	0.0194244	0	0.0302157	0	0.0258991	0	0.00863305	0	0.0179855	0	0.0237409	0.0237409	0	0.0266186	0	0.022302	0
HoxA_316|mm9|chr6:53013811-53020160	0.0446041	0	0.0208632	0	0.0165467	0	0	0	0.00647479	0	0.0302157	0	0.0258991	0	0.00791363	0	0.0366905	0	0.0172661	0	0.0107913	0	0	0.0251797	0	0.0366905	0	0.041007	0.0474818	0	0.0201438	0	0.0165467	0	0.0417264	0	0.0791363	0	0.0151078	0	0.0280574	0	0.0294963	0.0230215	0	0.0244603	0	0.0338128	0
HoxA_317|mm9|chr6:53020161-53021219	0	0.022302	0	0.0258991	0	0.0165467	0	0.0100719	0	0.00647479	0	0.0194244	0	0.0338128	0	0.00791363	0	0.0381293	0	0.00575537	0	0	0.0151078	0	0.0338128	0	0.0352516	0	0	0.0503595	0	0.0237409	0	0.0302157	0	0.0280574	0	0.0215826	0	0.0366905	0	0.013669	0	0	0.0201438	0	0.0172661	0	0.0201438
HoxA_319|mm9|chr6:53025253-53026089	0.00791363	0	0	0	0.013669	0	0	0	0.0100719	0	0.00575537	0	0.0100719	0	0.00935247	0	0.00791363	0	0.00647479	0	0.0151078	0	0	0.0143884	0	0.0366905	0	0.013669	0.0309351	0	0.00935247	0	0.00791363	0	0.00143884	0	0.0316545	0	0	0	0.0208632	0	0.0115107	0.0345322	0	0.0338128	0	0.0115107	0
HoxA_322|mm9|chr6:53026446-53031824	0	0.0323739	0	0.0266186	0	0.0201438	0	0.00863305	0	0.0158273	0	0.0230215	0	0.035971	0	0.0129496	0	0.0122302	0	0.0122302	0	0	0	0	0.00719421	0	0.027338	0	0	0.0618702	0	0.0503595	0	0.0100719	0	0.063309	0	0.0388487	0	0.00719421	0	0.0107913	0	0	0.0647479	0	0.0194244	0	0.0287768
HoxA_323|mm9|chr6:53031825-53033187	0.0345322	0	0.0287768	0	0.00863305	0	0	0	0.0143884	0	0.0165467	0	0.0208632	0	0.0115107	0	0.041007	0	0.0107913	0	0.0151078	0	0	0	0	0	0	0.0316545	0.0309351	0	0.0201438	0	0.00647479	0	0.0143884	0	0.0381293	0	0.013669	0	0.0302157	0	0.00575537	0.0266186	0	0.00503595	0	0.0172661	0
HoxA_324|mm9|chr6:53033188-53035208	0	0	0	0.0122302	0	0.0237409	0	0.0201438	0	0.00791363	0	0.00863305	0	0.0143884	0	0.00791363	0	0.0172661	0	0	0	0.00863305	0	0	0	0	0.00791363	0	0	0.0280574	0	0.0280574	0	0.041007	0	0.0107913	0	0.00863305	0	0.00503595	0	0.0151078	0	0	0.054676	0	0.00431652	0	0.0172661
HoxA_325|mm9|chr6:53035209-53036923	0.0402876	0	0	0	0.0143884	0	0	0	0.013669	0	0.00575537	0	0.00863305	0	0.00431652	0	0.0129496	0	0	0	0.0129496	0	0	0.0151078	0	0.00863305	0	0.00791363	0.0258991	0	0.00431652	0	0.0215826	0	0.0035971	0	0.00503595	0	0.00647479	0	0.0287768	0	0.00575537	0.00863305	0	0.00287768	0	0.0035971	0
HoxA_327|mm9|chr6:53039978-53044657	0	0.0107913	0	0.0316545	0	0.022302	0	0.027338	0	0.00647479	0	0.0287768	0	0.00863305	0	0.0165467	0	0.0330934	0	0.0122302	0	0.00791363	0.00431652	0	0.0187049	0	0.0568342	0	0	0.0179855	0	0.00647479	0	0.0338128	0	0.0431653	0	0.00935247	0	0.0151078	0	0.0115107	0	0	0.022302	0	0.00575537	0	0.0287768
[truncated: 126 more columns]
