# Supplementary material for: Clustering of Tissue-Specific Sub-TADs Accompanies the Regulation of HoxA Genes in Developing Limbs
Source: PLoS Genet. 2013 Dec 26;9(12):e1004018. doi: 10.1371/journal.pgen.1004018 (PMC3873244; doi:10.1371/journal.pgen.1004018)
Supplement: Table S14 — Mouse 5C results for the head replicate alternating “FR” design. Biological replicate of the head 5C dataset presented in matrix format. This data is shown in Figure S4B. Predicted EcoRI restriction fragments and corresponding genomic regions are named at the top of each column and on the left of each row. Intersecting rows and columns identify the pair-wise contacts corresponding to interaction frequencies. The 5C data was filtered as described in Materials and Methods, and is normalized based on the number of sequence reads per 1,000. (XLSX) [file pgen.1004018.s022.xlsx]

## Sheet: Table S14. Head rep.
Table S14. Mouse 5C results for the head replicate alternating "FR" design
	HoxA_64|mm9|chr6:52099907-52102168	HoxA_65|mm9|chr6:52102168-52102347	HoxA_66|mm9|chr6:52102347-52102627	HoxA_67|mm9|chr6:52102627-52106574	HoxA_68|mm9|chr6:52106574-52114833	HoxA_69|mm9|chr6:52114833-52118412	HoxA_70|mm9|chr6:52118412-52118617	HoxA_71|mm9|chr6:52118617-52119970	HoxA_72|mm9|chr6:52119970-52120434	HoxA_73|mm9|chr6:52120434-52121814	HoxA_74|mm9|chr6:52121814-52125015	HoxA_75|mm9|chr6:52125015-52128991	HoxA_76|mm9|chr6:52128991-52130453	HoxA_77|mm9|chr6:52130453-52137259	HoxA_78|mm9|chr6:52137259-52138976	HoxA_79|mm9|chr6:52138976-52139489	HoxA_81|mm9|chr6:52140604-52146677	HoxA_82|mm9|chr6:52146677-52147259	HoxA_85|mm9|chr6:52156546-52158195	HoxA_86|mm9|chr6:52158195-52162386	HoxA_87|mm9|chr6:52162386-52163901	HoxA_88|mm9|chr6:52163901-52164024	HoxA_90|mm9|chr6:52165964-52166258	HoxA_91|mm9|chr6:52166258-52172097	HoxA_92|mm9|chr6:52172097-52173708	HoxA_93|mm9|chr6:52173708-52179119	HoxA_95|mm9|chr6:52179845-52182847	HoxA_97|mm9|chr6:52188276-52189337	HoxA_98|mm9|chr6:52189337-52193142	HoxA_99|mm9|chr6:52193142-52202193	HoxA_100|mm9|chr6:52202193-52208129	HoxA_101|mm9|chr6:52208129-52213464	HoxA_102|mm9|chr6:52213464-52215697	HoxA_103|mm9|chr6:52215697-52216109	HoxA_104|mm9|chr6:52216109-52218312	HoxA_105|mm9|chr6:52218312-52218603	HoxA_106|mm9|chr6:52218603-52232379	HoxA_107|mm9|chr6:52232379-52239458	HoxA_108|mm9|chr6:52239458-52240301	HoxA_109|mm9|chr6:52240301-52240552	HoxA_110|mm9|chr6:52240553-52241180	HoxA_113|mm9|chr6:52244253-52247080	HoxA_114|mm9|chr6:52247080-52247369	HoxA_115|mm9|chr6:52247369-52248708	HoxA_117|mm9|chr6:52249859-52251201	HoxA_118|mm9|chr6:52251201-52260690	HoxA_119|mm9|chr6:52260690-52262318	HoxA_120|mm9|chr6:52262318-52262666	HoxA_121|mm9|chr6:52262666-52263361
HoxA_64|mm9|chr6:52099907-52102168	0	1.67761	0	2.77324	0	0.814347	0	0.566878	0	0.656082	0	0.760393	0	0.422281	0	0.451776	0	0.579827	0	0.448898	0	0.2115	0.335235	0	0.389189	0	0.707878	0	0.412929	0	0.292791	0	0.35322	0	0.42372	0	0.169056	0	0.199271	0	0.349623	0	0.103592	0	0	0.502133	0	0.351781	0
HoxA_65|mm9|chr6:52102168-52102347	1.67761	0	1.54453	0	0.170495	0	0.0733776	0	0.107189	0	0.194235	0	0.229485	0	0.23524	0	0.297107	0	0.074097	0	0.0561123	0	0	0.208623	0	0.159704	0	0.165459	0	0.125893	0	0.315811	0	0.158985	0	0.0489184	0	0.12877	0	0.0431633	0	0.0625868	0	0.025898	0.0100714	0	0.259699	0	0.0892041
HoxA_66|mm9|chr6:52102347-52102627	0	1.54453	0	1.08915	0	0.418684	0	0.284878	0	0.21222	0	0.272648	0	0.297827	0	0.0863266	0	0.316531	0	0.103592	0	0.116541	0.133806	0	0.339551	0	0.144597	0	0.166179	0	0.297107	0	0.172653	0	0.279123	0	0.083449	0	0.0805715	0	0.205026	0	0.0273368	0	0	0.215097	0	0.087046	0
HoxA_67|mm9|chr6:52102627-52106574	2.77324	0	1.08915	0	0.656801	0	0.255383	0	0.320847	0	1.09779	0	0.597812	0	0.502133	0	0.756796	0	0.130929	0	0.133806	0	0	0.397822	0	0.381995	0	0.326602	0	0.376959	0	0.250347	0	0.220852	0	0.10575	0	0.241714	0	0.0856072	0	0.0633062	0	0.169776	0.0906429	0	0.239556	0	0.296388
HoxA_68|mm9|chr6:52106574-52114833	0	0.170495	0	0.656801	0	0.953909	0	0.63522	0	0.343148	0	0.407893	0	0.179847	0	0.217255	0	0.204306	0	0.184163	0	0.0913623	0.148913	0	0.165459	0	0.179847	0	0.109347	0	0.193515	0	0.158985	0	0.102153	0	0.0539541	0	0.0712194	0	0.0827296	0	0.0158265	0	0	0.171934	0	0.206464	0
HoxA_69|mm9|chr6:52114833-52118412	0.814347	0	0.418684	0	0.953909	0	1.01937	0	0.684138	0	1.40209	0	1.07549	0	0.612199	0	0.75248	0	0.328041	0	0.224449	0	0	0.492781	0	0.628026	0	0.382715	0	0.393505	0	0.213658	0	0.146755	0	0.219413	0	0.366888	0	0.083449	0	0.164021	0	0.11798	0.141	0	0.544577	0	0.316531
HoxA_70|mm9|chr6:52118412-52118617	0	0.0733776	0	0.255383	0	1.01937	0	1.02657	0	0.407174	0	0.243153	0	0.174811	0	0.180566	0	0.254663	0	0.19999	0	0.0748164	0.0345306	0	0.142439	0	0.0194235	0	0.115822	0	0.0690613	0	0.145316	0	0.116541	0	0.0618674	0	0.0287755	0	0.126612	0	0.0316531	0	0	0.0971174	0	0.148913	0
HoxA_71|mm9|chr6:52118617-52119970	0.566878	0	0.284878	0	0.63522	0	1.02657	0	1.23303	0	1.70999	0	0.886286	0	0.765429	0	0.630184	0	0.195674	0	0.0532347	0	0	0.325163	0	0.238837	0	0.41149	0	0.294949	0	0.373362	0	0.256822	0	0.206464	0	0.139561	0	0.0669031	0	0.113663	0	0.0107908	0.0762552	0	0.24747	0	0.171214
HoxA_72|mm9|chr6:52119970-52120434	0	0.107189	0	0.320847	0	0.684138	0	1.23303	0	1.56899	0	0.271929	0	0.348184	0	0.290633	0	0.216536	0	0.138123	0	0.022301	0.173373	0	0.161143	0	0.248908	0	0.169776	0	0.161143	0	0.157546	0	0.209342	0	0.0417245	0	0.0669031	0	0.0366888	0	0	0	0	0.143878	0	0.0971174	0
HoxA_73|mm9|chr6:52120434-52121814	0.656082	0	0.21222	0	0.343148	0	0.407174	0	1.56899	0	2.71137	0	0.94096	0	0.639536	0	0.72946	0	0.175531	0	0.220133	0	0	0.502133	0	0.150352	0	0.384153	0	0.350342	0	0.245311	0	0.0848878	0	0.0546735	0	0.197112	0	0.03525	0	0.101434	0	0.0949592	0.0712194	0	0.346745	0	0.389908
HoxA_74|mm9|chr6:52121814-52125015	0	0.194235	0	1.09779	0	1.40209	0	1.70999	0	2.71137	0	1.75962	0	0.437388	0	0.900674	0	0.578388	0	0.679822	0	0.138123	0.405016	0	0.472638	0	0.726582	0	0.355378	0	0.191357	0	0.514363	0	0.309337	0	0.134526	0	0.0920817	0	0.256822	0	0.0798521	0	0	0.45825	0	0.316531	0
HoxA_75|mm9|chr6:52125015-52128991	0.760393	0	0.272648	0	0.407893	0	0.243153	0	0.271929	0	1.75962	0	2.57829	0	1.10498	0	0.669031	0	0.369766	0	0.234521	0	0	0.413648	0	0.489903	0	0.401419	0	0.302862	0	0.205026	0	0.131648	0	0.116541	0	0.174811	0	0.0863266	0	0.254663	0	0.0848878	0.138842	0	0.490623	0	0.306459
HoxA_76|mm9|chr6:52128991-52130453	0	0.229485	0	0.597812	0	1.07549	0	0.886286	0	0.94096	0	2.57829	0	1.20641	0	1.18555	0	0.613638	0	0.369766	0	0.12877	0.287755	0	0.102873	0	0.510046	0	0.231643	0	0.187041	0	0.335954	0	0.233082	0	0.276245	0	0.159704	0	0.166898	0	0.0374082	0	0	0.251066	0	0.24675	0
HoxA_77|mm9|chr6:52130453-52137259	0.422281	0	0.297827	0	0.179847	0	0.174811	0	0.348184	0	0.437388	0	1.20641	0	1.90638	0	0.765429	0	0.420842	0	0.172653	0	0	0.244592	0	0.386311	0	0.238837	0	0.297827	0	0.0877654	0	0.218694	0	0.099995	0	0.182725	0	0.0244592	0	0.12949	0	0.106469	0.074097	0	0.315092	0	0.18848
HoxA_78|mm9|chr6:52137259-52138976	0	0.23524	0	0.502133	0	0.612199	0	0.765429	0	0.639536	0	1.10498	0	1.90638	0	2.95956	0	0.649608	0	0.545296	0	0.210061	0.257541	0	0.351781	0	0.476954	0	0.217975	0	0.32948	0	0.161862	0	0.22373	0	0.177689	0	0.111505	0	0.194954	0	0.141	0	0	0.3525	0	0.199271	0
HoxA_79|mm9|chr6:52138976-52139489	0.451776	0	0.0863266	0	0.217255	0	0.180566	0	0.290633	0	0.900674	0	1.18555	0	2.95956	0	0.848878	0	0.207903	0	0.164021	0	0	0.299266	0	0.348184	0	0.289913	0	0.348184	0	0.216536	0	0.133806	0	0.159704	0	0.171934	0	0.0676225	0	0.0956786	0	0.0913623	0.0676225	0	0.219413	0	0.266893
HoxA_81|mm9|chr6:52140604-52146677	0	0.297107	0	0.756796	0	0.75248	0	0.630184	0	0.72946	0	0.669031	0	0.765429	0	0.848878	0	3.25811	0	0.698526	0	0.217255	0.467602	0	0.710036	0	0.78845	0	0.310776	0	0.390628	0	0.215816	0	0.308618	0	0.369766	0	0.0884848	0	0.218694	0	0.0690613	0	0	0.344587	0	0.240276	0
HoxA_82|mm9|chr6:52146677-52147259	0.579827	0	0.316531	0	0.204306	0	0.254663	0	0.216536	0	0.578388	0	0.613638	0	0.649608	0	3.25811	0	0.720108	0	0.42372	0	0	0.264015	0	0.627307	0	0.419403	0	0.336674	0	0.150352	0	0.238118	0	0.240995	0	0.147475	0	0.00143878	0	0.11726	0	0.0863266	0.038847	0	0.337393	0	0.290633
HoxA_85|mm9|chr6:52156546-52158195	0	0.074097	0	0.130929	0	0.328041	0	0.195674	0	0.175531	0	0.369766	0	0.420842	0	0.207903	0	0.720108	0	0.81147	0	0.194954	0.325163	0	0.543138	0	0.266174	0	0.189918	0	0.240276	0	0.220133	0	0.213658	0	0.0690613	0	0.0676225	0	0.0755358	0	0.0640256	0	0	0.179847	0	0.0280561	0
HoxA_86|mm9|chr6:52158195-52162386	0.448898	0	0.103592	0	0.184163	0	0.19999	0	0.138123	0	0.679822	0	0.369766	0	0.545296	0	0.698526	0	0.81147	0	1.1057	0	0	0.771904	0	0.637378	0	0.433791	0	0.295669	0	0.220852	0	0.101434	0	0.0467602	0	0.320847	0	0.110066	0	0.156827	0	0.591337	0.0841684	0	0.338112	0	0.157546
HoxA_87|mm9|chr6:52162386-52163901	0	0.0561123	0	0.133806	0	0.224449	0	0.0532347	0	0.220133	0	0.234521	0	0.172653	0	0.164021	0	0.42372	0	1.1057	0	0.598531	0.537383	0	0.453934	0	0.189199	0	0.118699	0	0.349623	0	0.102873	0	0.263296	0	0.125893	0	0.0438827	0	0.131648	0	0.0143878	0	0	0.0978368	0	0.112225	0
HoxA_88|mm9|chr6:52163901-52164024	0.2115	0	0.116541	0	0.0913623	0	0.0748164	0	0.022301	0	0.138123	0	0.12877	0	0.210061	0	0.217255	0	0.194954	0	0.598531	0	0	0.312214	0	0.141	0	0.227327	0	0.142439	0	0.083449	0	0.0115102	0	0.0503572	0	0.0359694	0	0.0474796	0	0.0625868	0	0	0.0136684	0	0.125893	0	0.0230204
HoxA_90|mm9|chr6:52165964-52166258	0.335235	0	0.133806	0	0.148913	0	0.0345306	0	0.173373	0	0.405016	0	0.287755	0	0.257541	0	0.467602	0	0.325163	0	0.537383	0	0	0.867582	0	0.281281	0	0.163301	0	0.151791	0	0.0273368	0	0.135964	0	0.0323725	0	0.0539541	0	0.00935205	0	0.000719388	0	0.0712194	0.0100714	0	0.106469	0	0.143878
HoxA_91|mm9|chr6:52166258-52172097	0	0.208623	0	0.397822	0	0.492781	0	0.325163	0	0.502133	0	0.413648	0	0.244592	0	0.299266	0	0.264015	0	0.771904	0	0.312214	0.867582	0	1.47834	0	1.02369	0	0.497817	0	0.330919	0	0.240276	0	0.39926	0	0.12877	0	0.133087	0	0.171934	0	0.0467602	0	0	0.298546	0	0.099995	0
HoxA_92|mm9|chr6:52172097-52173708	0.389189	0	0.339551	0	0.165459	0	0.142439	0	0.161143	0	0.472638	0	0.102873	0	0.351781	0	0.710036	0	0.543138	0	0.453934	0	0	1.47834	0	1.64164	0	0.592057	0	0.471919	0	0.335235	0	0.216536	0	0.174811	0	0.216536	0	0.132367	0	0.171934	0	0.0539541	0.0769745	0	0.339551	0	0.38775
HoxA_93|mm9|chr6:52173708-52179119	0	0.159704	0	0.381995	0	0.628026	0	0.238837	0	0.150352	0	0.489903	0	0.386311	0	0.348184	0	0.627307	0	0.637378	0	0.141	0.281281	0	1.64164	0	1.10498	0	0.515082	0	0.687735	0	0.400699	0	0.375521	0	0.184163	0	0.22301	0	0.110786	0	0.0273368	0	0	0.282	0	0.201429	0
HoxA_95|mm9|chr6:52179845-52182847	0.707878	0	0.144597	0	0.179847	0	0.0194235	0	0.248908	0	0.726582	0	0.510046	0	0.476954	0	0.78845	0	0.266174	0	0.189199	0	0	1.02369	0	1.10498	0	0.922256	0	0.674786	0	0.463286	0	0.165459	0	0.115102	0	0.320128	0	0.0654643	0	0.174811	0	0.0712194	0.0546735	0	0.241714	0	0.276964
HoxA_97|mm9|chr6:52188276-52189337	0	0.165459	0	0.326602	0	0.382715	0	0.41149	0	0.384153	0	0.401419	0	0.238837	0	0.289913	0	0.419403	0	0.433791	0	0.227327	0.163301	0	0.592057	0	0.922256	0	0.92873	0	0.578388	0	0.456812	0	0.520837	0	0.178408	0	0.0776939	0	0.206464	0	0.0553929	0	0	0.267612	0	0.110786	0
HoxA_98|mm9|chr6:52189337-52193142	0.412929	0	0.166179	0	0.109347	0	0.115822	0	0.169776	0	0.355378	0	0.231643	0	0.217975	0	0.310776	0	0.189918	0	0.118699	0	0	0.497817	0	0.515082	0	0.92873	0	0.862546	0	0.325883	0	0.144597	0	0.0942399	0	0.2115	0	0.0237398	0	0.099995	0	0.0194235	0.0359694	0	0.240995	0	0.278403
HoxA_99|mm9|chr6:52193142-52202193	0	0.125893	0	0.376959	0	0.393505	0	0.294949	0	0.350342	0	0.302862	0	0.297827	0	0.348184	0	0.336674	0	0.295669	0	0.142439	0.151791	0	0.471919	0	0.674786	0	0.862546	0	1.26037	0	0.522276	0	0.539541	0	0.563281	0	0.133087	0	0.18776	0	0.0697807	0	0	0.346745	0	0.385592	0
HoxA_100|mm9|chr6:52202193-52208129	0.292791	0	0.297107	0	0.193515	0	0.0690613	0	0.161143	0	0.191357	0	0.187041	0	0.32948	0	0.390628	0	0.240276	0	0.349623	0	0	0.330919	0	0.687735	0	0.578388	0	1.26037	0	0.542419	0	0.894919	0	0.392786	0	0.456092	0	0.087046	0	0.455373	0	0.132367	0.193515	0	0.560403	0	0.50573
HoxA_101|mm9|chr6:52208129-52213464	0	0.315811	0	0.250347	0	0.213658	0	0.373362	0	0.245311	0	0.205026	0	0.0877654	0	0.216536	0	0.150352	0	0.220852	0	0.083449	0.0273368	0	0.335235	0	0.463286	0	0.325883	0	0.542419	0	0.879812	0	0.781975	0	0.24747	0	0.183444	0	0.335235	0	0.0719388	0	0	0.513643	0	0.279123	0
HoxA_102|mm9|chr6:52213464-52215697	0.35322	0	0.172653	0	0.158985	0	0.145316	0	0.157546	0	0.514363	0	0.335954	0	0.161862	0	0.215816	0	0.220133	0	0.102873	0	0	0.240276	0	0.400699	0	0.456812	0	0.522276	0	0.879812	0	1.84307	0	0.570475	0	0.440985	0	0.18776	0	0.205745	0	0.155388	0.114383	0	0.541699	0	0.330199
HoxA_103|mm9|chr6:52215697-52216109	0	0.158985	0	0.220852	0	0.146755	0	0.256822	0	0.0848878	0	0.131648	0	0.218694	0	0.133806	0	0.238118	0	0.101434	0	0.0115102	0.135964	0	0.216536	0	0.165459	0	0.144597	0	0.894919	0	1.84307	0	1.84307	0	0.197832	0	0.134526	0	0.197112	0	0.0237398	0	0	0.169776	0	0.213658	0
HoxA_104|mm9|chr6:52216109-52218312	0.42372	0	0.279123	0	0.102153	0	0.116541	0	0.209342	0	0.309337	0	0.233082	0	0.22373	0	0.308618	0	0.213658	0	0.263296	0	0	0.39926	0	0.375521	0	0.520837	0	0.539541	0	0.781975	0	1.84307	0	1.45244	0	0.553929	0	0.194235	0	0.233801	0	0.0525153	0.18848	0	0.598531	0	0.647449
HoxA_105|mm9|chr6:52218312-52218603	0	0.0489184	0	0.10575	0	0.219413	0	0.206464	0	0.0546735	0	0.116541	0	0.099995	0	0.159704	0	0.240995	0	0.0467602	0	0.0503572	0.0323725	0	0.174811	0	0.115102	0	0.0942399	0	0.392786	0	0.570475	0	1.45244	0	0.205745	0	0.164021	0	0.18776	0	0.0589898	0	0	0.276245	0	0.142439	0
HoxA_106|mm9|chr6:52218603-52232379	0.169056	0	0.083449	0	0.0539541	0	0.0618674	0	0.0417245	0	0.134526	0	0.276245	0	0.177689	0	0.369766	0	0.0690613	0	0.125893	0	0	0.12877	0	0.184163	0	0.178408	0	0.563281	0	0.24747	0	0.197832	0	0.205745	0	1.18915	0	0.257541	0	0.412929	0	0.267612	0.246031	0	0.361133	0	0.171934
HoxA_107|mm9|chr6:52232379-52239458	0	0.12877	0	0.241714	0	0.366888	0	0.139561	0	0.197112	0	0.174811	0	0.182725	0	0.171934	0	0.147475	0	0.320847	0	0.0359694	0.0539541	0	0.216536	0	0.320128	0	0.2115	0	0.456092	0	0.440985	0	0.553929	0	1.18915	0	1.76178	0	1.36684	0	0.32876	0	0	0.742409	0	0.338112	0
HoxA_108|mm9|chr6:52239458-52240301	0.199271	0	0.0805715	0	0.0712194	0	0.0287755	0	0.0669031	0	0.0920817	0	0.159704	0	0.111505	0	0.0884848	0	0.0676225	0	0.0438827	0	0	0.133087	0	0.22301	0	0.0776939	0	0.133087	0	0.183444	0	0.134526	0	0.164021	0	1.76178	0	0.716511	0	0.446021	0	0.284158	0.144597	0	0.252505	0	0.315811
HoxA_109|mm9|chr6:52240301-52240552	0	0.0431633	0	0.0856072	0	0.083449	0	0.0669031	0	0.03525	0	0.0863266	0	0.0244592	0	0.0676225	0	0.00143878	0	0.110066	0	0.0474796	0.00935205	0	0.132367	0	0.0654643	0	0.0237398	0	0.087046	0	0.18776	0	0.194235	0	0.257541	0	0.716511	0	1.59344	0	0.120857	0	0	0.170495	0	0.250347	0
HoxA_110|mm9|chr6:52240553-52241180	0.349623	0	0.205026	0	0.0827296	0	0.126612	0	0.0366888	0	0.256822	0	0.166898	0	0.194954	0	0.218694	0	0.0755358	0	0.131648	0	0	0.171934	0	0.110786	0	0.206464	0	0.18776	0	0.335235	0	0.197112	0	0.18776	0	1.36684	0	1.59344	0	0.586301	0	0.264015	0.201429	0	0.627307	0	0.444582
HoxA_113|mm9|chr6:52244253-52247080	0	0.0625868	0	0.0633062	0	0.164021	0	0.113663	0	0.101434	0	0.254663	0	0.12949	0	0.0956786	0	0.11726	0	0.156827	0	0.0625868	0.000719388	0	0.171934	0	0.174811	0	0.099995	0	0.455373	0	0.205745	0	0.233801	0	0.412929	0	0.446021	0	0.586301	0	1.95746	0	0	0.710036	0	0.192796	0
HoxA_114|mm9|chr6:52247080-52247369	0.103592	0	0.0273368	0	0.0158265	0	0.0316531	0	0	0	0.0798521	0	0.0374082	0	0.141	0	0.0690613	0	0.0640256	0	0.0143878	0	0	0.0467602	0	0.0273368	0	0.0553929	0	0.0697807	0	0.0719388	0	0.0237398	0	0.0589898	0	0.32876	0	0.120857	0	1.95746	0	0.793485	0.31797	0	0.218694	0	0.155388
HoxA_115|mm9|chr6:52247369-52248708	0	0.025898	0	0.169776	0	0.11798	0	0.0107908	0	0.0949592	0	0.0848878	0	0.106469	0	0.0913623	0	0.0863266	0	0.591337	0	0	0.0712194	0	0.0539541	0	0.0712194	0	0.0194235	0	0.132367	0	0.155388	0	0.0525153	0	0.267612	0	0.284158	0	0.264015	0	0.793485	0	0	0.210061	0	0.0410051	0
HoxA_117|mm9|chr6:52249859-52251201	0	0.0100714	0	0.0906429	0	0.141	0	0.0762552	0	0.0712194	0	0.138842	0	0.074097	0	0.0676225	0	0.038847	0	0.0841684	0	0.0136684	0.0100714	0	0.0769745	0	0.0546735	0	0.0359694	0	0.193515	0	0.114383	0	0.18848	0	0.246031	0	0.144597	0	0.201429	0	0.31797	0	0	0.681261	0	0.0733776	0
HoxA_118|mm9|chr6:52251201-52260690	0.502133	0	0.215097	0	0.171934	0	0.0971174	0	0.143878	0	0.45825	0	0.251066	0	0.3525	0	0.344587	0	0.179847	0	0.0978368	0	0	0.298546	0	0.282	0	0.267612	0	0.346745	0	0.513643	0	0.169776	0	0.276245	0	0.742409	0	0.170495	0	0.710036	0	0.210061	0.681261	0	1.84667	0	0.899955
HoxA_119|mm9|chr6:52260690-52262318	0	0.259699	0	0.239556	0	0.544577	0	0.24747	0	0.346745	0	0.490623	0	0.315092	0	0.219413	0	0.337393	0	0.338112	0	0.125893	0.106469	0	0.339551	0	0.241714	0	0.240995	0	0.560403	0	0.541699	0	0.598531	0	0.361133	0	0.252505	0	0.627307	0	0.218694	0	0	1.84667	0	1.83732	0
HoxA_120|mm9|chr6:52262318-52262666	0.351781	0	0.087046	0	0.206464	0	0.148913	0	0.0971174	0	0.316531	0	0.24675	0	0.199271	0	0.240276	0	0.0280561	0	0.112225	0	0	0.099995	0	0.201429	0	0.110786	0	0.385592	0	0.279123	0	0.213658	0	0.142439	0	0.338112	0	0.250347	0	0.192796	0	0.0410051	0.0733776	0	1.83732	0	2.2632
HoxA_121|mm9|chr6:52262666-52263361	0	0.0892041	0	0.296388	0	0.316531	0	0.171214	0	0.389908	0	0.306459	0	0.18848	0	0.266893	0	0.290633	0	0.157546	0	0.0230204	0.143878	0	0.38775	0	0.276964	0	0.278403	0	0.50573	0	0.330199	0	0.647449	0	0.171934	0	0.315811	0	0.444582	0	0.155388	0	0	0.899955	0	2.2632	0
HoxA_122|mm9|chr6:52263361-52265393	0.626587	0	0.0856072	0	0.192796	0	0.0726582	0	0.0884848	0	0.438107	0	0.35322	0	0.221572	0	0.300704	0	0.17625	0	0.0625868	0	0	0.337393	0	0.182005	0	0.236679	0	0.451056	0	0.312934	0	0.158985	0	0.114383	0	0.554648	0	0.184163	0	0.286317	0	0.0877654	0.245311	0	1.4136	0	1.7625
HoxA_123|mm9|chr6:52265393-52268866	0	0.18776	0	0.261138	0	0.291352	0	0.163301	0	0.248189	0	0.173373	0	0.186322	0	0.0992756	0	0.165459	0	0.181286	0	0.0273368	0.0762552	0	0.255383	0	0.254663	0	0.214378	0	0.307179	0	0.194954	0	0.23524	0	0.315811	0	0.333077	0	0.143878	0	0.146755	0	0	0.61148	0	0.396383	0
HoxA_124|mm9|chr6:52268866-52271073	0.713633	0	0.116541	0	0.139561	0	0.127332	0	0.105031	0	0.348903	0	0.371924	0	0.310056	0	0.311495	0	0.174092	0	0.0309337	0	0	0.217975	0	0.266893	0	0.363291	0	0.381276	0	0.438107	0	0.228046	0	0.217255	0	0.48271	0	0.169056	0	0.288475	0	0.087046	0.18848	0	1.01362	0	0.809312
HoxA_125|mm9|chr6:52271073-52271271	0	0.0453215	0	0.126612	0	0.241714	0	0.254663	0	0.0827296	0	0.244592	0	0.0640256	0	0.0683419	0	0.155388	0	0.174811	0	0.0618674	0.110066	0	0.0985562	0	0.192796	0	0.163301	0	0.18848	0	0.237398	0	0.286317	0	0.146036	0	0.157546	0	0.207903	0	0.107908	0	0	0.514363	0	0.333077	0
HoxA_126|mm9|chr6:52271271-52272007	0.320128	0	0.0762552	0	0.205026	0	0.0705	0	0.111505	0	0.230204	0	0.210061	0	0.31797	0	0.168337	0	0.0906429	0	0.0654643	0	0	0.118699	0	0.173373	0	0.306459	0	0.243873	0	0.248908	0	0.227327	0	0.161143	0	0.261857	0	0.0884848	0	0.319408	0	0.0467602	0.0640256	0	0.619393	0	0.581985
HoxA_127|mm9|chr6:52272007-52273662	0	0.156107	0	0.259699	0	0.271929	0	0.219413	0	0.174092	0	0.318689	0	0.182005	0	0.292072	0	0.220133	0	0.146036	0	0.051796	0.0978368	0	0.228046	0	0.253944	0	0.109347	0	0.553929	0	0.261857	0	0.524434	0	0.171934	0	0.216536	0	0.579108	0	0.107908	0	0	0.761113	0	0.465444	0
HoxA_129|mm9|chr6:52273751-52279265	0.18848	0	0.0712194	0	0.0294949	0	0.0287755	0	0.0280561	0	0.179847	0	0.178408	0	0.128051	0	0.120857	0	0.119418	0	0.0273368	0	0	0.207184	0	0.0633062	0	0.0942399	0	0.140281	0	0.112225	0	0.0165459	0	0.0848878	0	0.259699	0	0.0654643	0	0.156827	0	0.0431633	0.11798	0	0.178408	0	0.220133
HoxA_130|mm9|chr6:52279265-52282632	0	0.0395664	0	0.0978368	0	0.0805715	0	0.0719388	0	0.0676225	0	0.0726582	0	0.0791327	0	0.0273368	0	0.0474796	0	0.0424439	0	0.0546735	0.0309337	0	0.0489184	0	0.0913623	0	0.0604286	0	0.141	0	0.120138	0	0.120138	0	0.141719	0	0.0553929	0	0.100714	0	0.0575511	0	0	0.203587	0	0.0510766	0
HoxA_133|mm9|chr6:52301128-52303118	0.0374082	0	0.012949	0	0.0323725	0	0.0201429	0	0	0	0.0424439	0	0.012949	0	0.0575511	0	0.0158265	0	0	0	0.0395664	0	0	0.0561123	0	0.0143878	0	0.0194235	0	0.0546735	0	0.0582704	0	0.0151072	0	0.0244592	0	0.137403	0	0.0575511	0	0.135964	0	0.0568317	0.0525153	0	0.00575511	0	0.0561123
HoxA_137|mm9|chr6:52313112-52316057	0	0.0172653	0	0.0316531	0	0.0755358	0	0.0410051	0	0.0553929	0	0.000719388	0	0.0589898	0	0.0136684	0	0.111505	0	0.102873	0	0.0194235	0.0165459	0	0	0	0.0697807	0	0.0107908	0	0.0884848	0	0.0928011	0	0.221572	0	0.192077	0	0.0302143	0	0.115822	0	0.0597092	0	0	0.105031	0	0.102153	0
HoxA_139|mm9|chr6:52316168-52332467	0.0496378	0	0.012949	0	0	0	0.0100714	0	0	0	0.0438827	0	0.0366888	0	0.0302143	0	0.107908	0	0.0733776	0	0.012949	0	0	0.0856072	0	0.0424439	0	0.0172653	0	0.0748164	0	0.0287755	0	0.0510766	0	0.0143878	0	0.0510766	0	0.0374082	0	0.179128	0	0.155388	0.0640256	0	0.12949	0	0.0359694
HoxA_142|mm9|chr6:52334697-52337309	0.038847	0	0.0179847	0	0	0	0	0	0.0489184	0	0.0726582	0	0.0719388	0	0.149633	0	0.0539541	0	0.0143878	0	0	0	0	0.0503572	0	0.03525	0	0.0251786	0	0.0597092	0	0.0474796	0	0.0532347	0	0	0	0.0913623	0	0.0237398	0	0.109347	0	0.0151072	0.0316531	0	0.104311	0	0.0748164
HoxA_143|mm9|chr6:52337309-52345436	0	0.0323725	0	0.0553929	0	0.00647449	0	0	0	0.0287755	0	0	0	0.0143878	0	0.000719388	0	0	0	0	0	0.0143878	0.074097	0	0.0345306	0	0.0136684	0	0.0194235	0	0.10575	0	0.0294949	0	0.0956786	0	0.0489184	0	0.0366888	0	0.0208623	0	0.0410051	0	0	0.135245	0	0.0179847	0
HoxA_146|mm9|chr6:52349868-52361783	0.0158265	0	0.0294949	0	0.0402857	0	0	0	0	0	0.161143	0	0.112944	0	0.0417245	0	0.0266174	0	0.0309337	0	0.0561123	0	0	0.0654643	0	0.00935205	0	0.0143878	0	0.123015	0	0.0575511	0	0.0273368	0	0.0158265	0	0.0712194	0	0.0323725	0	0.0179847	0	0.0532347	0.0309337	0	0.139561	0	0.0323725
HoxA_147|mm9|chr6:52361783-52364459	0	0.0208623	0	0.0697807	0	0.0496378	0	0.0194235	0	0.0151072	0	0.0755358	0	0.0460408	0	0	0	0.0208623	0	0.0424439	0	0.0151072	0	0	0.0230204	0	0.048199	0	0.0172653	0	0.0719388	0	0.0992756	0	0.128051	0	0.0956786	0	0.0884848	0	0.0561123	0	0.038847	0	0	0.0553929	0	0.0194235	0
HoxA_148|mm9|chr6:52364459-52367178	0	0	0	0	0	0	0.0115102	0	0	0	0.012949	0	0.00719388	0	0	0	0	0	0.0115102	0	0	0	0	0	0	0.000719388	0	0.0187041	0	0	0	0	0	0	0	0.025898	0	0	0	0.0208623	0	0	0	0	0	0	0.00359694	0	0.0107908
HoxA_149|mm9|chr6:52367178-52369809	0	0.000719388	0	0.099995	0	0.0417245	0	0.00935205	0	0.0273368	0	0.0474796	0	0.0705	0	0.0489184	0	0.0359694	0	0.0359694	0	0.00863266	0	0	0.0589898	0	0.0287755	0	0.025898	0	0.0575511	0	0.0669031	0	0.110066	0	0.0892041	0	0.03525	0	0.150352	0	0.0640256	0	0	0.111505	0	0.0431633	0
HoxA_150|mm9|chr6:52369809-52372052	0.0467602	0	0.0309337	0	0.0359694	0	0	0	0.0165459	0	0.0323725	0	0.0366888	0	0	0	0.0532347	0	0.0187041	0	0.0115102	0	0	0.0187041	0	0.03525	0	0.0100714	0	0.0719388	0	0.00935205	0	0	0	0.0208623	0	0.0453215	0	0	0	0.0496378	0	0.0309337	0.0323725	0	0.0863266	0	0.061148
HoxA_151|mm9|chr6:52372052-52381044	0	0.0237398	0	0.022301	0	0.0417245	0	0.0604286	0	0.0194235	0	0.0107908	0	0.0402857	0	0.0136684	0	0.0424439	0	0.0323725	0	0	0.00935205	0	0.0460408	0	0.0100714	0	0	0	0.0474796	0	0.0338112	0	0.0460408	0	0.0201429	0	0.0273368	0	0.0273368	0	0.0417245	0	0	0.0539541	0	0.0100714	0
HoxA_153|mm9|chr6:52381133-52383492	0.051796	0	0.012949	0	0.0589898	0	0.0474796	0	0	0	0.012949	0	0.0338112	0	0.0474796	0	0.0381276	0	0	0	0	0	0	0.0100714	0	0	0	0	0	0.00719388	0	0.148194	0	0.0625868	0	0	0	0.0949592	0	0.0417245	0	0.0561123	0	0.0115102	0.0287755	0	0.0589898	0	0.0553929
HoxA_154|mm9|chr6:52383492-52387391	0	0	0	0.0431633	0	0	0	0.0187041	0	0.0143878	0	0.0474796	0	0	0	0.0395664	0	0	0	0.0302143	0	0	0.0330919	0	0.0273368	0	0.0143878	0	0.0280561	0	0.0309337	0	0.133087	0	0.0884848	0	0.0323725	0	0.0460408	0	0.0697807	0	0.0165459	0	0	0.0784133	0	0.0410051	0
HoxA_155|mm9|chr6:52387391-52392264	0.0453215	0	0	0	0.0122296	0	0.0438827	0	0.0366888	0	0.0647449	0	0.0165459	0	0.0230204	0	0.087046	0	0	0	0	0	0	0.0776939	0	0.0402857	0	0.022301	0	0.0913623	0	0.038847	0	0.0143878	0	0.00719388	0	0.0633062	0	0.0179847	0	0.0273368	0	0.0762552	0.061148	0	0.0510766	0	0.0280561
HoxA_156|mm9|chr6:52392264-52401093	0	0.000719388	0	0.0992756	0	0.0467602	0	0	0	0.0705	0	0.096398	0	0.0244592	0	0.0208623	0	0.0187041	0	0.0237398	0	0	0.0230204	0	0.0136684	0	0.0625868	0	0.0985562	0	0.0359694	0	0.0338112	0	0.087046	0	0.0805715	0	0.103592	0	0.103592	0	0.0359694	0	0	0.173373	0	0.038847	0
HoxA_157|mm9|chr6:52401093-52402200	0.0316531	0	0	0	0	0	0	0	0	0	0	0	0.074097	0	0.0568317	0	0.0158265	0	0	0	0.0143878	0	0	0.0877654	0	0.0489184	0	0.0280561	0	0.0208623	0	0.0100714	0	0	0	0.0230204	0	0.0769745	0	0.0136684	0	0.0697807	0	0.0525153	0	0	0.0402857	0	0.000719388
HoxA_158|mm9|chr6:52402200-52407151	0	0.0100714	0	0.0273368	0	0.0208623	0	0.0453215	0	0.0316531	0	0	0	0.0143878	0	0.0330919	0	0.0237398	0	0.0100714	0	0.0194235	0	0	0.0136684	0	0.0115102	0	0.0338112	0	0.022301	0	0.0539541	0	0.012949	0	0.0928011	0	0.00863266	0	0.0172653	0	0.0374082	0	0	0.0539541	0	0.0122296	0
HoxA_159|mm9|chr6:52407152-52410076	0.0179847	0	0	0	0	0	0	0	0.00935205	0	0.00215817	0	0.0503572	0	0	0	0.0453215	0	0	0	0	0	0	0.0338112	0	0.0381276	0	0.022301	0	0.0302143	0	0.025898	0	0	0	0.0143878	0	0.0978368	0	0	0	0.0719388	0	0.0618674	0.0661837	0	0.025898	0	0.0208623
HoxA_161|mm9|chr6:52415131-52419678	0.038847	0	0.012949	0	0.0107908	0	0.0309337	0	0.0172653	0	0.0661837	0	0.0302143	0	0.012949	0	0.0345306	0	0.0820103	0	0	0	0	0	0	0.0374082	0	0.0151072	0	0.000719388	0	0.051796	0	0.0345306	0	0.0251786	0	0.0841684	0	0.0762552	0	0.0812909	0	0.061148	0.0690613	0	0.107189	0	0.0330919
HoxA_163|mm9|chr6:52420006-52429375	0	0.0539541	0	0.00431633	0	0.0762552	0	0	0	0.0345306	0	0.0345306	0	0.0446021	0	0	0	0.0417245	0	0.0309337	0	0.012949	0.0309337	0	0.0251786	0	0.0136684	0	0.0633062	0	0.0244592	0	0.0582704	0	0.0669031	0	0.0539541	0	0.0438827	0	0	0	0.0467602	0	0	0.0705	0	0.0158265	0
HoxA_165|mm9|chr6:52438705-52440652	0.0237398	0	0	0	0.0122296	0	0	0	0	0	0.048199	0	0	0	0.025898	0	0.0345306	0	0	0	0	0	0	0.0431633	0	0.0136684	0	0.0143878	0	0.0302143	0	0.0395664	0	0.0122296	0	0	0	0.0467602	0	0.0107908	0	0.0323725	0	0	0.012949	0	0.0510766	0	0.0625868
HoxA_167|mm9|chr6:52441759-52444151	0.061148	0	0	0	0.0532347	0	0.0165459	0	0	0	0.00575511	0	0.0143878	0	0	0	0.0187041	0	0	0	0.0158265	0	0	0.0503572	0	0.0316531	0	0.0604286	0	0.113663	0	0.114383	0	0	0	0.0107908	0	0.0510766	0	0.00575511	0	0.061148	0	0.0115102	0.012949	0	0.048199	0	0.0172653
HoxA_168|mm9|chr6:52444151-52448361	0	0.0294949	0	0.0165459	0	0.0115102	0	0.0330919	0	0.0438827	0	0.0273368	0	0.000719388	0	0	0	0.0446021	0	0.0323725	0	0	0	0	0.00863266	0	0.0892041	0	0	0	0.0266174	0	0.0273368	0	0.0489184	0	0.0726582	0	0	0	0.0417245	0	0.038847	0	0	0.141	0	0.0568317	0
HoxA_169|mm9|chr6:52448361-52449991	0.0625868	0	0	0	0.012949	0	0	0	0	0	0.0661837	0	0.0582704	0	0.051796	0	0	0	0.00647449	0	0.025898	0	0	0.00143878	0	0	0	0.0309337	0	0	0	0.0201429	0	0	0	0.0266174	0	0.136684	0	0.0215816	0	0.0553929	0	0.0338112	0.0100714	0	0.000719388	0	0.0323725
HoxA_171|mm9|chr6:52450036-52462044	0	0.0215816	0	0.0273368	0	0.0330919	0	0.0280561	0	0.00935205	0	0.0294949	0	0	0	0.00791327	0	0.0107908	0	0	0	0	0	0	0.0165459	0	0.0453215	0	0	0	0.051796	0	0.00719388	0	0.0266174	0	0.0187041	0	0	0	0.0553929	0	0	0	0	0.0381276	0	0	0
HoxA_173|mm9|chr6:52464987-52470467	0	0	0	0	0.0151072	0	0.00791327	0	0.012949	0	0.0323725	0	0.0122296	0	0.000719388	0	0.0273368	0	0.0122296	0	0	0	0	0	0	0.0532347	0	0.0122296	0	0.0215816	0	0.0287755	0	0.0302143	0	0	0	0.0381276	0	0.025898	0	0.0762552	0	0	0.0294949	0	0.0805715	0	0.0395664
HoxA_174|mm9|chr6:52470467-52478865	0	0.0316531	0	0.0273368	0	0	0	0.0417245	0	0.0374082	0	0.0467602	0	0.0208623	0	0.0309337	0	0.125174	0	0.0417245	0	0	0	0	0	0	0.0510766	0	0.0856072	0	0.187041	0	0.0539541	0	0.0323725	0	0.0676225	0	0.0172653	0	0.0266174	0	0.0201429	0	0	0.124454	0	0.00575511	0
HoxA_175|mm9|chr6:52478866-52483388	0.0323725	0	0.012949	0	0.0359694	0	0	0	0.00575511	0	0.012949	0	0.0446021	0	0	0	0.0338112	0	0.0323725	0	0	0	0	0.0251786	0	0.0532347	0	0.012949	0	0.0618674	0	0.00647449	0	0.0201429	0	0.00935205	0	0.158265	0	0.0323725	0	0.0712194	0	0.0294949	0.0395664	0	0.0402857	0	0.0179847
HoxA_176|mm9|chr6:52483388-52490414	0	0	0	0.0503572	0	0.0273368	0	0.012949	0	0.025898	0	0.0510766	0	0.022301	0	0.0316531	0	0.0309337	0	0.0460408	0	0	0.0273368	0	0.0215816	0	0.0115102	0	0.0460408	0	0.0266174	0	0.0215816	0	0.0215816	0	0.0402857	0	0.0618674	0	0.0345306	0	0.0107908	0	0	0.0748164	0	0.0215816	0
HoxA_177|mm9|chr6:52490414-52493874	0.0633062	0	0	0	0	0	0.0107908	0	0	0	0.0748164	0	0.0424439	0	0.0366888	0	0.0453215	0	0.0165459	0	0.0244592	0	0	0.00647449	0	0.0359694	0	0.00935205	0	0.0532347	0	0.0316531	0	0.00503572	0	0.012949	0	0.0971174	0	0.0115102	0	0.0640256	0	0.0208623	0.0755358	0	0.0417245	0	0.074097
HoxA_178|mm9|chr6:52493874-52497394	0	0.0582704	0	0.0733776	0	0.0381276	0	0.0539541	0	0.0446021	0	0.0561123	0	0.0251786	0	0.0690613	0	0.0165459	0	0.0827296	0	0.0165459	0	0	0.0309337	0	0.0798521	0	0.03525	0	0.0532347	0	0.0323725	0	0.11798	0	0.181286	0	0.0273368	0	0.112944	0	0.0467602	0	0	0.109347	0	0.061148	0
HoxA_179|mm9|chr6:52497394-52497615	0.00143878	0	0	0	0	0	0	0	0	0	0.025898	0	0.0158265	0	0	0	0.00287755	0	0.0136684	0	0.000719388	0	0	0.0597092	0	0.022301	0	0	0	0.0359694	0	0.0107908	0	0.0208623	0	0	0	0.0453215	0	0.0115102	0	0.0762552	0	0.0187041	0.0532347	0	0.0251786	0	0.0115102
HoxA_180|mm9|chr6:52497615-52497933	0	0.0359694	0	0	0	0.592057	0	0.0115102	0	0.0194235	0	0.0172653	0	0.0143878	0	0	0	0	0	0	0	0	0	0	0.000719388	0	0.0201429	0	0	0	0.0323725	0	0.0748164	0	0	0	0.0417245	0	0	0	0.0136684	0	0	0	0	0.0172653	0	0	0
HoxA_181|mm9|chr6:52497933-52501912	0.0553929	0	0.0266174	0	0	0	0.0215816	0	0.0158265	0	0.0115102	0	0.0230204	0	0.0561123	0	0	0	0.0438827	0	0.012949	0	0	0.0251786	0	0.00647449	0	0.0151072	0	0.0877654	0	0.0359694	0	0.0215816	0	0.0302143	0	0.156107	0	0.0187041	0	0.198551	0	0.0151072	0.0503572	0	0.189199	0	0.0892041
HoxA_182|mm9|chr6:52501912-52506069	0	0	0	0.0453215	0	0.051796	0	0.0151072	0	0	0	0.0115102	0	0.0179847	0	0.105031	0	0.0546735	0	0.0323725	0	0	0	0	0.0172653	0	0.145316	0	0	0	0.0597092	0	0.012949	0	0.0884848	0	0.0719388	0	0.130209	0	0.0309337	0	0.0568317	0	0	0.130929	0	0.0467602	0
HoxA_183|mm9|chr6:52506070-52509766	0.0122296	0	0	0	0.0158265	0	0.0187041	0	0	0	0.0215816	0	0	0	0.0136684	0	0	0	0.0143878	0	0.0338112	0	0	0.0143878	0	0.0309337	0	0.00791327	0	0.0460408	0	0.0323725	0	0.0179847	0	0.0158265	0	0.0978368	0	0	0	0.0784133	0	0.0215816	0.0237398	0	0.0115102	0	0.0143878
HoxA_185|mm9|chr6:52509879-52510899	0	0	0	0.0266174	0	0.0151072	0	0.0654643	0	0.00935205	0	0	0	0	0	0	0	0.00935205	0	0.0107908	0	0.0100714	0.0446021	0	0.0568317	0	0	0	0.012949	0	0.0460408	0	0.0273368	0	0.0431633	0	0.0115102	0	0.0287755	0	0.0158265	0	0	0	0	0.0309337	0	0	0
HoxA_187|mm9|chr6:52514325-52518961	0.0316531	0	0.0568317	0	0.0525153	0	0.012949	0	0	0	0.0165459	0	0.0381276	0	0.087046	0	0.0906429	0	0.0460408	0	0.0589898	0	0	0.0496378	0	0.0187041	0	0.0194235	0	0.0330919	0	0.0625868	0	0.03525	0	0.0115102	0	0.170495	0	0.0158265	0	0.136684	0	0.15251	0.162582	0	0.12949	0	0.0906429
HoxA_189|mm9|chr6:52520631-52522484	0	0.0410051	0	0.0165459	0	0.0273368	0	0.0776939	0	0.0417245	0	0.0208623	0	0.0647449	0	0.0640256	0	0.0280561	0	0.0690613	0	0	0	0	0.0187041	0	0.0374082	0	0.0424439	0	0.101434	0	0.0748164	0	0.11798	0	0.0366888	0	0.00143878	0	0.128051	0	0.0316531	0	0	0.104311	0	0.0143878	0
HoxA_191|mm9|chr6:52522985-52524187	0.0143878	0	0	0	0	0	0.0338112	0	0.03525	0	0.0244592	0	0.0985562	0	0.0374082	0	0.0338112	0	0.0107908	0	0.0179847	0	0	0.0172653	0	0.0402857	0	0.0424439	0	0.0172653	0	0.0719388	0	0.0251786	0	0.0424439	0	0.153949	0	0.0251786	0	0.0669031	0	0.0345306	0.025898	0	0.100714	0	0.061148
HoxA_194|mm9|chr6:52527037-52527403	0.0669031	0	0.0402857	0	0	0	0.0460408	0	0	0	0.0460408	0	0	0	0.0395664	0	0.0784133	0	0.0158265	0	0.0187041	0	0	0.051796	0	0.00647449	0	0.0187041	0	0.106469	0	0.0604286	0	0.0266174	0	0.0381276	0	0.0582704	0	0.0194235	0	0.0690613	0	0.00719388	0.0683419	0	0.138842	0	0.136684
HoxA_195|mm9|chr6:52527403-52527763	0	0.00431633	0	0.0273368	0	0	0	0	0	0.0330919	0	0	0	0.0151072	0	0.0215816	0	0.114383	0	0.0280561	0	0	0.051796	0	0.0100714	0	0.0496378	0	0.048199	0	0.0877654	0	0.0928011	0	0.126612	0	0.0877654	0	0.0287755	0	0.0287755	0	0.107908	0	0	0.102153	0	0.0179847	0
HoxA_196|mm9|chr6:52527763-52541897	0.0719388	0	0.0172653	0	0.0107908	0	0.0338112	0	0	0	0.100714	0	0.0726582	0	0.0791327	0	0.0820103	0	0.0280561	0	0.0726582	0	0	0.00935205	0	0.0640256	0	0.0546735	0	0.0827296	0	0.0784133	0	0.0877654	0	0.025898	0	0.0992756	0	0.0374082	0	0.118699	0	0.087046	0.0690613	0	0.135245	0	0.0863266
HoxA_197|mm9|chr6:52541897-52542057	0	0.0143878	0	0.0280561	0	0.0345306	0	0.0294949	0	0.0107908	0	0.0395664	0	0.0107908	0	0.0143878	0	0	0	0.012949	0	0.0107908	0.0194235	0	0.0309337	0	0.0532347	0	0.0136684	0	0.0374082	0	0.0302143	0	0.0366888	0	0.022301	0	0	0	0.0453215	0	0.0208623	0	0	0.102873	0	0	0
HoxA_198|mm9|chr6:52542057-52542687	0.0366888	0	0	0	0	0	0	0	0	0	0.0230204	0	0.0424439	0	0.0151072	0	0.012949	0	0	0	0.00863266	0	0	0.0158265	0	0.00791327	0	0.0122296	0	0.0165459	0	0.038847	0	0	0	0.0359694	0	0.00359694	0	0.00863266	0	0.0266174	0	0.0165459	0.0446021	0	0.0237398	0	0.00647449
HoxA_199|mm9|chr6:52542687-52542962	0	0	0	0	0	0	0	0.0122296	0	0	0	0.0107908	0	0	0	0.0251786	0	0.00575511	0	0	0	0	0.0151072	0	0.0115102	0	0.0309337	0	0	0	0.0158265	0	0.0151072	0	0	0	0.0359694	0	0.000719388	0	0.0302143	0	0	0	0	0.0503572	0	0.0244592	0
HoxA_201|mm9|chr6:52545386-52551985	0	0	0	0	0	0.0158265	0	0.0546735	0	0.0546735	0	0	0	0.012949	0	0.0107908	0	0.0302143	0	0.0143878	0	0	0.0187041	0	0.0136684	0	0.00935205	0	0.048199	0	0.121577	0	0.0172653	0	0.0935205	0	0.0424439	0	0.0733776	0	0	0	0.0287755	0	0	0.0791327	0	0	0
HoxA_202|mm9|chr6:52551985-52562232	0.0467602	0	0.0510766	0	0.0230204	0	0.0136684	0	0.0179847	0	0.0496378	0	0.0589898	0	0.0230204	0	0.0438827	0	0.012949	0	0.048199	0	0	0.0280561	0	0.0230204	0	0.0417245	0	0.109347	0	0.0230204	0	0.113663	0	0.0553929	0	0.143878	0	0.0453215	0	0.161143	0	0.0330919	0.17625	0	0.0906429	0	0.0431633
HoxA_203|mm9|chr6:52562232-52568056	0	0.0151072	0	0.0928011	0	0.0323725	0	0.0410051	0	0.0625868	0	0.061148	0	0.0561123	0	0.025898	0	0.0705	0	0.140281	0	0	0.0172653	0	0.0633062	0	0.0539541	0	0.0719388	0	0.116541	0	0.0755358	0	0.120138	0	0.11798	0	0.0294949	0	0.108628	0	0.0561123	0	0	0.148913	0	0.0697807	0
HoxA_206|mm9|chr6:52575680-52581530	0.0107908	0	0.0136684	0	0.0402857	0	0	0	0	0	0.0633062	0	0.12877	0	0.0395664	0	0.0395664	0	0.0251786	0	0	0	0	0.0438827	0	0	0	0.00503572	0	0.0618674	0	0.0417245	0	0.012949	0	0.0237398	0	0.0856072	0	0	0	0.125174	0	0.038847	0.0395664	0	0.0712194	0	0.0359694
HoxA_208|mm9|chr6:52582510-52584015	0	0	0	0.0431633	0	0.0323725	0	0.051796	0	0.0755358	0	0.0251786	0	0.0467602	0	0	0	0.00503572	0	0	0	0	0	0	0.0539541	0	0.0136684	0	0	0	0.125174	0	0.0784133	0	0.0100714	0	0.0647449	0	0.0395664	0	0.0165459	0	0.0287755	0	0	0.0863266	0	0.0489184	0
HoxA_210|mm9|chr6:52584025-52588283	0.0827296	0	0.0136684	0	0	0	0.00575511	0	0	0	0.0589898	0	0.0158265	0	0.0294949	0	0.0438827	0	0	0	0.0165459	0	0	0.012949	0	0	0	0.022301	0	0.0316531	0	0.0431633	0	0.0431633	0	0.0244592	0	0.0683419	0	0.0165459	0	0.0115102	0	0.0251786	0.0417245	0	0.0978368	0	0.038847
HoxA_211|mm9|chr6:52588283-52590517	0	0	0	0.0230204	0	0.025898	0	0.0280561	0	0.074097	0	0.0424439	0	0.0287755	0	0.0755358	0	0.0402857	0	0	0	0.0316531	0.0366888	0	0.0287755	0	0	0	0.0647449	0	0.0676225	0	0.0812909	0	0.137403	0	0.0971174	0	0.0115102	0	0.110786	0	0.0453215	0	0	0.0942399	0	0.0294949	0
HoxA_220|mm9|chr6:52626005-52627104	0.0424439	0	0	0	0	0	0.0115102	0	0	0	0.0338112	0	0.025898	0	0.0165459	0	0	0	0	0	0.0151072	0	0	0.0194235	0	0.0115102	0	0.0194235	0	0.0187041	0	0	0	0	0	0.012949	0	0.0201429	0	0.0165459	0	0.0417245	0	0.0273368	0	0	0.0201429	0	0.0151072
HoxA_221|mm9|chr6:52627105-52628031	0	0.0309337	0	0.0424439	0	0.038847	0	0	0	0	0	0	0	0.0158265	0	0	0	0	0	0.0107908	0	0	0	0	0.0294949	0	0.0496378	0	0	0	0.0532347	0	0.0366888	0	0.025898	0	0.0589898	0	0.0287755	0	0.00431633	0	0	0	0	0.074097	0	0	0
HoxA_225|mm9|chr6:52637837-52641317	0.0503572	0	0	0	0.0136684	0	0	0	0.0143878	0	0	0	0.0172653	0	0	0	0.0309337	0	0.0460408	0	0.0215816	0	0	0.0143878	0	0.0194235	0	0.0294949	0	0.0496378	0	0.000719388	0	0.0489184	0	0.0208623	0	0.0575511	0	0	0	0.0726582	0	0.0100714	0.0115102	0	0.099995	0	0.0237398
HoxA_226|mm9|chr6:52641318-52647573	0	0.0158265	0	0.0467602	0	0.0345306	0	0.0345306	0	0.0179847	0	0.0791327	0	0.0510766	0	0.0323725	0	0	0	0.0266174	0	0.0158265	0.0489184	0	0.0424439	0	0.0633062	0	0.061148	0	0.225169	0	0.18776	0	0.061148	0	0.0640256	0	0.0712194	0	0.116541	0	0.0525153	0	0	0.175531	0	0	0
HoxA_228|mm9|chr6:52656263-52657321	0.0417245	0	0	0	0	0	0	0	0	0	0.0302143	0	0.025898	0	0.0338112	0	0.00143878	0	0.00719388	0	0.0136684	0	0	0	0	0.00215817	0	0.0438827	0	0.03525	0	0	0	0	0	0.0251786	0	0	0	0	0	0.0510766	0	0.0338112	0.0251786	0	0.105031	0	0.0503572
HoxA_229|mm9|chr6:52657322-52658513	0	0	0	0	0	0	0	0.0172653	0	0.0467602	0	0.0726582	0	0	0	0.00935205	0	0.10575	0	0.038847	0	0	0.0165459	0	0	0	0.0510766	0	0.0194235	0	0.0812909	0	0.0532347	0	0.0661837	0	0.0784133	0	0.0661837	0	0.0733776	0	0.0359694	0	0	0.03525	0	0.0604286	0
HoxA_231|mm9|chr6:52679072-52680393	0.0575511	0	0	0	0.038847	0	0	0	0	0	0.113663	0	0.0395664	0	0.0424439	0	0.0460408	0	0	0	0	0	0	0.0899235	0	0.0748164	0	0.0151072	0	0.0424439	0	0.0669031	0	0.00287755	0	0.0625868	0	0.102153	0	0.0359694	0	0.0366888	0	0.0251786	0.0402857	0	0.0942399	0	0.0280561
HoxA_235|mm9|chr6:52693850-52694645	0	0	0	0.0733776	0	0.0151072	0	0.0194235	0	0.0136684	0	0.0647449	0	0.0330919	0	0.0553929	0	0.0755358	0	0.0424439	0	0	0	0	0.099995	0	0	0	0.0179847	0	0.132367	0	0.0705	0	0.0338112	0	0.121577	0	0.0266174	0	0.0338112	0	0.0107908	0	0	0.0345306	0	0.0863266	0
HoxA_237|mm9|chr6:52669639-52701839	0.0446021	0	0.0273368	0	0	0	0.0215816	0	0	0	0	0	0.0172653	0	0.0251786	0	0.0151072	0	0.0115102	0	0.0280561	0	0	0	0	0	0	0.0302143	0	0.0460408	0	0.0330919	0	0.0143878	0	0.0287755	0	0.048199	0	0.0179847	0	0.0654643	0	0.0266174	0.0136684	0	0.00287755	0	0.0194235
HoxA_238|mm9|chr6:52701840-52704692	0	0.0287755	0	0.0338112	0	0.0510766	0	0.0287755	0	0.0100714	0	0.0417245	0	0.0251786	0	0.0165459	0	0.0244592	0	0.0280561	0	0	0	0	0.0935205	0	0.0402857	0	0	0	0.141719	0	0.0417245	0	0.096398	0	0.0719388	0	0.0438827	0	0.0158265	0	0.0323725	0	0	0.0791327	0	0.0359694	0
HoxA_239|mm9|chr6:52704693-52706024	0.0381276	0	0.00791327	0	0.0136684	0	0	0	0	0	0.0294949	0	0.0395664	0	0.0381276	0	0.0302143	0	0.0323725	0	0.0525153	0	0	0	0	0.000719388	0	0.0467602	0	0.0179847	0	0.0733776	0	0	0	0	0	0.0640256	0	0.0158265	0	0.022301	0	0.0215816	0	0	0.0374082	0	0
HoxA_240|mm9|chr6:52706025-52718534	0	0.0532347	0	0.112225	0	0.0237398	0	0.0115102	0	0	0	0.0604286	0	0.0424439	0	0.0381276	0	0.0107908	0	0.03525	0	0	0.0122296	0	0.0136684	0	0.0460408	0	0.0690613	0	0.139561	0	0.10575	0	0.0683419	0	0.100714	0	0.0884848	0	0.0489184	0	0.0546735	0	0	0.051796	0	0.00215817	0
HoxA_241|mm9|chr6:52718535-52721479	0.0460408	0	0.00935205	0	0.0309337	0	0.0273368	0	0	0	0.0467602	0	0.0330919	0	0.0474796	0	0.0151072	0	0	0	0	0	0	0.0776939	0	0	0	0.0712194	0	0.138123	0	0	0	0.0316531	0	0	0	0.083449	0	0.0446021	0	0.0604286	0	0.048199	0.0280561	0	0	0	0
HoxA_243|mm9|chr6:52723090-52725748	0	0	0	0.0856072	0	0.0697807	0	0	0	0.0172653	0	0.0366888	0	0.0446021	0	0.0359694	0	0.03525	0	0.038847	0	0	0	0	0.0230204	0	0.0158265	0	0.0165459	0	0.0784133	0	0.048199	0	0.109347	0	0.0877654	0	0.0582704	0	0	0	0.0532347	0	0	0.0496378	0	0.0769745	0
HoxA_247|mm9|chr6:52737646-52741644	0.000719388	0	0	0	0	0	0	0	0.000719388	0	0.0194235	0	0.00215817	0	0	0	0.00431633	0	0	0	0	0	0	0.000719388	0	0	0	0	0	0.000719388	0	0.00143878	0	0.0374082	0	0.000719388	0	0.00143878	0	0	0	0	0	0.000719388	0.00503572	0	0.00143878	0	0
HoxA_248|mm9|chr6:52741675-52742100	0	0	0	0.0122296	0	0.00863266	0	0.00935205	0	0.0237398	0	0	0	0.00431633	0	0.0187041	0	0	0	0	0	0	0.0194235	0	0	0	0	0	0.0251786	0	0	0	0.0122296	0	0.0474796	0	0.0546735	0	0.0553929	0	0.0381276	0	0.00575511	0	0	0.0366888	0	0.00935205	0
HoxA_249|mm9|chr6:52742101-52748549	0.0496378	0	0	0	0.0107908	0	0	0	0.0366888	0	0.166179	0	0.0625868	0	0.0374082	0	0.0474796	0	0	0	0.0208623	0	0	0.0273368	0	0.051796	0	0.0201429	0	0.115102	0	0.0366888	0	0.0625868	0	0	0	0.144597	0	0.038847	0	0.0705	0	0.0431633	0.0215816	0	0.0625868	0	0.0395664
HoxA_251|mm9|chr6:52748770-52752905	0	0.012949	0	0.074097	0	0.0755358	0	0.0460408	0	0.0503572	0	0.0625868	0	0.0359694	0	0.0359694	0	0.0424439	0	0.0330919	0	0	0.0424439	0	0.0856072	0	0.0215816	0	0.0532347	0	0.230924	0	0.0215816	0	0.179128	0	0.0402857	0	0	0	0.0115102	0	0.0676225	0	0	0.0683419	0	0.0489184	0
HoxA_253|mm9|chr6:52753097-52754946	0.0208623	0	0	0	0.0136684	0	0	0	0	0	0.0841684	0	0.0697807	0	0.012949	0	0.0798521	0	0.0697807	0	0.0194235	0	0	0.0539541	0	0.022301	0	0.0453215	0	0.0935205	0	0.0546735	0	0.0690613	0	0.025898	0	0.125893	0	0	0	0.0705	0	0.012949	0.0273368	0	0.102873	0	0.121577
HoxA_255|mm9|chr6:52759240-52771163	0	0	0	0.0769745	0	0.0496378	0	0.0525153	0	0.0345306	0	0.0359694	0	0.0201429	0	0.0453215	0	0.0179847	0	0.0640256	0	0.0237398	0	0	0.0309337	0	0.0798521	0	0.051796	0	0.0604286	0	0.048199	0	0.145316	0	0.156827	0	0.0683419	0	0.0381276	0	0.0726582	0	0	0.0841684	0	0.0525153	0
HoxA_256|mm9|chr6:52771164-52772646	0.0762552	0	0.0489184	0	0.061148	0	0.0237398	0	0	0	0.0438827	0	0.0402857	0	0.0546735	0	0.0913623	0	0.0230204	0	0.0151072	0	0	0.0330919	0	0.0165459	0	0.0244592	0	0.0812909	0	0.0920817	0	0.0266174	0	0.0187041	0	0.0539541	0	0.0302143	0	0.0568317	0	0.0949592	0.0107908	0	0.0913623	0	0.0402857
HoxA_257|mm9|chr6:52772647-52777261	0	0.0122296	0	0.03525	0	0.00647449	0	0.0726582	0	0.0179847	0	0.0453215	0	0.0345306	0	0.0187041	0	0.0402857	0	0.0726582	0	0.0158265	0.000719388	0	0.0294949	0	0.0323725	0	0.0712194	0	0.204306	0	0.145316	0	0.104311	0	0.0892041	0	0.0568317	0	0.048199	0	0.000719388	0	0	0.099995	0	0.025898	0
HoxA_258|mm9|chr6:52777262-52778607	0.0273368	0	0.0122296	0	0.0158265	0	0.0107908	0	0	0	0.151791	0	0.0568317	0	0.0215816	0	0.022301	0	0.0618674	0	0.0172653	0	0	0.0122296	0	0.0201429	0	0.0532347	0	0.0561123	0	0.0877654	0	0.0546735	0	0.0107908	0	0.125893	0	0.048199	0	0.0856072	0	0.0345306	0.0251786	0	0.0791327	0	0.0179847
HoxA_262|mm9|chr6:52793374-52801167	0.0582704	0	0.0172653	0	0.0115102	0	0.0158265	0	0.00359694	0	0.0726582	0	0.0633062	0	0.0179847	0	0.137403	0	0.0553929	0	0.0266174	0	0	0.038847	0	0.0705	0	0.102873	0	0.0510766	0	0.0323725	0	0.0597092	0	0.0374082	0	0.123735	0	0	0	0.220133	0	0.074097	0.0899235	0	0.178408	0	0.0726582
HoxA_263|mm9|chr6:52801169-52803285	0	0.0446021	0	0.0748164	0	0.153949	0	0.0187041	0	0.048199	0	0.0532347	0	0.0115102	0	0.0553929	0	0.0877654	0	0.0582704	0	0.0237398	0.048199	0	0.0776939	0	0.106469	0	0.0661837	0	0.297107	0	0.0992756	0	0.154668	0	0.25898	0	0.115822	0	0.0446021	0	0.120857	0	0	0.18848	0	0.00935205	0
HoxA_264|mm9|chr6:52803286-52809464	0.0820103	0	0.0172653	0	0.0453215	0	0	0	0	0	0.0669031	0	0.0820103	0	0.0553929	0	0.0561123	0	0.0280561	0	0.0474796	0	0	0.0410051	0	0.162582	0	0.0661837	0	0.170495	0	0.022301	0	0.0438827	0	0.0316531	0	0.256822	0	0.0122296	0	0.105031	0	0.061148	0.109347	0	0.0539541	0	0.115822
HoxA_265|mm9|chr6:52809465-52817061	0	0.012949	0	0.0769745	0	0.0165459	0	0.0726582	0	0.0323725	0	0.111505	0	0	0	0.0467602	0	0	0	0.0143878	0	0	0	0	0.0201429	0	0.102873	0	0.0489184	0	0.0237398	0	0.0316531	0	0.0820103	0	0.0827296	0	0.0805715	0	0.0733776	0	0.0769745	0	0	0.0985562	0	0.0417245	0
HoxA_267|mm9|chr6:52817090-52817285	0.0273368	0	0	0	0.0100714	0	0	0	0.0151072	0	0	0	0.00575511	0	0	0	0	0	0.0179847	0	0	0	0	0.012949	0	0	0	0.0122296	0	0.0618674	0	0	0	0.00143878	0	0	0	0.0460408	0	0.00935205	0	0	0	0	0.0115102	0	0.0251786	0	0.0100714
HoxA_268|mm9|chr6:52817286-52820895	0	0.000719388	0	0.00215817	0	0.0776939	0	0.0345306	0	0.0402857	0	0.0604286	0	0.0525153	0	0.0330919	0	0.0194235	0	0.0172653	0	0	0.0165459	0	0.120138	0	0.107189	0	0.0395664	0	0.235959	0	0.0273368	0	0.0985562	0	0.181286	0	0.0446021	0	0.0812909	0	0.0287755	0	0	0.0359694	0	0.0503572	0
HoxA_269|mm9|chr6:52820896-52831247	0.0827296	0	0	0	0.025898	0	0	0	0	0	0.0330919	0	0.0446021	0	0.0474796	0	0.0647449	0	0.0719388	0	0.0784133	0	0	0.138123	0	0.0215816	0	0.0165459	0	0.061148	0	0.0920817	0	0.0532347	0	0.0165459	0	0.0697807	0	0.0755358	0	0	0	0.0266174	0.0503572	0	0.0316531	0	0.0848878
HoxA_270|mm9|chr6:52831248-52832456	0	0.000719388	0	0.00935205	0	0.00215817	0	0.0187041	0	0.0122296	0	0.0453215	0	0.0201429	0	0.0316531	0	0.0669031	0	0.0503572	0	0	0	0	0.0561123	0	0	0	0.0618674	0	0.113663	0	0.102153	0	0.0647449	0	0.074097	0	0.0187041	0	0.0330919	0	0.0395664	0	0	0.17625	0	0.0251786	0
HoxA_272|mm9|chr6:52832471-52841533	0.0640256	0	0.00719388	0	0.0309337	0	0	0	0.0410051	0	0.0330919	0	0.0474796	0	0.0136684	0	0.0338112	0	0.00935205	0	0.0187041	0	0	0.0230204	0	0.0402857	0	0.0122296	0	0.0115102	0	0.0417245	0	0.0237398	0	0.0237398	0	0.0309337	0	0.0280561	0	0.105031	0	0.0187041	0.0151072	0	0.119418	0	0.0546735
HoxA_273|mm9|chr6:52841534-52842038	0	0	0	0	0	0	0	0	0	0	0	0	0	0.000719388	0	0	0	0.0107908	0	0	0	0	0	0	0.0172653	0	0.00431633	0	0	0	0.000719388	0	0	0	0.00287755	0	0	0	0	0	0.000719388	0	0	0	0	0	0	0	0
HoxA_274|mm9|chr6:52842039-52843690	0.012949	0	0.0366888	0	0	0	0.000719388	0	0.0107908	0	0.0151072	0	0	0	0.00359694	0	0.0179847	0	0.0690613	0	0.0309337	0	0	0.0532347	0	0.00935205	0	0.0309337	0	0.0172653	0	0.0676225	0	0.012949	0	0.0338112	0	0.0136684	0	0.012949	0	0.120857	0	0.0424439	0.048199	0	0.061148	0	0.0316531
HoxA_277|mm9|chr6:52848364-52850692	0	0.0366888	0	0	0	0.0690613	0	0.0453215	0	0.0143878	0	0.0266174	0	0.0410051	0	0.0330919	0	0.0381276	0	0.0438827	0	0.022301	0.0438827	0	0.0683419	0	0.0366888	0	0.0122296	0	0.156827	0	0.0805715	0	0.0719388	0	0.0244592	0	0.022301	0	0.0654643	0	0.0309337	0	0	0.102873	0	0.0107908	0
HoxA_278|mm9|chr6:52850693-52851731	0.0194235	0	0.00287755	0	0	0	0	0	0.0302143	0	0.0309337	0	0.0215816	0	0.0107908	0	0.0179847	0	0.0359694	0	0.0230204	0	0	0.0107908	0	0.0194235	0	0.0395664	0	0.0510766	0	0.03525	0	0.025898	0	0	0	0.0143878	0	0	0	0.0827296	0	0.0510766	0.0316531	0	0	0	0.0402857
HoxA_280|mm9|chr6:52858040-52858605	0	0	0	0.0251786	0	0.0474796	0	0.0143878	0	0.0251786	0	0.012949	0	0	0	0.0395664	0	0	0	0.0165459	0	0.0172653	0.0136684	0	0.0208623	0	0.0992756	0	0.0201429	0	0.0474796	0	0.107189	0	0.0359694	0	0.0381276	0	0.000719388	0	0.0956786	0	0.00287755	0	0	0.0748164	0	0.0474796	0
HoxA_281|mm9|chr6:52858606-52865393	0.0496378	0	0.0230204	0	0.0208623	0	0.0244592	0	0.0424439	0	0.0107908	0	0.0496378	0	0.0438827	0	0.0575511	0	0.0251786	0	0	0	0	0.0467602	0	0.0280561	0	0.048199	0	0.172653	0	0.0410051	0	0.0597092	0	0.0309337	0	0.115822	0	0	0	0.0424439	0	0.0690613	0.0302143	0	0.0273368	0	0.0460408
HoxA_284|mm9|chr6:52871142-52873703	0.0345306	0	0.0251786	0	0.012949	0	0.0115102	0	0	0	0.0669031	0	0.135245	0	0.0172653	0	0.0568317	0	0.022301	0	0.0309337	0	0	0.0366888	0	0.0431633	0	0.0812909	0	0.0942399	0	0.126612	0	0.0158265	0	0.0201429	0	0.133806	0	0	0	0.12949	0	0.0503572	0.0791327	0	0.0496378	0	0.120857
HoxA_285|mm9|chr6:52873704-52878849	0	0.00719388	0	0.00719388	0	0.0122296	0	0.0115102	0	0.00503572	0	0	0	0.0446021	0	0.0266174	0	0	0	0.012949	0	0.0100714	0	0	0.0546735	0	0.0215816	0	0.0100714	0	0.0798521	0	0.0474796	0	0.0302143	0	0.0143878	0	0.0251786	0	0.0323725	0	0.0143878	0	0	0.0136684	0	0.0438827	0
HoxA_286|mm9|chr6:52878850-52881665	0.0985562	0	0.0115102	0	0	0	0	0	0	0	0.147475	0	0.0273368	0	0.0345306	0	0.0460408	0	0.0424439	0	0.0165459	0	0	0.0453215	0	0.0187041	0	0.0366888	0	0.0309337	0	0.0755358	0	0.0230204	0	0.0122296	0	0.0776939	0	0	0	0.0302143	0	0.0179847	0.0453215	0	0.143158	0	0.00503572
HoxA_287|mm9|chr6:52881666-52885980	0	0.00935205	0	0.0820103	0	0.0582704	0	0.0424439	0	0.0856072	0	0	0	0.0496378	0	0.0143878	0	0.0158265	0	0.0719388	0	0.00143878	0.0546735	0	0.0323725	0	0.025898	0	0.114383	0	0.122296	0	0.0230204	0	0.0647449	0	0.178408	0	0.0287755	0	0.0489184	0	0.105031	0	0	0.0719388	0	0.0201429	0
HoxA_288|mm9|chr6:52885981-52888326	0.0107908	0	0.0143878	0	0.0323725	0	0.00863266	0	0.0201429	0	0.0302143	0	0	0	0.0143878	0	0.0446021	0	0	0	0	0	0	0.0474796	0	0.0266174	0	0.022301	0	0.0453215	0	0.0812909	0	0.0294949	0	0.0575511	0	0.0172653	0	0.0215816	0	0.0978368	0	0.0165459	0.0978368	0	0.0733776	0	0
HoxA_289|mm9|chr6:52888327-52890013	0	0.000719388	0	0.0776939	0	0.0553929	0	0.0165459	0	0.0143878	0	0.0323725	0	0.0410051	0	0.022301	0	0	0	0.0230204	0	0.0143878	0.0158265	0	0.0618674	0	0.0597092	0	0.0604286	0	0.0575511	0	0.0863266	0	0.0366888	0	0.0971174	0	0	0	0.0892041	0	0.0143878	0	0	0.0345306	0	0.0172653	0
HoxA_290|mm9|chr6:52890014-52897320	0.0669031	0	0.0287755	0	0.00863266	0	0.0165459	0	0.0179847	0	0.0136684	0	0.0546735	0	0.0338112	0	0.110066	0	0.0582704	0	0.0194235	0	0	0.0287755	0	0.0424439	0	0.025898	0	0.0381276	0	0.0158265	0	0.0827296	0	0.0302143	0	0.141719	0	0.0215816	0	0.0582704	0	0.0647449	0.0597092	0	0.0676225	0	0.0446021
HoxA_291|mm9|chr6:52897321-52911313	0	0	0	0	0	0.0366888	0	0.0244592	0	0.0561123	0	0.115822	0	0.0618674	0	0.0302143	0	0.0287755	0	0.0985562	0	0.0115102	0.0187041	0	0.0633062	0	0.0136684	0	0.0172653	0	0.184163	0	0	0	0.0532347	0	0.0633062	0	0.0805715	0	0.0374082	0	0.0748164	0	0	0.0690613	0	0.0525153	0
HoxA_292|mm9|chr6:52911314-52914397	0.038847	0	0.025898	0	0	0	0	0	0	0	0.022301	0	0.0122296	0	0.0165459	0	0.0294949	0	0.0330919	0	0.0143878	0	0	0.0561123	0	0.0136684	0	0.0294949	0	0.0827296	0	0.0201429	0	0	0	0.00431633	0	0.074097	0	0	0	0.0978368	0	0	0.0338112	0	0.0402857	0	0.0460408
HoxA_293|mm9|chr6:52914398-52918137	0	0	0	0.0791327	0	0.0935205	0	0.0474796	0	0.0776939	0	0.0424439	0	0.0431633	0	0.0647449	0	0.0345306	0	0.0100714	0	0.0424439	0	0	0.0899235	0	0.0820103	0	0.087046	0	0.162582	0	0.0762552	0	0.200709	0	0.155388	0	0.0956786	0	0.0690613	0	0	0	0	0.0589898	0	0.0712194	0
HoxA_295|mm9|chr6:52918252-52919700	0.0733776	0	0.0100714	0	0.0115102	0	0.0143878	0	0	0	0.10575	0	0.0359694	0	0.0237398	0	0.0266174	0	0.0244592	0	0.0107908	0	0	0.0431633	0	0.0208623	0	0.0402857	0	0.0201429	0	0.0913623	0	0.0230204	0	0.0172653	0	0.087046	0	0.00935205	0	0.0597092	0	0.00287755	0.0496378	0	0.0496378	0	0.0237398
HoxA_296|mm9|chr6:52919701-52924303	0	0	0	0.0266174	0	0.0345306	0	0	0	0.0381276	0	0.0661837	0	0.0287755	0	0	0	0.0683419	0	0.0820103	0	0.0122296	0.0136684	0	0.0374082	0	0.0107908	0	0	0	0.171214	0	0.0841684	0	0.12877	0	0.0503572	0	0.0172653	0	0.0532347	0	0.0158265	0	0	0.0302143	0	0.0215816	0
HoxA_297|mm9|chr6:52924304-52933041	0.0417245	0	0	0	0	0	0	0	0	0	0.0215816	0	0.0676225	0	0.0172653	0	0.0244592	0	0.0453215	0	0.0302143	0	0	0.0194235	0	0.0604286	0	0.0273368	0	0.0366888	0	0.0215816	0	0.0525153	0	0.0100714	0	0.0539541	0	0.0172653	0	0.0640256	0	0	0.00863266	0	0.0805715	0	0
HoxA_298|mm9|chr6:52933042-52942459	0	0	0	0.0820103	0	0.0712194	0	0.0402857	0	0	0	0.03525	0	0.0187041	0	0	0	0.0194235	0	0	0	0.0474796	0.0208623	0	0.0431633	0	0.0424439	0	0.0633062	0	0.0949592	0	0.0985562	0	0.128051	0	0.0733776	0	0.0553929	0	0.0625868	0	0.0410051	0	0	0.0532347	0	0	0
HoxA_302|mm9|chr6:52952345-52960689	0	0.0201429	0	0.0877654	0	0	0	0.0309337	0	0.0359694	0	0.0143878	0	0.0251786	0	0.0546735	0	0.0748164	0	0	0	0.0187041	0.0151072	0	0.0345306	0	0.0338112	0	0	0	0.0165459	0	0.0172653	0	0.0582704	0	0.102153	0	0.0294949	0	0.0899235	0	0.0230204	0	0	0.0733776	0	0.0431633	0
HoxA_303|mm9|chr6:52960690-52967527	0.0863266	0	0.0151072	0	0.000719388	0	0	0	0	0	0	0	0.0402857	0	0.0748164	0	0.0237398	0	0.0122296	0	0.000719388	0	0	0	0	0.0179847	0	0.0395664	0	0.0244592	0	0.0345306	0	0.0431633	0	0.012949	0	0.0503572	0	0.0151072	0	0.0467602	0	0.00863266	0.03525	0	0.0136684	0	0.0287755
HoxA_304|mm9|chr6:52967528-52968961	0	0	0	0	0	0	0	0.0215816	0	0.0251786	0	0	0	0.0237398	0	0	0	0.0237398	0	0	0	0.025898	0.00863266	0	0	0	0	0	0.00863266	0	0.00863266	0	0.0115102	0	0	0	0.0208623	0	0.0215816	0	0	0	0.022301	0	0	0.0302143	0	0.0143878	0
HoxA_307|mm9|chr6:52975108-52979968	0.00647449	0	0.0215816	0	0	0	0.0172653	0	0.0172653	0	0	0	0.0539541	0	0.0115102	0	0.0417245	0	0.0338112	0	0.0136684	0	0	0.0273368	0	0.00935205	0	0.00431633	0	0.0122296	0	0	0	0	0	0.0294949	0	0	0	0	0	0.0172653	0	0.0100714	0.0251786	0	0.0575511	0	0
HoxA_308|mm9|chr6:52979969-52985775	0	0	0	0	0	0.0705	0	0.0381276	0	0	0	0.051796	0	0.0266174	0	0	0	0.0294949	0	0.0266174	0	0	0.0237398	0	0.0136684	0	0.0122296	0	0	0	0.0525153	0	0.0748164	0	0.0705	0	0.0302143	0	0.000719388	0	0.0309337	0	0	0	0	0.083449	0	0.0345306	0
HoxA_311|mm9|chr6:52990950-53001211	0.0165459	0	0.00143878	0	0.0187041	0	0	0	0.012949	0	0.0302143	0	0.0359694	0	0.00143878	0	0.0158265	0	0	0	0	0	0	0	0	0.0359694	0	0	0	0.000719388	0	0.00935205	0	0	0	0.00647449	0	0.0201429	0	0.000719388	0	0.0453215	0	0.0151072	0.025898	0	0.0359694	0	0.0194235
HoxA_316|mm9|chr6:53013811-53020160	0.000719388	0	0.0151072	0	0	0	0.0201429	0	0.0115102	0	0.0446021	0	0	0	0.074097	0	0.0359694	0	0.0187041	0	0.0294949	0	0	0.0316531	0	0	0	0.0395664	0	0.0683419	0	0.0179847	0	0.0151072	0	0	0	0.0431633	0	0.0330919	0	0.0100714	0	0.0165459	0.00791327	0	0.00719388	0	0.0208623
HoxA_317|mm9|chr6:53020161-53021219	0	0	0	0.0208623	0	0	0	0.0194235	0	0.0143878	0	0	0	0	0	0.0201429	0	0.0244592	0	0.0374082	0	0.0158265	0	0	0.0302143	0	0.0107908	0	0.0345306	0	0.00215817	0	0.0827296	0	0.000719388	0	0	0	0.025898	0	0.0503572	0	0.0151072	0	0	0.0381276	0	0.00143878	0
HoxA_319|mm9|chr6:53025253-53026089	0.0244592	0	0.0158265	0	0	0	0	0	0.0151072	0	0.0287755	0	0	0	0	0	0	0	0	0	0	0	0	0.0158265	0	0.0453215	0	0.00143878	0	0.0525153	0	0.000719388	0	0.0143878	0	0	0	0.0395664	0	0	0	0.048199	0	0	0	0	0.000719388	0	0.0107908
HoxA_322|mm9|chr6:53026446-53031824	0	0	0	0.012949	0	0	0	0.0287755	0	0.03525	0	0.0381276	0	0.0136684	0	0.0122296	0	0	0	0.0266174	0	0.0201429	0	0	0.0122296	0	0	0	0.0417245	0	0.0374082	0	0.0863266	0	0.0661837	0	0.0165459	0	0.0503572	0	0.0309337	0	0.00287755	0	0	0.0294949	0	0	0
HoxA_323|mm9|chr6:53031825-53033187	0	0	0.0165459	0	0.0143878	0	0	0	0.0151072	0	0.0172653	0	0.0165459	0	0.0151072	0	0.0510766	0	0	0	0	0	0	0.0115102	0	0.00431633	0	0	0	0.0280561	0	0.0302143	0	0	0	0.0151072	0	0.0165459	0	0.0165459	0	0.0345306	0	0	0	0	0.000719388	0	0
HoxA_324|mm9|chr6:53033188-53035208	0	0.0273368	0	0	0	0.0172653	0	0.0474796	0	0.022301	0	0.012949	0	0.0251786	0	0	0	0.0158265	0	0	0	0.0179847	0	0	0.0309337	0	0.0165459	0	0.00791327	0	0.0194235	0	0.025898	0	0.0338112	0	0.0546735	0	0.0143878	0	0.0187041	0	0	0	0	0.0316531	0	0.0215816	0
HoxA_325|mm9|chr6:53035209-53036923	0.00791327	0	0.03525	0	0	0	0.00863266	0	0.0115102	0	0	0	0	0	0.00863266	0	0.0251786	0	0	0	0.0115102	0	0	0.0158265	0	0.0115102	0	0.000719388	0	0.0496378	0	0.0395664	0	0	0	0.0143878	0	0.0467602	0	0	0	0.012949	0	0	0.00791327	0	0.012949	0	0
HoxA_327|mm9|chr6:53039978-53044657	0	0.0107908	0	0	0	0.0244592	0	0.0151072	0	0	0	0	0	0.0345306	0	0	0	0	0	0.0273368	0	0.0136684	0	0	0.0381276	0	0	0	0.0143878	0	0.038847	0	0	0	0	0	0.0280561	0	0.0309337	0	0	0	0.0338112	0	0	0.0172653	0	0.0115102	0
[truncated: 127 more columns]
