# Supplementary material for: Clustering of Tissue-Specific Sub-TADs Accompanies the Regulation of HoxA Genes in Developing Limbs
Source: PLoS Genet. 2013 Dec 26;9(12):e1004018. doi: 10.1371/journal.pgen.1004018 (PMC3873244; doi:10.1371/journal.pgen.1004018)
Supplement: Table S15 — Mouse 5C results for the distal limb anchored “cluster R” design (using the 3C library protocol for a small number of cells). Distal limb 5C dataset from Figure 4C (top) presented in matrix format. This 5C data was generated from wt distal limbs 3C libraries produced with a 3C protocol for a small number of cells (see Materials and Methods). Predicted EcoRI restriction fragments and corresponding genomic regions are named at the top of each column and on the left of each row. Intersecting rows and columns identify the pair-wise contacts corresponding to interaction frequencies. The 5C data was filtered as described in Materials and Methods, and is normalized based on the number of sequence reads per 1,000. (XLSX) [file pgen.1004018.s023.xlsx]

## Sheet: Table S15. Distal limb (Shh)
Table S15. Mouse 5C results for the distal limb anchored "cluster R" design (using the 3C library protocol for a small number of cells)
	HoxA_64|mm9|chr6:52099907-52102168	HoxA_65|mm9|chr6:52102168-52102347	HoxA_66|mm9|chr6:52102347-52102627	HoxA_67|mm9|chr6:52102627-52106574	HoxA_68|mm9|chr6:52106574-52114833	HoxA_69|mm9|chr6:52114833-52118412	HoxA_70|mm9|chr6:52118412-52118617	HoxA_71|mm9|chr6:52118617-52119970	HoxA_72|mm9|chr6:52119970-52120434	HoxA_73|mm9|chr6:52120434-52121814	HoxA_74|mm9|chr6:52121814-52125015	HoxA_75|mm9|chr6:52125015-52128991	HoxA_76|mm9|chr6:52128991-52130453	HoxA_77|mm9|chr6:52130453-52137259	HoxA_78|mm9|chr6:52137259-52138976	HoxA_79|mm9|chr6:52138976-52139489	HoxA_81|mm9|chr6:52140604-52146677	HoxA_82|mm9|chr6:52146677-52147259	HoxA_85|mm9|chr6:52156546-52158195	HoxA_86|mm9|chr6:52158195-52162386	HoxA_87|mm9|chr6:52162386-52163901	HoxA_91|mm9|chr6:52166258-52172097	HoxA_92|mm9|chr6:52172097-52173708	HoxA_93|mm9|chr6:52173708-52179119	HoxA_95|mm9|chr6:52179845-52182847	HoxA_97|mm9|chr6:52188276-52189337	HoxA_99|mm9|chr6:52193142-52202193	HoxA_100|mm9|chr6:52202193-52208129	HoxA_101|mm9|chr6:52208129-52213464	HoxA_102|mm9|chr6:52213464-52215697	HoxA_103|mm9|chr6:52215697-52216109	HoxA_104|mm9|chr6:52216109-52218312	HoxA_105|mm9|chr6:52218312-52218603	HoxA_106|mm9|chr6:52218603-52232379	HoxA_107|mm9|chr6:52232379-52239458	HoxA_108|mm9|chr6:52239458-52240301	HoxA_109|mm9|chr6:52240301-52240552	HoxA_113|mm9|chr6:52244253-52247080	HoxA_114|mm9|chr6:52247080-52247369	HoxA_115|mm9|chr6:52247369-52248708	HoxA_117|mm9|chr6:52249859-52251201	HoxA_118|mm9|chr6:52251201-52260690	HoxA_119|mm9|chr6:52260690-52262318	HoxA_120|mm9|chr6:52262318-52262666	HoxA_121|mm9|chr6:52262666-52263361	HoxA_122|mm9|chr6:52263361-52265393	HoxA_123|mm9|chr6:52265393-52268866	HoxA_124|mm9|chr6:52268866-52271073	HoxA_125|mm9|chr6:52271073-52271271
HoxA_64|mm9|chr6:52099907-52102168	0	0	0	0	0	0	0	0	0	0	0	0	0	0	0	0	0	0	0	0	0	0	0	0	0	0	0	0	0	0	0.272678	0.32492	0.22617	0.259936	0.0490565	0.287968	0.105121	0.314089	0.147169	0.402008	0.254202	0.489291	0.492476	0.441508	0.464444	0.762605	0.564468	0.461258	0.0879194
HoxA_65|mm9|chr6:52102168-52102347	0	0	0	0	0	0	0	0	0	0	0	0	0	0	0	0	0	0	0	0	0	0	0	0	0	0	0	0	0	0	0.0649839	0.302621	0.0745404	0.0764517	0.0484194	0.151629	0.00637097	0.0866452	0.13379	0.0439597	0.0146532	0.20642	0.163097	0.0974759	0.164371	0.242097	0.13379	0.278412	0.170742
HoxA_66|mm9|chr6:52102347-52102627	0	0	0	0	0	0	0	0	0	0	0	0	0	0	0	0	0	0	0	0	0	0	0	0	0	0	0	0	0	0	0.0872823	0.312178	0.0955646	0.0828226	0.140798	0.166919	0.0872823	0.172653	0.0560646	0.0172016	0.0484194	0.124234	0.298799	0.242097	0.171379	0.220436	0.143984	0.314089	0.308992
HoxA_67|mm9|chr6:52102627-52106574	0	0	0	0	0	0	0	0	0	0	0	0	0	0	0	0	0	0	0	0	0	0	0	0	0	0	0	0	0	0	0.134428	0.678509	0.262484	0.163734	0.352315	0.283508	0.0898307	0.170105	0.124234	0.160549	0.0949275	0.413476	0.330016	0.238911	0.255476	0.349129	0.252291	0.314726	0.344033
HoxA_68|mm9|chr6:52106574-52114833	0	0	0	0	0	0	0	0	0	0	0	0	0	0	0	0	0	0	0	0	0	0	0	0	0	0	0	0	0	0	0.142073	0.228718	0.142073	0.0312178	0.0490565	0.0649839	0.0312178	0.135065	0.17775	0.13825	0.166919	0.198774	0.16246	0.215976	0.242097	0.444057	0.128057	0.222347	0.107669
HoxA_69|mm9|chr6:52114833-52118412	0	0	0	0	0	0	0	0	0	0	0	0	0	0	0	0	0	0	0	0	0	0	0	0	0	0	0	0	0	0	0.342121	0.650476	0.262484	0.127419	0.161823	0.22171	0.224258	0.140798	0.177113	0.128694	0.305807	0.328105	0.510315	0.231903	0.361234	0.374613	0.372065	0.391178	0.252291
HoxA_70|mm9|chr6:52118412-52118617	0	0	0	0	0	0	0	0	0	0	0	0	0	0	0	0	0	0	0	0	0	0	0	0	0	0	0	0	0	0	0.098113	0.484194	0.164371	0.098113	0.243371	0.107669	0.0700807	0.0911049	0.0229355	0.0739033	0.0516049	0.22171	0.178387	0.140161	0.158637	0.277137	0.249742	0.242734	0.191766
HoxA_71|mm9|chr6:52118617-52119970	0	0	0	0	0	0	0	0	0	0	0	0	0	0	0	0	0	0	0	0	0	0	0	0	0	0	0	0	0	0	0.228081	0.670863	0.270129	0.158	0.234452	0.410928	0.16246	0.136339	0.0637097	0.175839	0.0936533	0.437686	0.301984	0.268218	0.346581	0.282234	0.323008	0.326831	0.344033
HoxA_72|mm9|chr6:52119970-52120434	0	0	0	0	0	0	0	0	0	0	0	0	0	0	0	0	0	0	0	0	0	0	0	0	0	0	0	0	0	0	0.175202	0.763243	0.191129	0.149718	0.269492	0.132516	0.0433226	0.195589	0.0898307	0.0828226	0.165008	0.336387	0.333839	0.098113	0.288605	0.290516	0.268218	0.400734	0.184121
HoxA_73|mm9|chr6:52120434-52121814	0	0	0	0	0	0	0	0	0	0	0	0	0	0	0	0	0	0	0	0	0	0	0	0	0	0	0	0	0	0	0.270766	1.13594	0.25675	0.272041	0.361234	0.213428	0.108307	0.168831	0.307081	0.0879194	0.128057	0.424944	0.395637	0.28096	0.233815	0.349129	0.433863	0.238911	0.416662
HoxA_74|mm9|chr6:52121814-52125015	0	0	0	0	0	0	0	0	0	0	0	0	0	0	0	0	0	0	0	0	0	0	0	0	0	0	0	0	0	0	0.284782	0.499484	0.229355	0.245282	0.0388629	0.21725	0.199411	0.258024	0.144621	0.278412	0.193678	0.349766	0.367605	0.304533	0.248468	0.388629	0.222984	0.38417	0.15354
HoxA_75|mm9|chr6:52125015-52128991	0	0	0	0	0	0	0	0	0	0	0	0	0	0	0	0	0	0	0	0	0	0	0	0	0	0	0	0	0	0	0.24592	0.440871	0.130605	0.0815485	0.220436	0.219799	0.0598871	0.16246	0.091742	0.205145	0.156089	0.308992	0.313452	0.240186	0.265032	0.451065	0.235726	0.233815	0.200049
HoxA_76|mm9|chr6:52128991-52130453	0	0	0	0	0	0	0	0	0	0	0	0	0	0	0	0	0	0	0	0	0	0	0	0	0	0	0	0	0	0	0.258024	0.34021	0.20196	0.146532	0.114678	0.13379	0.120411	0.274589	0.119774	0.254202	0.20196	0.398186	0.251016	0.249742	0.35996	0.603331	0.20642	0.326831	0.013379
HoxA_77|mm9|chr6:52130453-52137259	0	0	0	0	0	0	0	0	0	0	0	0	0	0	0	0	0	0	0	0	0	0	0	0	0	0	0	0	0	0	0.119137	0.402645	0.13825	0.154815	0.0573388	0.184121	0.16246	0.222984	0.0911049	0.303895	0.229992	0.574025	0.430678	0.140798	0.236363	0.435775	0.327468	0.281597	0.0764517
HoxA_78|mm9|chr6:52137259-52138976	0	0	0	0	0	0	0	0	0	0	0	0	0	0	0	0	0	0	0	0	0	0	0	0	0	0	0	0	0	0	0.264395	0.398823	0.307081	0.254202	0.154815	0.156726	0.0554275	0.172016	0.220436	0.211516	0.249742	0.373339	0.372702	0.208331	0.325557	0.431315	0.223621	0.349129	0.165645
HoxA_79|mm9|chr6:52138976-52139489	0	0	0	0	0	0	0	0	0	0	0	0	0	0	0	0	0	0	0	0	0	0	0	0	0	0	0	0	0	0	0.155452	0.681694	0.132516	0.102573	0.154815	0.119774	0.136339	0.238274	0.181573	0.175202	0.133153	0.324283	0.253565	0.168194	0.297524	0.368879	0.0904678	0.238911	0.218524
HoxA_81|mm9|chr6:52140604-52146677	0	0	0	0	0	0	0	0	0	0	0	0	0	0	0	0	0	0	0	0	0	0	0	0	0	0	0	0	0	0	0.313452	0.68042	0.182847	0.126145	0.178387	0.268855	0.161823	0.317912	0.223621	0.367605	0.0809114	0.452339	0.496299	0.366968	0.258024	0.709089	0.180936	0.426218	0.239549
HoxA_82|mm9|chr6:52146677-52147259	0	0	0	0	0	0	0	0	0	0	0	0	0	0	0	0	0	0	0	0	0	0	0	0	0	0	0	0	0	0	0.242097	0.280323	0.218524	0.237637	0.164371	0.10321	0.0395	0.269492	0.268218	0.274589	0.187944	0.524331	0.43896	0.232541	0.338936	0.639646	0.367605	0.545355	0.142073
HoxA_85|mm9|chr6:52156546-52158195	0	0	0	0	0	0	0	0	0	0	0	0	0	0	0	0	0	0	0	0	0	0	0	0	0	0	0	0	0	0	0.338299	0.906589	0.359323	0.213428	0.262484	0.121048	0.143347	0.294339	0.228718	0.179024	0.158	0.324283	0.202597	0.157363	0.361871	0.273315	0.209605	0.224895	0.135065
HoxA_86|mm9|chr6:52158195-52162386	0	0	0	0	0	0	0	0	0	0	0	0	0	0	0	0	0	0	0	0	0	0	0	0	0	0	0	0	0	0	0.426855	0.874097	0.360597	0.201323	0.235726	0.226807	0.163097	0.301347	0.166282	1.69659	0.105758	0.234452	0.53771	0.271403	0.316637	0.441508	0.200049	0.294976	0.187944
HoxA_87|mm9|chr6:52162386-52163901	0	0	0	0	0	0	0	0	0	0	0	0	0	0	0	0	0	0	0	0	0	0	0	0	0	0	0	0	0	0	0.496936	1.18819	0.428766	0.161823	0.453613	0.207057	0.131242	0.222347	0.105758	0.179661	0.112129	0.293065	0.340847	0.152266	0.446605	0.323008	0.233815	0.358686	0.250379
HoxA_91|mm9|chr6:52166258-52172097	0	0	0	0	0	0	0	0	0	0	0	0	0	0	0	0	0	0	0	0	0	0	0	0	0	0	0	0	0	0	0.426218	0.71992	0.678509	0.295613	0.223621	0.214065	0.139524	0.268855	0.318549	0.317274	0.251016	0.725017	0.440234	0.184758	0.289879	0.502033	0.271403	0.235726	0.0745404
HoxA_92|mm9|chr6:52172097-52173708	0	0	0	0	0	0	0	0	0	0	0	0	0	0	0	0	0	0	0	0	0	0	0	0	0	0	0	0	0	0	1.49272	1.04293	0.835872	0.461896	0.109581	0.309629	0.0433226	0.509041	0.299436	0.574025	0.298162	0.640283	0.825678	0.421758	0.547267	0.854985	0.289242	0.431952	0.0426855
HoxA_93|mm9|chr6:52173708-52179119	0	0	0	0	0	0	0	0	0	0	0	0	0	0	0	0	0	0	0	0	0	0	0	0	0	0	0	0	0	0	1.02764	2.24003	0.756234	0.174565	0.630089	0.251016	0.190492	0.249105	0.0936533	0.21279	0.189218	0.374613	0.288605	0.136976	0.582307	0.442783	0.235726	0.205145	0.282234
HoxA_95|mm9|chr6:52179845-52182847	0	0	0	0	0	0	0	0	0	0	0	0	0	0	0	0	0	0	0	0	0	0	0	0	0	0	0	0	0	0	1.1111	2.23111	0.628815	0.267581	0.442783	0.257387	0.204508	0.233178	0.119774	0.227444	0.159911	0.309629	0.230629	0.152903	0.234452	0.509041	0.303895	0.26567	0.155452
HoxA_97|mm9|chr6:52188276-52189337	0	0	0	0	0	0	0	0	0	0	0	0	0	0	0	0	0	0	0	0	0	0	0	0	0	0	0	0	0	0	1.21813	2.65861	0.757509	0.323645	0.357412	0.305807	0.250379	0.256113	0.150992	0.427492	0.24146	0.614799	0.312815	0.321097	0.400097	0.584855	0.282234	0.296887	0.234452
HoxA_99|mm9|chr6:52193142-52202193	0	0	0	0	0	0	0	0	0	0	0	0	0	0	0	0	0	0	0	0	0	0	0	0	0	0	0	0	0	0	1.31306	2.84719	0.796372	0.277137	0.428766	0.173928	0.129331	0.468904	0.260573	0.448516	0.24146	0.651751	0.405194	0.278412	0.437049	0.367605	0.251653	0.307718	0.310903
HoxA_100|mm9|chr6:52202193-52208129	0	0	0	0	0	0	0	0	0	0	0	0	0	0	0	0	0	0	0	0	0	0	0	0	0	0	0	0	0	0	2.48341	1.7724	1.70105	0.543444	0.354226	0.549815	0.338936	0.85371	0.707815	0.668315	0.786178	1.04484	0.809114	0.582307	0.71992	1.14996	0.523057	0.626904	0.0560646
HoxA_101|mm9|chr6:52208129-52213464	0	0	0	0	0	0	0	0	0	0	0	0	0	0	0	0	0	0	0	0	0	0	0	0	0	0	0	0	0	0	3.713	3.30271	2.3802	0.799557	0.78363	0.678509	0.440871	0.709726	0.556823	0.719283	0.538347	1.14678	0.550452	0.579759	0.665767	1.19392	0.569565	0.394363	0.152903
HoxA_102|mm9|chr6:52213464-52215697	0	0	0	0	0	0	0	0	0	0	0	0	0	0	0	0	0	0	0	0	0	0	0	0	0	0	0	0	0	0	4.90629	4.8241	3.59514	0.758783	0.750501	0.558734	0.337024	0.886202	0.608428	0.63646	0.563831	0.960743	0.903404	0.778533	0.839057	0.974759	0.489928	0.582307	0.310266
HoxA_103|mm9|chr6:52215697-52216109	0.272678	0.0649839	0.0872823	0.134428	0.142073	0.342121	0.098113	0.228081	0.175202	0.270766	0.284782	0.24592	0.258024	0.119137	0.264395	0.155452	0.313452	0.242097	0.338299	0.426855	0.496936	0.426218	1.49272	1.02764	1.1111	1.21813	1.31306	2.48341	3.713	4.90629	0	0	0	0	0	0	0	0	0	0	0	0	0	0	0	0	0	0	0
HoxA_104|mm9|chr6:52216109-52218312	0.32492	0.302621	0.312178	0.678509	0.228718	0.650476	0.484194	0.670863	0.763243	1.13594	0.499484	0.440871	0.34021	0.402645	0.398823	0.681694	0.68042	0.280323	0.906589	0.874097	1.18819	0.71992	1.04293	2.24003	2.23111	2.65861	2.84719	1.7724	3.30271	4.8241	0	0	0	0	0	0	0	0	0	0	0	0	0	0	0	0	0	0	0
HoxA_105|mm9|chr6:52218312-52218603	0.22617	0.0745404	0.0955646	0.262484	0.142073	0.262484	0.164371	0.270129	0.191129	0.25675	0.229355	0.130605	0.20196	0.13825	0.307081	0.132516	0.182847	0.218524	0.359323	0.360597	0.428766	0.678509	0.835872	0.756234	0.628815	0.757509	0.796372	1.70105	2.3802	3.59514	0	0	0	0	0	0	0	0	0	0	0	0	0	0	0	0	0	0	0
HoxA_106|mm9|chr6:52218603-52232379	0.259936	0.0764517	0.0828226	0.163734	0.0312178	0.127419	0.098113	0.158	0.149718	0.272041	0.245282	0.0815485	0.146532	0.154815	0.254202	0.102573	0.126145	0.237637	0.213428	0.201323	0.161823	0.295613	0.461896	0.174565	0.267581	0.323645	0.277137	0.543444	0.799557	0.758783	0	0	0	0	0	0	0	0	0	0	0	0	0	0	0	0	0	0	0
HoxA_107|mm9|chr6:52232379-52239458	0.0490565	0.0484194	0.140798	0.352315	0.0490565	0.161823	0.243371	0.234452	0.269492	0.361234	0.0388629	0.220436	0.114678	0.0573388	0.154815	0.154815	0.178387	0.164371	0.262484	0.235726	0.453613	0.223621	0.109581	0.630089	0.442783	0.357412	0.428766	0.354226	0.78363	0.750501	0	0	0	0	0	0	0	0	0	0	0	0	0	0	0	0	0	0	0
HoxA_108|mm9|chr6:52239458-52240301	0.287968	0.151629	0.166919	0.283508	0.0649839	0.22171	0.107669	0.410928	0.132516	0.213428	0.21725	0.219799	0.13379	0.184121	0.156726	0.119774	0.268855	0.10321	0.121048	0.226807	0.207057	0.214065	0.309629	0.251016	0.257387	0.305807	0.173928	0.549815	0.678509	0.558734	0	0	0	0	0	0	0	0	0	0	0	0	0	0	0	0	0	0	0
HoxA_109|mm9|chr6:52240301-52240552	0.105121	0.00637097	0.0872823	0.0898307	0.0312178	0.224258	0.0700807	0.16246	0.0433226	0.108307	0.199411	0.0598871	0.120411	0.16246	0.0554275	0.136339	0.161823	0.0395	0.143347	0.163097	0.131242	0.139524	0.0433226	0.190492	0.204508	0.250379	0.129331	0.338936	0.440871	0.337024	0	0	0	0	0	0	0	0	0	0	0	0	0	0	0	0	0	0	0
HoxA_113|mm9|chr6:52244253-52247080	0.314089	0.0866452	0.172653	0.170105	0.135065	0.140798	0.0911049	0.136339	0.195589	0.168831	0.258024	0.16246	0.274589	0.222984	0.172016	0.238274	0.317912	0.269492	0.294339	0.301347	0.222347	0.268855	0.509041	0.249105	0.233178	0.256113	0.468904	0.85371	0.709726	0.886202	0	0	0	0	0	0	0	0	0	0	0	0	0	0	0	0	0	0	0
HoxA_114|mm9|chr6:52247080-52247369	0.147169	0.13379	0.0560646	0.124234	0.17775	0.177113	0.0229355	0.0637097	0.0898307	0.307081	0.144621	0.091742	0.119774	0.0911049	0.220436	0.181573	0.223621	0.268218	0.228718	0.166282	0.105758	0.318549	0.299436	0.0936533	0.119774	0.150992	0.260573	0.707815	0.556823	0.608428	0	0	0	0	0	0	0	0	0	0	0	0	0	0	0	0	0	0	0
HoxA_115|mm9|chr6:52247369-52248708	0.402008	0.0439597	0.0172016	0.160549	0.13825	0.128694	0.0739033	0.175839	0.0828226	0.0879194	0.278412	0.205145	0.254202	0.303895	0.211516	0.175202	0.367605	0.274589	0.179024	1.69659	0.179661	0.317274	0.574025	0.21279	0.227444	0.427492	0.448516	0.668315	0.719283	0.63646	0	0	0	0	0	0	0	0	0	0	0	0	0	0	0	0	0	0	0
HoxA_117|mm9|chr6:52249859-52251201	0.254202	0.0146532	0.0484194	0.0949275	0.166919	0.305807	0.0516049	0.0936533	0.165008	0.128057	0.193678	0.156089	0.20196	0.229992	0.249742	0.133153	0.0809114	0.187944	0.158	0.105758	0.112129	0.251016	0.298162	0.189218	0.159911	0.24146	0.24146	0.786178	0.538347	0.563831	0	0	0	0	0	0	0	0	0	0	0	0	0	0	0	0	0	0	0
HoxA_118|mm9|chr6:52251201-52260690	0.489291	0.20642	0.124234	0.413476	0.198774	0.328105	0.22171	0.437686	0.336387	0.424944	0.349766	0.308992	0.398186	0.574025	0.373339	0.324283	0.452339	0.524331	0.324283	0.234452	0.293065	0.725017	0.640283	0.374613	0.309629	0.614799	0.651751	1.04484	1.14678	0.960743	0	0	0	0	0	0	0	0	0	0	0	0	0	0	0	0	0	0	0
HoxA_119|mm9|chr6:52260690-52262318	0.492476	0.163097	0.298799	0.330016	0.16246	0.510315	0.178387	0.301984	0.333839	0.395637	0.367605	0.313452	0.251016	0.430678	0.372702	0.253565	0.496299	0.43896	0.202597	0.53771	0.340847	0.440234	0.825678	0.288605	0.230629	0.312815	0.405194	0.809114	0.550452	0.903404	0	0	0	0	0	0	0	0	0	0	0	0	0	0	0	0	0	0	0
HoxA_120|mm9|chr6:52262318-52262666	0.441508	0.0974759	0.242097	0.238911	0.215976	0.231903	0.140161	0.268218	0.098113	0.28096	0.304533	0.240186	0.249742	0.140798	0.208331	0.168194	0.366968	0.232541	0.157363	0.271403	0.152266	0.184758	0.421758	0.136976	0.152903	0.321097	0.278412	0.582307	0.579759	0.778533	0	0	0	0	0	0	0	0	0	0	0	0	0	0	0	0	0	0	0
HoxA_121|mm9|chr6:52262666-52263361	0.464444	0.164371	0.171379	0.255476	0.242097	0.361234	0.158637	0.346581	0.288605	0.233815	0.248468	0.265032	0.35996	0.236363	0.325557	0.297524	0.258024	0.338936	0.361871	0.316637	0.446605	0.289879	0.547267	0.582307	0.234452	0.400097	0.437049	0.71992	0.665767	0.839057	0	0	0	0	0	0	0	0	0	0	0	0	0	0	0	0	0	0	0
HoxA_122|mm9|chr6:52263361-52265393	0.762605	0.242097	0.220436	0.349129	0.444057	0.374613	0.277137	0.282234	0.290516	0.349129	0.388629	0.451065	0.603331	0.435775	0.431315	0.368879	0.709089	0.639646	0.273315	0.441508	0.323008	0.502033	0.854985	0.442783	0.509041	0.584855	0.367605	1.14996	1.19392	0.974759	0	0	0	0	0	0	0	0	0	0	0	0	0	0	0	0	0	0	0
HoxA_123|mm9|chr6:52265393-52268866	0.564468	0.13379	0.143984	0.252291	0.128057	0.372065	0.249742	0.323008	0.268218	0.433863	0.222984	0.235726	0.20642	0.327468	0.223621	0.0904678	0.180936	0.367605	0.209605	0.200049	0.233815	0.271403	0.289242	0.235726	0.303895	0.282234	0.251653	0.523057	0.569565	0.489928	0	0	0	0	0	0	0	0	0	0	0	0	0	0	0	0	0	0	0
HoxA_124|mm9|chr6:52268866-52271073	0.461258	0.278412	0.314089	0.314726	0.222347	0.391178	0.242734	0.326831	0.400734	0.238911	0.38417	0.233815	0.326831	0.281597	0.349129	0.238911	0.426218	0.545355	0.224895	0.294976	0.358686	0.235726	0.431952	0.205145	0.26567	0.296887	0.307718	0.626904	0.394363	0.582307	0	0	0	0	0	0	0	0	0	0	0	0	0	0	0	0	0	0	0
HoxA_125|mm9|chr6:52271073-52271271	0.0879194	0.170742	0.308992	0.344033	0.107669	0.252291	0.191766	0.344033	0.184121	0.416662	0.15354	0.200049	0.013379	0.0764517	0.165645	0.218524	0.239549	0.142073	0.135065	0.187944	0.250379	0.0745404	0.0426855	0.282234	0.155452	0.234452	0.310903	0.0560646	0.152903	0.310266	0	0	0	0	0	0	0	0	0	0	0	0	0	0	0	0	0	0	0
HoxA_126|mm9|chr6:52271271-52272007	0.705904	0.251653	0.283508	0.273952	0.475275	0.586767	0.244008	0.294976	0.378436	0.561283	0.686154	0.38417	0.408379	0.479097	0.404557	0.152903	0.431952	0.588041	0.387992	0.347218	0.379073	0.464444	0.516686	0.163734	0.273315	0.464444	0.456162	0.812299	0.733936	0.83396	0	0	0	0	0	0	0	0	0	0	0	0	0	0	0	0	0	0	0
HoxA_127|mm9|chr6:52272007-52273662	0.488017	0.194315	0.21279	0.286057	0.185395	0.358049	0.252291	0.279049	0.148444	0.37971	0.433226	0.231266	0.313452	0.238911	0.28542	0.258661	0.343395	0.41475	0.284145	0.301347	0.172016	0.330653	0.322371	0.224258	0.184121	0.253565	0.203871	0.45871	0.389266	0.464444	0	0	0	0	0	0	0	0	0	0	0	0	0	0	0	0	0	0	0
HoxA_129|mm9|chr6:52273751-52279265	0.214702	0.156089	0.110218	0.0860081	0.146532	0.0968388	0.0318549	0.119774	0.0637097	0.139524	0.176476	0.220436	0.150992	0.152266	0.132516	0.15354	0.161823	0.167557	0.136339	0.0395	0.0337662	0.2765	0.303258	0.05925	0.172016	0.0898307	0.150992	0.413476	0.421121	0.251653	0	0	0	0	0	0	0	0	0	0	0	0	0	0	0	0	0	0	0
HoxA_130|mm9|chr6:52279265-52282632	0.220436	0.0866452	0.104484	0.143984	0.0700807	0.0579759	0.032492	0.0624355	0.0834597	0.0898307	0.145258	0.0777259	0.0331291	0.145258	0.105121	0.0541533	0.0605242	0.128694	0.071992	0.112129	0.0573388	0.132516	0.114678	0.15354	0.0267581	0.110218	0.140798	0.214702	0.183484	0.135065	0	0	0	0	0	0	0	0	0	0	0	0	0	0	0	0	0	0	0
HoxA_133|mm9|chr6:52301128-52303118	0.180299	0.0796372	0.091742	0.0891936	0.0643468	0.0395	0.0375887	0.117863	0.0962017	0.137613	0.0242097	0.0388629	0.0834597	0.05925	0.0484194	0.0739033	0.145258	0.139524	0.0541533	0.0439597	0.065621	0.078363	0.110855	0.0528791	0.05925	0.115952	0.172016	0.17329	0.145895	0.175839	0	0	0	0	0	0	0	0	0	0	0	0	0	0	0	0	0	0	0
HoxA_137|mm9|chr6:52313112-52316057	0.0694436	0.01975	0.0681694	0.0739033	0.120411	0.045871	0	0.133153	0.137613	0.128694	0.119774	0.115952	0.139524	0.0433226	0.12296	0.145258	0.147169	0.13825	0.0452339	0.101936	0.145258	0.10321	0.182847	0.0840968	0.0974759	0.0579759	0.22171	0.0739033	0.232541	0.277137	0	0	0	0	0	0	0	0	0	0	0	0	0	0	0	0	0	0	0
HoxA_139|mm9|chr6:52316168-52332467	0.0471452	0.0127419	0.0414113	0.181573	0	0.085371	0.0617984	0.0930162	0.119137	0.0611613	0.01975	0.0872823	0.0369516	0.0433226	0.0535162	0.05925	0.0662581	0.0172016	0.193678	0.0662581	0.0732662	0.0496936	0.0375887	0.0668952	0.135065	0.0790001	0.128057	0.071992	0.0433226	0.124234	0	0	0	0	0	0	0	0	0	0	0	0	0	0	0	0	0	0	0
HoxA_142|mm9|chr6:52334697-52337309	0.0191129	0	0.0637097	0.0414113	0.00191129	0.0739033	0.0630726	0.0535162	0.0337662	0.196863	0.0299436	0.0579759	0.071992	0.0426855	0.0388629	0.0898307	0.0388629	0.0649839	0.0541533	0.0280323	0.032492	0.0617984	0.0821855	0.116589	0.0433226	0.0751775	0.140161	0.127419	0.152266	0.227444	0	0	0	0	0	0	0	0	0	0	0	0	0	0	0	0	0	0	0
HoxA_143|mm9|chr6:52337309-52345436	0.217887	0.045871	0.0375887	0.121686	0.01975	0.161823	0.0388629	0.0146532	0.0369516	0.137613	0.0770888	0.085371	0.0535162	0.0930162	0.121686	0.0547904	0.0790001	0.085371	0.0809114	0.00509678	0.0675323	0.184121	0.0707178	0.0694436	0.119774	0.0911049	0.163097	0.119137	0.137613	0.179661	0	0	0	0	0	0	0	0	0	0	0	0	0	0	0	0	0	0	0
HoxA_146|mm9|chr6:52349868-52361783	0.114678	0.0930162	0.0293065	0.0471452	0.0299436	0.228718	0.0235726	0.0828226	0.0331291	0.05925	0.0751775	0.103847	0.0726291	0.14271	0.168831	0.122323	0.0911049	0.12296	0.071992	0.110218	0.0872823	0.109581	0.149081	0.100661	0.136976	0.229355	0.119137	0.406468	0.300073	0.402008	0	0	0	0	0	0	0	0	0	0	0	0	0	0	0	0	0	0	0
HoxA_147|mm9|chr6:52361783-52364459	0.0872823	0	0.0465081	0.0293065	0.065621	0.110218	0.0541533	0.0452339	0.0363145	0.0993872	0.192403	0.0974759	0.0974759	0.0516049	0.163097	0.0643468	0.116589	0.052242	0.0968388	0.0414113	0.0254839	0.205782	0.293065	0.115315	0.129331	0.229992	0.208331	0.331291	0.21279	0.373339	0	0	0	0	0	0	0	0	0	0	0	0	0	0	0	0	0	0	0
HoxA_148|mm9|chr6:52364459-52367178	0	0	0.0337662	0.102573	0.0388629	0.0567017	0	0.0452339	0.0617984	0.154815	0.0560646	0.0229355	0.0745404	0.0299436	0.0395	0.0847339	0.0242097	0.0395	0.105758	0.0668952	0.05925	0.0356774	0.142073	0.196226	0.0891936	0.222347	0.160549	0.123597	0.147169	0.159274	0	0	0	0	0	0	0	0	0	0	0	0	0	0	0	0	0	0	0
HoxA_149|mm9|chr6:52367178-52369809	0.119137	0.0847339	0.114678	0.0637097	0.0433226	0.0860081	0.100661	0.0993872	0.110218	0.230629	0.0184758	0.192403	0.0700807	0.136976	0.0968388	0.214065	0.0796372	0.085371	0.173928	0.19304	0.156089	0.121686	0.0796372	0.309629	0.104484	0.170742	0.223621	0.351678	0.33575	0.304533	0	0	0	0	0	0	0	0	0	0	0	0	0	0	0	0	0	0	0
HoxA_150|mm9|chr6:52369809-52372052	0.0834597	0.0254839	0.0439597	0.0675323	0	0.05925	0.0350404	0.0496936	0.0318549	0.0637097	0.0178387	0.05925	0.0108307	0	0.0847339	0.0108307	0.01975	0.00191129	0.111492	0.0955646	0.115315	0.0395	0.013379	0.0732662	0.0299436	0.0790001	0.0726291	0.12296	0.189855	0.171379	0	0	0	0	0	0	0	0	0	0	0	0	0	0	0	0	0	0	0
HoxA_151|mm9|chr6:52372052-52381044	0.229355	0.0172016	0.0605242	0.0643468	0.0344033	0.0764517	0.0305807	0.100661	0.0923791	0.119774	0.135065	0.0426855	0.0987501	0.100024	0.0796372	0.0490565	0.122323	0.126145	0.0847339	0.0350404	0.0930162	0.117863	0.196226	0.0649839	0.0968388	0.101936	0.158637	0.373976	0.378436	0.235726	0	0	0	0	0	0	0	0	0	0	0	0	0	0	0	0	0	0	0
HoxA_153|mm9|chr6:52381133-52383492	0.0949275	0.0445968	0.0382258	0.0414113	0.123597	0.0178387	0.01975	0.126145	0.045871	0.0331291	0.126782	0.106395	0.231903	0.156089	0.152266	0.0624355	0.0828226	0.0713549	0.126145	0.0879194	0.0248468	0.238274	0.191766	0.0872823	0.0732662	0.140161	0.163097	0.395	0.183484	0.18667	0	0	0	0	0	0	0	0	0	0	0	0	0	0	0	0	0	0	0
HoxA_154|mm9|chr6:52383492-52387391	0.158	0.0114678	0.0273952	0.0688065	0	0.0465081	0	0.0815485	0.00318549	0.102573	0.0114678	0.0356774	0.0420484	0.0286694	0.0688065	0.0445968	0.126782	0.0968388	0.0528791	0.0363145	0.0643468	0.0974759	0.119137	0.085371	0.0579759	0.0860081	0.0796372	0.250379	0.138887	0.0993872	0	0	0	0	0	0	0	0	0	0	0	0	0	0	0	0	0	0	0
HoxA_155|mm9|chr6:52387391-52392264	0.0904678	0.0159274	0.0165645	0.0554275	0.0739033	0.0382258	0.0280323	0.0414113	0.0293065	0.0388629	0.0993872	0.085371	0.0452339	0.0356774	0.0770888	0.0331291	0.145895	0.128694	0.0146532	0.140798	0.091742	0.113403	0.175839	0.0426855	0.065621	0.0930162	0.116589	0.435137	0.190492	0.205145	0	0	0	0	0	0	0	0	0	0	0	0	0	0	0	0	0	0	0
HoxA_156|mm9|chr6:52392264-52401093	0.0267581	0.0535162	0.147807	0.0649839	0.0528791	0.0159274	0	0.0509678	0.108307	0.140161	0.0280323	0.0414113	0.0184758	0.0630726	0.013379	0.112129	0.129968	0.0363145	0.13825	0.191766	0.168831	0.0930162	0.0184758	0.175839	0.134428	0.128057	0.239549	0.0802743	0.120411	0.0955646	0	0	0	0	0	0	0	0	0	0	0	0	0	0	0	0	0	0	0
HoxA_157|mm9|chr6:52401093-52402200	0.045871	0	0.0127419	0.0573388	0.0688065	0.0739033	0	0.0477823	0.00891936	0.0707178	0.12296	0.103847	0.119774	0.136976	0.0388629	0.0165645	0.0503307	0.107032	0.065621	0.0439597	0.0911049	0.0777259	0.240186	0.01975	0.091742	0.0987501	0.11404	0.235089	0.198774	0.268218	0	0	0	0	0	0	0	0	0	0	0	0	0	0	0	0	0	0	0
HoxA_158|mm9|chr6:52402200-52407151	0.0184758	0.0273952	0.00891936	0	0.0121048	0.0713549	0.0178387	0.0401371	0.0293065	0.0611613	0	0	0.00891936	0.0350404	0.05925	0.01975	0.0254839	0.0445968	0.065621	0.00955646	0.0101936	0.0356774	0.0426855	0.0509678	0.0611613	0.0318549	0.0624355	0.0949275	0.122323	0.129331	0	0	0	0	0	0	0	0	0	0	0	0	0	0	0	0	0	0	0
HoxA_161|mm9|chr6:52415131-52419678	0.2765	0.0439597	0.0681694	0.0688065	0.0643468	0.0796372	0.00637097	0.201323	0.159274	0.111492	0.155452	0.124234	0.0700807	0.071992	0.123597	0.0503307	0.105758	0.0955646	0.104484	0.0700807	0.0713549	0.105758	0.131879	0.0159274	0.0598871	0.246557	0.160549	0.329379	0.155452	0.325557	0	0	0	0	0	0	0	0	0	0	0	0	0	0	0	0	0	0	0
HoxA_163|mm9|chr6:52420006-52429375	0.136976	0.00191129	0.0312178	0.196863	0.0866452	0.0445968	0.0280323	0.0770888	0.0350404	0.0809114	0.0630726	0.0554275	0.146532	0.0401371	0.12296	0.0350404	0.131879	0.108307	0.0955646	0.0700807	0.111492	0.128694	0.154815	0.146532	0.0439597	0.0496936	0.114678	0.290516	0.289879	0.163734	0	0	0	0	0	0	0	0	0	0	0	0	0	0	0	0	0	0	0
HoxA_165|mm9|chr6:52438705-52440652	0.0433226	0	0.000637097	0.00318549	0.0152903	0.0312178	0.00828226	0.0535162	0.00637097	0.0293065	0.0152903	0.071992	0.0433226	0.0516049	0.0560646	0.0210242	0.0121048	0.0140161	0.0490565	0	0.0273952	0.0191129	0.0509678	0.0184758	0.0140161	0.0299436	0.0267581	0.0777259	0.10321	0.149718	0	0	0	0	0	0	0	0	0	0	0	0	0	0	0	0	0	0	0
HoxA_167|mm9|chr6:52441759-52444151	0.0949275	0.0305807	0.0465081	0.121686	0.0688065	0.0395	0.0465081	0.0758146	0.0930162	0.0643468	0.104484	0.0904678	0.101936	0.0790001	0.119137	0.0452339	0.128694	0.0968388	0.0286694	0.0477823	0.115952	0.170105	0.140161	0.0637097	0.107669	0.269492	0.133153	0.249742	0.0955646	0.233815	0	0	0	0	0	0	0	0	0	0	0	0	0	0	0	0	0	0	0
HoxA_168|mm9|chr6:52444151-52448361	0.134428	0	0.0216613	0.0630726	0.0121048	0.0758146	0.0605242	0.0579759	0.045871	0.150355	0.0758146	0.0146532	0.0860081	0.0318549	0.0732662	0.0286694	0.058613	0.0140161	0.105121	0.101936	0.0866452	0.100661	0.104484	0.0668952	0.0554275	0.0809114	0.151629	0.238274	0.249105	0.145895	0	0	0	0	0	0	0	0	0	0	0	0	0	0	0	0	0	0	0
HoxA_169|mm9|chr6:52448361-52449991	0.0516049	0.0165645	0.0165645	0.0420484	0.0337662	0.0152903	0.0184758	0.0222984	0.0598871	0.0420484	0.129331	0.01975	0.125508	0.0312178	0.085371	0.058613	0.0624355	0.126782	0.119774	0.0420484	0.0745404	0.0955646	0.0751775	0.0509678	0.0860081	0.0184758	0.0911049	0.314726	0.224258	0.238911	0	0	0	0	0	0	0	0	0	0	0	0	0	0	0	0	0	0	0
HoxA_171|mm9|chr6:52450036-52462044	0.05925	0.05925	0.0547904	0.168831	0.0554275	0.0879194	0.0178387	0.149718	0.108307	0.143347	0.098113	0.0337662	0.00764517	0.0949275	0.0700807	0.120411	0.167557	0.0420484	0.0293065	0.0866452	0.273315	0.0904678	0.140161	0.208331	0.189855	0.140798	0.325557	0.179024	0.245282	0.232541	0	0	0	0	0	0	0	0	0	0	0	0	0	0	0	0	0	0	0
HoxA_173|mm9|chr6:52464987-52470467	0.0356774	0.0420484	0.0140161	0.0662581	0	0.0891936	0.013379	0.0872823	0.091742	0.045871	0.0675323	0.0535162	0.0146532	0.0395	0.0579759	0.0860081	0.0242097	0.0700807	0.110218	0.0637097	0.109581	0.0777259	0.0567017	0.133153	0.0707178	0.101936	0.134428	0.11404	0.0828226	0.11404	0	0	0	0	0	0	0	0	0	0	0	0	0	0	0	0	0	0	0
HoxA_174|mm9|chr6:52470467-52478865	0.142073	0.0713549	0.101298	0.139524	0.000637097	0.0445968	0.000637097	0.15354	0	0.105758	0.0560646	0.166282	0.0942904	0.032492	0.105758	0.0891936	0.0758146	0.0930162	0.120411	0.107032	0.179024	0.0707178	0.0579759	0.101936	0.20196	0.230629	0.116589	0.166919	0.205782	0.214702	0	0	0	0	0	0	0	0	0	0	0	0	0	0	0	0	0	0	0
HoxA_176|mm9|chr6:52483388-52490414	0.173928	0.0210242	0.0694436	0.000637097	0	0.127419	0.0496936	0.108944	0.0490565	0.0624355	0.0452339	0.0764517	0.071992	0.0942904	0.0535162	0.0178387	0.0114678	0.0796372	0.045871	0.0617984	0.101936	0.0885565	0.0567017	0.0745404	0.0834597	0.138887	0.105121	0.30517	0.24146	0.347218	0	0	0	0	0	0	0	0	0	0	0	0	0	0	0	0	0	0	0
HoxA_177|mm9|chr6:52490414-52493874	0.149718	0.0127419	0.0668952	0.0796372	0.0828226	0.117863	0.0337662	0.104484	0.032492	0.0484194	0.0643468	0.102573	0.0541533	0.113403	0.0751775	0.0414113	0.123597	0.0382258	0.128057	0.078363	0.0904678	0.0904678	0.148444	0.172653	0.203871	0.277137	0.120411	0.219799	0.435137	0.323645	0	0	0	0	0	0	0	0	0	0	0	0	0	0	0	0	0	0	0
HoxA_178|mm9|chr6:52493874-52497394	0.129968	0.0216613	0.0745404	0.125508	0.0815485	0.129331	0.0191129	0.0904678	0.113403	0.200686	0.0898307	0.0598871	0.0796372	0.154178	0.193678	0.155452	0.0751775	0.0535162	0.0968388	0.158637	0.151629	0.0821855	0.145258	0.251016	0.1185	0.2765	0.248468	0.421758	0.235726	0.210879	0	0	0	0	0	0	0	0	0	0	0	0	0	0	0	0	0	0	0
HoxA_179|mm9|chr6:52497394-52497615	0.0388629	0.0146532	0.0140161	0.0165645	0.0159274	0	0	0.0688065	0.0172016	0.0796372	0.0496936	0.10321	0.0293065	0.0471452	0.0114678	0.0235726	0	0.0554275	0.0503307	0.0509678	0.123597	0.0121048	0	0.0560646	0.0121048	0.0751775	0.0573388	0.107032	0.0694436	0.098113	0	0	0	0	0	0	0	0	0	0	0	0	0	0	0	0	0	0	0
HoxA_180|mm9|chr6:52497615-52497933	0.078363	0	0.0395	0.0101936	0.0121048	0.639646	0	0.0127419	0.0496936	0.0369516	0.013379	0.0108307	0.0726291	0.0375887	0.0305807	0.0229355	0.0350404	0.0426855	0.0732662	0.0726291	0.0407742	0.0885565	0.156089	0.0369516	0.0535162	0.0222984	0.0369516	0.29625	0.106395	0.167557	0	0	0	0	0	0	0	0	0	0	0	0	0	0	0	0	0	0	0
HoxA_181|mm9|chr6:52497933-52501912	0.0815485	0.0222984	0.0828226	0.188581	0.0210242	0.125508	0.0344033	0.137613	0.0828226	0.234452	0.0554275	0.152266	0.0477823	0.0420484	0	0.106395	0.120411	0.101936	0.0790001	0.157363	0.129331	0.058613	0.0777259	0.121048	0.233178	0.164371	0.184121	0.170105	0.115315	0.307718	0	0	0	0	0	0	0	0	0	0	0	0	0	0	0	0	0	0	0
HoxA_182|mm9|chr6:52501912-52506069	0.0764517	0.0516049	0.0140161	0.112129	0.0191129	0.058613	0.0516049	0.15354	0.0713549	0.032492	0.058613	0.127419	0.0305807	0.0191129	0.0637097	0.145258	0.0375887	0.0363145	0.129968	0.0293065	0.170742	0.140798	0.0184758	0.158	0.058613	0.254202	0.180299	0.145895	0.160549	0.150355	0	0	0	0	0	0	0	0	0	0	0	0	0	0	0	0	0	0	0
HoxA_185|mm9|chr6:52509879-52510899	0.0630726	0	0.0535162	0.0860081	0.0369516	0.0299436	0.0433226	0.0216613	0.14271	0.137613	0.0407742	0.0770888	0.0465081	0.128057	0.0395	0.116589	0.085371	0.0331291	0.104484	0.110855	0.107669	0.0879194	0.124871	0.108307	0.168194	0.091742	0.148444	0.242097	0.225532	0.16246	0	0	0	0	0	0	0	0	0	0	0	0	0	0	0	0	0	0	0
HoxA_187|mm9|chr6:52514325-52518961	0.0745404	0.0955646	0.0528791	0.065621	0.0159274	0.115952	0.0191129	0.123597	0.133153	0.115315	0.117863	0.0407742	0.0445968	0.0968388	0.0790001	0.142073	0.180299	0.0165645	0.203871	0.0356774	0.250379	0.0962017	0.211516	0.126145	0.207057	0.333839	0.270129	0.33575	0.310266	0.141436	0	0	0	0	0	0	0	0	0	0	0	0	0	0	0	0	0	0	0
HoxA_189|mm9|chr6:52520631-52522484	0.26567	0.0630726	0.0923791	0.0675323	0.196226	0.091742	0.0267581	0.0790001	0.0331291	0.14271	0.226807	0.0764517	0.163097	0.101298	0.140161	0.0911049	0.161823	0.175202	0.194952	0.233178	0.101298	0.149081	0.410928	0.195589	0.200049	0.228718	0.242734	0.823767	0.566379	0.702081	0	0	0	0	0	0	0	0	0	0	0	0	0	0	0	0	0	0	0
HoxA_191|mm9|chr6:52522985-52524187	0.101936	0.0516049	0.101936	0.101936	0.0299436	0.174565	0.0528791	0.115952	0.0860081	0.146532	0.0962017	0.163734	0.0414113	0.052242	0.16246	0.140798	0.196863	0.0974759	0.158	0.0299436	0.168831	0.193678	0.341484	0.191129	0.270129	0.231266	0.338936	0.604605	0.239549	0.461896	0	0	0	0	0	0	0	0	0	0	0	0	0	0	0	0	0	0	0
HoxA_194|mm9|chr6:52527037-52527403	0.0694436	0.052242	0.11404	0.146532	0.0675323	0.147169	0.110855	0.181573	0.102573	0.0688065	0.078363	0.0617984	0.0273952	0.109581	0.045871	0.107032	0.0598871	0.0821855	0.0777259	0.159911	0.270766	0.117863	0.244645	0.365694	0.315363	0.379073	0.51796	0.389266	0.512226	0.415387	0	0	0	0	0	0	0	0	0	0	0	0	0	0	0	0	0	0	0
HoxA_195|mm9|chr6:52527403-52527763	0.131242	0.0216613	0.0484194	0.0968388	0.058613	0.140161	0	0.136976	0.0337662	0.0643468	0.0624355	0.0936533	0.0802743	0.108944	0.098113	0.127419	0.134428	0.0751775	0.169468	0.0688065	0.219799	0.166282	0.224258	0.17775	0.311541	0.239549	0.291791	0.505218	0.180936	0.378436	0	0	0	0	0	0	0	0	0	0	0	0	0	0	0	0	0	0	0
HoxA_196|mm9|chr6:52527763-52541897	0.17329	0.0337662	0.163097	0.128057	0.0790001	0.192403	0.104484	0.303258	0.189855	0.337024	0.210879	0.14271	0.149718	0.180299	0.158	0.148444	0.132516	0.127419	0.185395	0.148444	0.225532	0.229992	0.534525	0.394363	0.291153	0.363783	0.249105	0.726928	0.504581	0.607154	0	0	0	0	0	0	0	0	0	0	0	0	0	0	0	0	0	0	0
HoxA_197|mm9|chr6:52541897-52542057	0.0203871	0.0210242	0.013379	0.0121048	0	0	0.0395	0.112129	0.0184758	0.0955646	0.0146532	0.0191129	0.0178387	0.0254839	0.0293065	0.0375887	0.013379	0.0165645	0.0668952	0.0267581	0.0751775	0.0165645	0.0503307	0.0758146	0.0388629	0.226807	0.181573	0.235089	0.116589	0.223621	0	0	0	0	0	0	0	0	0	0	0	0	0	0	0	0	0	0	0
HoxA_198|mm9|chr6:52542057-52542687	0.0847339	0.0350404	0.0503307	0.0503307	0.0764517	0.0962017	0.0420484	0.126782	0.0942904	0.0828226	0.116589	0.0745404	0.232541	0.214065	0.115315	0.121686	0.17775	0.169468	0.143984	0.128057	0.112129	0.275863	0.278412	0.214065	0.17775	0.173928	0.375887	0.650476	0.619259	0.575936	0	0	0	0	0	0	0	0	0	0	0	0	0	0	0	0	0	0	0
HoxA_199|mm9|chr6:52542687-52542962	0	0	0.0172016	0	0.0273952	0.0579759	0	0.0809114	0.0216613	0.0541533	0.107032	0.0280323	0.0184758	0.0573388	0.0643468	0	0.0439597	0.052242	0.0401371	0	0.0382258	0.0369516	0.000637097	0.0547904	0.0382258	0.168194	0.0707178	0.203871	0.0923791	0.0770888	0	0	0	0	0	0	0	0	0	0	0	0	0	0	0	0	0	0	0
HoxA_201|mm9|chr6:52545386-52551985	0.0662581	0.0165645	0.0375887	0.00955646	0.0350404	0.0535162	0.032492	0.0414113	0.0165645	0.0363145	0.0350404	0	0.0471452	0.058613	0.0152903	0.0216613	0.0363145	0.0516049	0.0732662	0.0675323	0.0465081	0.139524	0.172653	0.0815485	0.126145	0.143984	0.210242	0.518597	0.223621	0.205782	0	0	0	0	0	0	0	0	0	0	0	0	0	0	0	0	0	0	0
HoxA_202|mm9|chr6:52551985-52562232	0.0146532	0.0280323	0.0923791	0.0617984	0.0140161	0.169468	0.0911049	0.103847	0.0968388	0.186032	0.0624355	0.107669	0.0547904	0.071992	0.121686	0.152266	0.152266	0.0630726	0.214065	0.124234	0.204508	0.00891936	0.187307	0.445968	0.282871	0.275226	0.459347	0.196226	0.270766	0.346581	0	0	0	0	0	0	0	0	0	0	0	0	0	0	0	0	0	0	0
HoxA_203|mm9|chr6:52562232-52568056	0.179024	0	0.026121	0.129968	0.0375887	0.249105	0.0643468	0.126782	0.0560646	0.121686	0.0688065	0.0439597	0.0707178	0.0993872	0.05925	0.113403	0.0605242	0.186032	0.101936	0.163097	0.128694	0.0617984	0.416025	0.223621	0.105121	0.413476	0.382258	0.393726	0.318549	0.367605	0	0	0	0	0	0	0	0	0	0	0	0	0	0	0	0	0	0	0
HoxA_206|mm9|chr6:52575680-52581530	0.0681694	0.0624355	0.0496936	0.157363	0.0796372	0.121048	0.0898307	0.0968388	0.0579759	0.208968	0.201323	0.145258	0.156726	0.0898307	0.0815485	0.107669	0.165008	0.0675323	0.210879	0.129968	0.145258	0.15354	0.135702	0.242734	0.238911	0.314726	0.268855	0.447879	0.400734	0.284145	0	0	0	0	0	0	0	0	0	0	0	0	0	0	0	0	0	0	0
HoxA_208|mm9|chr6:52582510-52584015	0.1185	0	0.032492	0.0159274	0.15354	0.208331	0.026121	0.0471452	0.147807	0.0739033	0.166919	0.104484	0.172016	0.165645	0.0930162	0.0834597	0.0694436	0.163734	0.134428	0.115952	0.200686	0.327468	0.337024	0.0739033	0.179024	0.169468	0.411565	0.735847	0.718009	0.519871	0	0	0	0	0	0	0	0	0	0	0	0	0	0	0	0	0	0	0
HoxA_210|mm9|chr6:52584025-52588283	0.165008	0.0235726	0.045871	0.0879194	0.0815485	0.045871	0.0293065	0.0490565	0.0573388	0.16246	0.065621	0.0337662	0.106395	0.104484	0.0222984	0.0936533	0.259299	0.0777259	0.141436	0.0974759	0.14271	0.21725	0.242097	0.336387	0.251653	0.180936	0.317912	0.438323	0.430041	0.342121	0	0	0	0	0	0	0	0	0	0	0	0	0	0	0	0	0	0	0
HoxA_211|mm9|chr6:52588283-52590517	0.104484	0.0165645	0.0452339	0.123597	0.161823	0.172016	0.0184758	0.167557	0.122323	0.270766	0.217887	0.0668952	0.143984	0.163097	0.112129	0.128694	0.0426855	0.205145	0.158637	0.264395	0.165008	0.345307	0.366968	0.360597	0.426218	0.613525	0.381621	0.955646	0.368242	0.474	0	0	0	0	0	0	0	0	0	0	0	0	0	0	0	0	0	0	0
HoxA_221|mm9|chr6:52627105-52628031	0.156726	0.0318549	0.0146532	0.0707178	0.0471452	0.0739033	0.00127419	0.0840968	0.0140161	0.0344033	0.114678	0.0611613	0.149081	0.108307	0.101298	0.0904678	0.111492	0.114678	0.0930162	0.0962017	0.0758146	0.116589	0.367605	0.14271	0.243371	0.200686	0.349129	0.547904	0.417936	0.433863	0	0	0	0	0	0	0	0	0	0	0	0	0	0	0	0	0	0	0
HoxA_225|mm9|chr6:52637837-52641317	0.0445968	0.0337662	0.0643468	0.0643468	0	0.1185	0.0452339	0.0662581	0.0172016	0.0541533	0.0700807	0.0318549	0.0955646	0.0637097	0.16246	0.0777259	0.0471452	0.146532	0.14271	0.0516049	0.098113	0.114678	0.160549	0.24592	0.29625	0.311541	0.279049	0.410291	0.268218	0.220436	0	0	0	0	0	0	0	0	0	0	0	0	0	0	0	0	0	0	0
HoxA_226|mm9|chr6:52641318-52647573	0.179024	0.0318549	0.0191129	0.0382258	0.0885565	0.142073	0.0369516	0.0739033	0.0751775	0.144621	0.119137	0.12296	0.228718	0.106395	0.28542	0.0445968	0.0987501	0.085371	0.154815	0.0732662	0.0821855	0.214065	0.430041	0.237	0.159911	0.238911	0.383533	0.552363	0.327468	0.387992	0	0	0	0	0	0	0	0	0	0	0	0	0	0	0	0	0	0	0
HoxA_228|mm9|chr6:52656263-52657321	0.0968388	0.110218	0.01975	0.0503307	0.0331291	0.0337662	0.121048	0.205782	0.0560646	0.163734	0.0662581	0.0649839	0.0732662	0.0541533	0.00191129	0.0770888	0.0821855	0.0203871	0.0872823	0.0541533	0.119774	0.0834597	0.0637097	0.2765	0.286057	0.154815	0.232541	0.256113	0.176476	0.0751775	0	0	0	0	0	0	0	0	0	0	0	0	0	0	0	0	0	0	0
HoxA_229|mm9|chr6:52657322-52658513	0.0178387	0.0114678	0.0203871	0.0662581	0.0312178	0.0758146	0.026121	0.110855	0.0331291	0.147169	0.0535162	0.0879194	0.0299436	0.032492	0.0210242	0.0496936	0.11404	0.0248468	0.0707178	0.147169	0.189855	0.0770888	0.18221	0.167557	0.147807	0.282871	0.184121	0.247831	0.200049	0.217887	0	0	0	0	0	0	0	0	0	0	0	0	0	0	0	0	0	0	0
HoxA_235|mm9|chr6:52693850-52694645	0.0369516	0.0426855	0.0904678	0.0649839	0.0516049	0.0624355	0.01975	0.110855	0.0554275	0.0745404	0.135065	0.0490565	0.0828226	0.0382258	0.0350404	0.134428	0.0751775	0.191766	0.107032	0.158	0.133153	0.238911	0.229992	0.180299	0.168194	0.312178	0.345307	0.604605	0.386718	0.270129	0	0	0	0	0	0	0	0	0	0	0	0	0	0	0	0	0	0	0
HoxA_237|mm9|chr6:52669639-52701839	0.0662581	0.0477823	0	0.00127419	0.0707178	0.0382258	0	0.0739033	0.0675323	0.0331291	0.0554275	0.0477823	0.026121	0.0516049	0.085371	0.0305807	0.0758146	0.0668952	0.085371	0.0739033	0.0611613	0.0668952	0.133153	0.0649839	0.0477823	0.205782	0.145258	0.569565	0.178387	0.308992	0	0	0	0	0	0	0	0	0	0	0	0	0	0	0	0	0	0	0
HoxA_238|mm9|chr6:52701840-52704692	0.117863	0	0.0191129	0.0344033	0.0516049	0.13825	0.013379	0.113403	0	0.0567017	0.0433226	0.0452339	0.18667	0.0968388	0.0414113	0.0554275	0.0885565	0.151629	0.0445968	0.100661	0.0955646	0.166282	0.209605	0.210879	0.199411	0.0547904	0.186032	0.61671	0.323645	0.30517	0	0	0	0	0	0	0	0	0	0	0	0	0	0	0	0	0	0	0
HoxA_239|mm9|chr6:52704693-52706024	0.0337662	0.0388629	0.0414113	0.0904678	0.0312178	0.0382258	0.0630726	0.078363	0.0688065	0.0407742	0.0993872	0.0637097	0.0541533	0.0554275	0.0496936	0.121686	0.0598871	0.0790001	0.0764517	0.110218	0.0484194	0.110218	0.112766	0.175839	0.123597	0.13379	0.224258	0.198774	0.227444	0.147169	0	0	0	0	0	0	0	0	0	0	0	0	0	0	0	0	0	0	0
HoxA_240|mm9|chr6:52706025-52718534	0.0140161	0.0624355	0.0547904	0.0694436	0.0216613	0.0630726	0.0159274	0.0675323	0	0.0681694	0.0363145	0.0407742	0.0344033	0.0637097	0.0637097	0.0420484	0.0293065	0.109581	0.0942904	0.0433226	0.0911049	0.0911049	0.251653	0.184758	0.101936	0.165008	0.132516	0.194952	0.152266	0.131879	0	0	0	0	0	0	0	0	0	0	0	0	0	0	0	0	0	0	0
HoxA_241|mm9|chr6:52718535-52721479	0.01975	0.0312178	0	0.065621	0.01975	0.107032	0.0496936	0.122323	0.0248468	0.05925	0.0739033	0.0363145	0.0452339	0.0675323	0.0484194	0.10321	0.0235726	0.0369516	0.0528791	0.0860081	0.071992	0.0911049	0.143347	0.154815	0.126782	0.160549	0.346581	0.272678	0.181573	0.240823	0	0	0	0	0	0	0	0	0	0	0	0	0	0	0	0	0	0	0
HoxA_243|mm9|chr6:52723090-52725748	0.0809114	0.0344033	0.0490565	0.0745404	0.0114678	0.0637097	0.0184758	0.100024	0	0.13825	0.1185	0.0439597	0.115952	0.0611613	0	0.106395	0.00637097	0.0637097	0.155452	0.0726291	0.0649839	0.101936	0.199411	0.240823	0.185395	0.275226	0.188581	0.365057	0.21279	0.303895	0	0	0	0	0	0	0	0	0	0	0	0	0	0	0	0	0	0	0
HoxA_248|mm9|chr6:52741675-52742100	0.0388629	0.0395	0.0414113	0.0962017	0.0484194	0.0344033	0.0121048	0.0700807	0.0445968	0.0433226	0	0.05925	0.0178387	0	0.0121048	0.0707178	0.0847339	0.045871	0.145258	0.0547904	0.166919	0.026121	0.0790001	0.245282	0.184121	0.202597	0.199411	0.139524	0.0643468	0.0993872	0	0	0	0	0	0	0	0	0	0	0	0	0	0	0	0	0	0	0
HoxA_249|mm9|chr6:52742101-52748549	0.157363	0.0165645	0.100024	0.108944	0.0414113	0.100661	0.0420484	0.0681694	0.150355	0.0675323	0.121686	0.0879194	0.203234	0.103847	0.0879194	0.0516049	0.262484	0.0936533	0.187307	0.119137	0.121048	0.212153	0.55746	0.213428	0.24592	0.343395	0.415387	0.494387	0.282871	0.507767	0	0	0	0	0	0	0	0	0	0	0	0	0	0	0	0	0	0	0
HoxA_251|mm9|chr6:52748770-52752905	0.113403	0.013379	0.101298	0.0770888	0.0649839	0.100661	0.0159274	0.158	0.0949275	0.0872823	0.105121	0.078363	0.102573	0.123597	0.230629	0.0898307	0.127419	0.181573	0.163097	0.196226	0.138887	0.430678	0.415387	0.210879	0.169468	0.132516	0.299436	0.517323	0.500758	0.488017	0	0	0	0	0	0	0	0	0	0	0	0	0	0	0	0	0	0	0
HoxA_255|mm9|chr6:52759240-52771163	0.0611613	0.000637097	0.0350404	0.0649839	0	0.0809114	0.0700807	0.078363	0.0764517	0.230629	0.0420484	0.0598871	0.0159274	0.0962017	0.0681694	0.149718	0.110218	0.0643468	0.17775	0.0554275	0.17775	0.105121	0.0516049	0.224895	0.32492	0.147807	0.194952	0.134428	0.152266	0.160549	0	0	0	0	0	0	0	0	0	0	0	0	0	0	0	0	0	0	0
HoxA_256|mm9|chr6:52771164-52772646	0.115315	0.0739033	0.0178387	0.0114678	0.0471452	0.125508	0.0140161	0.0662581	0.0790001	0.0694436	0.1185	0.0739033	0.0471452	0.11404	0.0420484	0.192403	0.102573	0.177113	0.175839	0.168831	0.0770888	0.0936533	0.489928	0.188581	0.246557	0.247831	0.351041	0.512226	0.365057	0.365694	0	0	0	0	0	0	0	0	0	0	0	0	0	0	0	0	0	0	0
HoxA_257|mm9|chr6:52772647-52777261	0.207694	0.0936533	0.0407742	0.0624355	0.0452339	0.133153	0.0821855	0.0840968	0.0739033	0.137613	0.135702	0.100661	0.179661	0.124871	0.156089	0.0541533	0.303895	0.205782	0.224895	0.134428	0.0605242	0.330653	0.393726	0.0923791	0.264395	0.321097	0.209605	0.747315	0.519871	0.540258	0	0	0	0	0	0	0	0	0	0	0	0	0	0	0	0	0	0	0
HoxA_258|mm9|chr6:52777262-52778607	0.112129	0.0445968	0.0159274	0.135702	0.0898307	0.178387	0.0433226	0.132516	0.0764517	0.171379	0.0923791	0.112129	0.139524	0.105758	0.128694	0.0885565	0.204508	0.13825	0.266307	0.147169	0.342121	0.222347	0.593138	0.253565	0.294976	0.321734	0.596323	0.805928	0.410291	0.331928	0	0	0	0	0	0	0	0	0	0	0	0	0	0	0	0	0	0	0
HoxA_262|mm9|chr6:52793374-52801167	0.0694436	0.0312178	0.177113	0.114678	0.00891936	0.0815485	0.0356774	0.140798	0.0375887	0.182847	0.0452339	0.121048	0.0732662	0.0439597	0.0904678	0.183484	0.185395	0.131879	0.236363	0.198137	0.154815	0.0567017	0.244008	0.519871	0.410928	0.354226	0.331928	0.352952	0.193678	0.18667	0	0	0	0	0	0	0	0	0	0	0	0	0	0	0	0	0	0	0
HoxA_263|mm9|chr6:52801169-52803285	0.177113	0.0872823	0.130605	0.198774	0.119774	0.175202	0.123597	0.0681694	0.224895	0.226807	0.136976	0.196863	0.193678	0.108307	0.164371	0.143984	0.146532	0.187944	0.400097	0.228718	0.483557	0.519234	0.523694	0.494387	0.398823	0.600146	0.81867	0.970936	0.501396	0.595049	0	0	0	0	0	0	0	0	0	0	0	0	0	0	0	0	0	0	0
HoxA_264|mm9|chr6:52803286-52809464	0.132516	0.0974759	0.0617984	0.131879	0.0885565	0.0726291	0.0815485	0.1185	0.214702	0.192403	0.0758146	0.135065	0.0490565	0.215976	0.05925	0.176476	0.101936	0.143347	0.188581	0.271403	0.345307	0.233178	0.440234	0.401371	0.273315	0.41475	0.536436	0.398186	0.37525	0.363783	0	0	0	0	0	0	0	0	0	0	0	0	0	0	0	0	0	0	0
HoxA_265|mm9|chr6:52809465-52817061	0	0.0834597	0.100661	0.114678	0.0140161	0.0758146	0.0452339	0.0471452	0.0885565	0.189218	0.0465081	0.0273952	0.0414113	0.0617984	0.0637097	0.126782	0.105121	0.0439597	0.194315	0.121048	0.182847	0.0216613	0	0.22617	0.190492	0.251016	0.21725	0.0509678	0.0445968	0.0891936	0	0	0	0	0	0	0	0	0	0	0	0	0	0	0	0	0	0	0
HoxA_267|mm9|chr6:52817090-52817285	0.0356774	0	0.00509678	0.0210242	0	0.0172016	0	0.0318549	0	0.01975	0.0567017	0.013379	0.0203871	0.0121048	0.0337662	0.0140161	0.0108307	0.0305807	0.0395	0.0471452	0.0668952	0.0433226	0.0573388	0.0439597	0.120411	0.0178387	0.0516049	0.0796372	0.151629	0.0821855	0	0	0	0	0	0	0	0	0	0	0	0	0	0	0	0	0	0	0
HoxA_268|mm9|chr6:52817286-52820895	0.0732662	0.0439597	0.0375887	0.0675323	0.0318549	0.0923791	0.0114678	0.0891936	0.0554275	0.107032	0.123597	0.0331291	0.0579759	0.124871	0.0758146	0.0127419	0.0936533	0.0605242	0.12296	0.152266	0.0840968	0.0879194	0.17775	0.132516	0.150992	0.171379	0.26121	0.3555	0.26567	0.301984	0	0	0	0	0	0	0	0	0	0	0	0	0	0	0	0	0	0	0
HoxA_269|mm9|chr6:52820896-52831247	0.139524	0.0127419	0.0127419	0.0630726	0.0630726	0.138887	0.0242097	0.0796372	0.0395	0.0159274	0.124871	0.0369516	0.0955646	0.0904678	0.091742	0.0337662	0.085371	0.124871	0.0879194	0.173928	0.0643468	0.156089	0.150992	0.158	0.168194	0.169468	0.247194	0.432589	0.253565	0.242734	0	0	0	0	0	0	0	0	0	0	0	0	0	0	0	0	0	0	0
HoxA_270|mm9|chr6:52831248-52832456	0.0726291	0.0579759	0.0662581	0.0573388	0.0643468	0.0649839	0.0496936	0.0516049	0.0293065	0.0414113	0.101936	0.0528791	0.032492	0.0643468	0.129968	0.0267581	0.0930162	0.180299	0.0617984	0.182847	0.0605242	0.151629	0.189218	0.0535162	0.159911	0.26567	0.251016	0.44342	0.26567	0.312178	0	0	0	0	0	0	0	0	0	0	0	0	0	0	0	0	0	0	0
HoxA_272|mm9|chr6:52832471-52841533	0.0962017	0.0140161	0	0.078363	0.0191129	0.0465081	0.0172016	0.071992	0.101298	0.0745404	0.0216613	0.0484194	0	0.0847339	0.0694436	0.15354	0.0611613	0.110218	0.128057	0.0955646	0.126782	0	0.145258	0.116589	0.204508	0.123597	0.167557	0.242734	0.21725	0.0751775	0	0	0	0	0	0	0	0	0	0	0	0	0	0	0	0	0	0	0
HoxA_273|mm9|chr6:52841534-52842038	0.131242	0.0172016	0	0.0191129	0.0509678	0.0668952	0.0140161	0.0942904	0.0363145	0.0184758	0.0828226	0.0834597	0.0611613	0	0.0573388	0.0178387	0.0796372	0.0911049	0.0815485	0.187944	0.0401371	0.101936	0.186032	0.0401371	0.0108307	0.143347	0.152903	0.310266	0.248468	0.230629	0	0	0	0	0	0	0	0	0	0	0	0	0	0	0	0	0	0	0
HoxA_274|mm9|chr6:52842039-52843690	0.0280323	0.125508	0.0242097	0.170742	0.0229355	0.0598871	0.0350404	0.172016	0.0516049	0.301984	0.0312178	0.106395	0.013379	0.0439597	0.0770888	0.147807	0.111492	0.0573388	0.170105	0.102573	0.307718	0.0484194	0.0891936	0.310266	0.366968	0.282871	0.311541	0.115315	0.17775	0.260573	0	0	0	0	0	0	0	0	0	0	0	0	0	0	0	0	0	0	0
HoxA_277|mm9|chr6:52848364-52850692	0.243371	0.0344033	0.0395	0.0293065	0.0541533	0.0484194	0.00127419	0.0840968	0.0293065	0.115315	0.13825	0.100024	0.0796372	0.114678	0.172016	0.0911049	0.148444	0.170105	0.0484194	0.268218	0.127419	0.115952	0.242097	0.181573	0.135065	0.161186	0.26121	0.351041	0.351678	0.287968	0	0	0	0	0	0	0	0	0	0	0	0	0	0	0	0	0	0	0
HoxA_278|mm9|chr6:52850693-52851731	0.0273952	0	0.0146532	0.0516049	0.0146532	0.0662581	0.0528791	0.181573	0.0203871	0.0923791	0.0605242	0.0758146	0.0273952	0.0344033	0.0305807	0.0216613	0.146532	0.0363145	0.112766	0.0382258	0.242097	0.0172016	0.0554275	0.274589	0.168194	0.159911	0.191129	0.0471452	0.183484	0.0828226	0	0	0	0	0	0	0	0	0	0	0	0	0	0	0	0	0	0	0
HoxA_280|mm9|chr6:52858040-52858605	0.0688065	0	0	0.0662581	0.115952	0.144621	0.0535162	0.0930162	0.045871	0.112766	0.065621	0.126145	0.100024	0.0630726	0.0426855	0.0834597	0.193678	0.112766	0.0930162	0.184758	0.10321	0.256113	0.258661	0.0713549	0.181573	0.235726	0.166282	0.647928	0.239549	0.297524	0	0	0	0	0	0	0	0	0	0	0	0	0	0	0	0	0	0	0
HoxA_281|mm9|chr6:52858606-52865393	0.0477823	0.0172016	0.0152903	0.207694	0.0146532	0.0993872	0.0318549	0.130605	0.113403	0.144621	0.0694436	0.110218	0.0433226	0.0509678	0.0815485	0.129968	0.191766	0.0662581	0.252291	0.0879194	0.24592	0.0796372	0.0885565	0.457436	0.528154	0.211516	0.405831	0.369516	0.326194	0.165645	0	0	0	0	0	0	0	0	0	0	0	0	0	0	0	0	0	0	0
HoxA_284|mm9|chr6:52871142-52873703	0.114678	0.0305807	0.0242097	0.1185	0.0700807	0.204508	0.0503307	0.065621	0.0840968	0.0688065	0.155452	0.149081	0.17329	0.164371	0.129331	0.0662581	0.195589	0.255476	0.264395	0.198774	0.18221	0.203871	0.25675	0.264395	0.444057	0.384807	0.546629	0.768339	0.604605	0.595686	0	0	0	0	0	0	0	0	0	0	0	0	0	0	0	0	0	0	0
HoxA_285|mm9|chr6:52873704-52878849	0.0465081	0	0	0.0178387	0.0203871	0.000637097	0.00509678	0.0191129	0.0159274	0.0388629	0.0452339	0.0516049	0.0547904	0.0280323	0.0363145	0.00955646	0.0369516	0.0407742	0.0235726	0.0312178	0.065621	0.0299436	0.0331291	0.0796372	0.0273952	0.140798	0.0567017	0.166919	0.19304	0.0547904	0	0	0	0	0	0	0	0	0	0	0	0	0	0	0	0	0	0	0
HoxA_286|mm9|chr6:52878850-52881665	0.117863	0.0216613	0	0.178387	0.0363145	0.141436	0.0579759	0.101298	0.0707178	0.0923791	0.136339	0.0611613	0.128694	0.132516	0.085371	0.0802743	0.0668952	0.0140161	0.0891936	0.126145	0.150355	0.198774	0.129968	0.264395	0.229992	0.272678	0.205782	0.524331	0.470815	0.258661	0	0	0	0	0	0	0	0	0	0	0	0	0	0	0	0	0	0	0
HoxA_287|mm9|chr6:52881666-52885980	0.0758146	0.0114678	0.0790001	0.0675323	0.0305807	0.105758	0.01975	0.189218	0.058613	0.188581	0.106395	0.0496936	0.154815	0.105121	0.0962017	0.0344033	0.154178	0.121048	0.102573	0.301347	0.12296	0.170105	0.231903	0.128694	0.258024	0.369516	0.347855	0.381621	0.275863	0.290516	0	0	0	0	0	0	0	0	0	0	0	0	0	0	0	0	0	0	0
HoxA_288|mm9|chr6:52885981-52888326	0.0815485	0.0242097	0.0802743	0.0815485	0.0541533	0.0809114	0.0828226	0.107669	0.0191129	0.0796372	0.0694436	0.0707178	0.0707178	0.1185	0.0356774	0.0624355	0.0299436	0.0739033	0.0739033	0.219161	0.122323	0.143984	0.179661	0.0624355	0.0847339	0.0936533	0.363783	0.330653	0.20642	0.106395	0	0	0	0	0	0	0	0	0	0	0	0	0	0	0	0	0	0	0
HoxA_289|mm9|chr6:52888327-52890013	0.129968	0.0178387	0.0191129	0.0732662	0.121048	0.0974759	0.0707178	0.101298	0.10321	0.131242	0.126145	0.0777259	0.0796372	0.110218	0.150355	0.17775	0.112766	0.0694436	0.202597	0.177113	0.13379	0.152266	0.258661	0.158637	0.289242	0.345307	0.279049	0.523694	0.229992	0.325557	0	0	0	0	0	0	0	0	0	0	0	0	0	0	0	0	0	0	0
HoxA_290|mm9|chr6:52890014-52897320	0.0184758	0.0369516	0.078363	0.0675323	0.0439597	0.123597	0.0426855	0.0688065	0.0598871	0.219799	0.0790001	0.0414113	0.0172016	0.0114678	0.0790001	0.0681694	0.229355	0.0821855	0.0962017	0.174565	0.234452	0.0777259	0.159911	0.240186	0.189218	0.326831	0.354226	0.293702	0.15354	0.13825	0	0	0	0	0	0	0	0	0	0	0	0	0	0	0	0	0	0	0
HoxA_291|mm9|chr6:52897321-52911313	0.138887	0.0159274	0.0496936	0.115315	0.0452339	0.13379	0.0732662	0.108944	0.0382258	0.071992	0.172016	0.0815485	0.0904678	0.0993872	0.107032	0.140161	0.0809114	0.0796372	0.221073	0.224258	0.127419	0.107032	0.307081	0.261847	0.216613	0.303258	0.403283	0.567017	0.373976	0.272041	0	0	0	0	0	0	0	0	0	0	0	0	0	0	0	0	0	0	0
HoxA_292|mm9|chr6:52911314-52914397	0.0847339	0.013379	0.0904678	0.0662581	0.0668952	0.0821855	0.0426855	0.0535162	0.0420484	0.191766	0.103847	0.0452339	0.111492	0.0840968	0.125508	0.0758146	0.147169	0.146532	0.0809114	0.21725	0.270129	0.119137	0.134428	0.378436	0.372065	0.388629	0.4345	0.470178	0.370791	0.244645	0	0	0	0	0	0	0	0	0	0	0	0	0	0	0	0	0	0	0
HoxA_293|mm9|chr6:52914398-52918137	0.0790001	0.0694436	0.071992	0.180936	0.0560646	0.163097	0.0688065	0.205145	0.0605242	0.185395	0.168831	0.0955646	0.199411	0.225532	0.177113	0.114678	0.129331	0.194315	0.281597	0.270129	0.230629	0.422395	0.459347	0.622444	0.672138	0.528791	0.735847	0.872823	0.508404	0.607791	0	0	0	0	0	0	0	0	0	0	0	0	0	0	0	0	0	0	0
HoxA_295|mm9|chr6:52918252-52919700	0.0962017	0.0528791	0	0.0879194	0.123597	0.0974759	0.00700807	0.0764517	0.0930162	0.0968388	0.18221	0.112129	0.167557	0.159911	0.143984	0.0573388	0.152266	0.170105	0.149718	0.252291	0.181573	0.407742	0.688065	0.360597	0.396912	0.345944	0.447879	1.03528	0.495025	0.373976	0	0	0	0	0	0	0	0	0	0	0	0	0	0	0	0	0	0	0
HoxA_296|mm9|chr6:52919701-52924303	0.146532	0.0535162	0.0312178	0.0866452	0.145895	0.109581	0.0382258	0.149081	0.0860081	0.165008	0.196863	0.0598871	0.205145	0.149081	0.136976	0.071992	0.242734	0.166282	0.146532	0.180299	0.126145	0.534525	0.449791	0.221073	0.284782	0.476549	0.619896	0.990049	0.489928	0.410291	0	0	0	0	0	0	0	0	0	0	0	0	0	0	0	0	0	0	0
HoxA_297|mm9|chr6:52924304-52933041	0.129331	0.0242097	0.0605242	0.113403	0.085371	0.0891936	0.0987501	0.0949275	0.0624355	0.0911049	0.137613	0.0547904	0.112129	0.140798	0.137613	0.071992	0.135702	0.0840968	0.145258	0.138887	0.236363	0.327468	0.347855	0.339573	0.106395	0.314726	0.449154	0.800831	0.288605	0.223621	0	0	0	0	0	0	0	0	0	0	0	0	0	0	0	0	0	0	0
HoxA_298|mm9|chr6:52933042-52942459	0.136976	0.01975	0.0293065	0.0949275	0.0356774	0.0809114	0.000637097	0.0293065	0.124234	0.143984	0.125508	0.0299436	0.103847	0.101936	0.0764517	0.0273952	0.0847339	0.163734	0.111492	0.136976	0.148444	0.175839	0.324283	0.215976	0.209605	0.37525	0.228718	0.410291	0.469541	0.326831	0	0	0	0	0	0	0	0	0	0	0	0	0	0	0	0	0	0	0
HoxA_302|mm9|chr6:52952345-52960689	0.0681694	0.0172016	0.0203871	0.112129	0.128057	0.0344033	0.0305807	0.0439597	0.0541533	0.119774	0.0643468	0.0299436	0.0688065	0.0662581	0.0809114	0.0681694	0.105121	0.0758146	0.107032	0.166919	0.112766	0.13825	0.101936	0.148444	0.133153	0.169468	0.307718	0.0885565	0.169468	0.143984	0	0	0	0	0	0	0	0	0	0	0	0	0	0	0	0	0	0	0
HoxA_303|mm9|chr6:52960690-52967527	0.0866452	0.0382258	0	0.0242097	0.0751775	0.101936	0.0293065	0.0802743	0.0248468	0.0401371	0.0643468	0.0503307	0.0547904	0.100661	0.0885565	0.0930162	0.071992	0.127419	0.0700807	0.231903	0.130605	0.143347	0.267581	0.140798	0.185395	0.181573	0.170742	0.319186	0.144621	0.170105	0	0	0	0	0	0	0	0	0	0	0	0	0	0	0	0	0	0	0
HoxA_304|mm9|chr6:52967528-52968961	0.0496936	0.0331291	0.0828226	0.098113	0.0152903	0.0178387	0.0395	0.139524	0.0828226	0.100661	0.0611613	0.0114678	0.0477823	0.100024	0.0675323	0.112129	0.0911049	0.091742	0.117226	0.121048	0.13825	0.147807	0.172016	0.161823	0.237637	0.188581	0.28096	0.313452	0.170105	0.121686	0	0	0	0	0	0	0	0	0	0	0	0	0	0	0	0	0	0	0
HoxA_308|mm9|chr6:52979969-52985775	0.0541533	0.0121048	0	0.0280323	0.0344033	0.013379	0.00700807	0.0923791	0	0.0968388	0.0286694	0.0490565	0.0547904	0.0293065	0.0649839	0.0496936	0.0299436	0.065621	0.0127419	0.052242	0.0541533	0.129968	0.065621	0.181573	0.147169	0.156726	0.11404	0.214065	0.0688065	0.110218	0	0	0	0	0	0	0	0	0	0	0	0	0	0	0	0	0	0	0
HoxA_311|mm9|chr6:52990950-53001211	0	0	0.0598871	0.0484194	0	0.0172016	0.0694436	0.0758146	0	0.0490565	0.0471452	0.0121048	0	0	0.0210242	0.0248468	0.013379	0.0305807	0.10321	0.0388629	0.0707178	0.0350404	0.00509678	0.0617984	0.0573388	0.129968	0.0395	0.0764517	0.0605242	0.0203871	0	0	0	0	0	0	0	0	0	0	0	0	0	0	0	0	0	0	0
HoxA_316|mm9|chr6:53013811-53020160	0.0229355	0	0.0337662	0.0178387	0.0273952	0.0930162	0.0191129	0.0312178	0.0318549	0.0165645	0.0828226	0.0630726	0.107669	0.032492	0.0477823	0.0388629	0.01975	0	0.0184758	0.0305807	0.0496936	0.0439597	0.0541533	0.0286694	0.0439597	0.0834597	0.00700807	0.13825	0.0713549	0.108944	0	0	0	0	0	0	0	0	0	0	0	0	0	0	0	0	0	0	0
HoxA_317|mm9|chr6:53020161-53021219	0.0344033	0	0.0611613	0.0942904	0.0159274	0	0.0172016	0.0108307	0.052242	0.0299436	0	0.0146532	0	0.0344033	0.0465081	0.0528791	0.0395	0.0299436	0.0382258	0.032492	0.0821855	0.01975	0	0.113403	0.0312178	0.143347	0.0541533	0.0790001	0.0286694	0.0203871	0	0	0	0	0	0	0	0	0	0	0	0	0	0	0	0	0	0	0
HoxA_322|mm9|chr6:53026446-53031824	0.0248468	0	0.0178387	0.0420484	0.0146532	0.0598871	0	0.0286694	0	0.0254839	0.0127419	0.013379	0.102573	0.0821855	0.0280323	0.0184758	0.058613	0.0146532	0.0426855	0	0.065621	0.0955646	0.0293065	0.00382258	0.0567017	0.0331291	0.0191129	0.108944	0.154815	0.045871	0	0	0	0	0	0	0	0	0	0	0	0	0	0	0	0	0	0	0
HoxA_323|mm9|chr6:53031825-53033187	0.0930162	0	0	0.032492	0.0172016	0	0	0.0369516	0	0.0159274	0.0433226	0.0350404	0.0445968	0.0375887	0.0254839	0.0140161	0.0140161	0.0509678	0.01975	0.0140161	0.013379	0.0184758	0.125508	0.0299436	0.0528791	0.0172016	0.0426855	0.129331	0.117226	0.100024	0	0	0	0	0	0	0	0	0	0	0	0	0	0	0	0	0	0	0
HoxA_324|mm9|chr6:53033188-53035208	0.0630726	0	0.065621	0.0356774	0.00764517	0.013379	0.0235726	0.032492	0	0.0299436	0.0152903	0.01975	0.0337662	0.0484194	0.0114678	0.0363145	0.078363	0.0350404	0.0140161	0.0535162	0.00828226	0.058613	0.116589	0.0707178	0.0401371	0.0242097	0.0637097	0.156726	0.0815485	0.0694436	0	0	0	0	0	0	0	0	0	0	0	0	0	0	0	0	0	0	0
HoxA_325|mm9|chr6:53035209-53036923	0.013379	0.0159274	0	0.0356774	0.0127419	0	0.0114678	0.0318549	0.0121048	0.0178387	0.0127419	0.0178387	0.0369516	0.0273952	0	0.0216613	0.0796372	0	0.0235726	0.00700807	0.0414113	0	0.0420484	0.0108307	0.0452339	0.0681694	0.0904678	0.0637097	0.0675323	0	0	0	0	0	0	0	0	0	0	0	0	0	0	0	0	0	0	0	0
HoxA_327|mm9|chr6:53039978-53044657	0.0363145	0	0.0579759	0.0127419	0	0	0	0.0184758	0	0.0152903	0.0598871	0.0369516	0.0165645	0	0.0254839	0.0222984	0.0242097	0.0828226	0.0490565	0.00828226	0.112129	0.013379	0.0445968	0.0152903	0.0484194	0.0203871	0.0535162	0.0949275	0.117863	0	0	0	0	0	0	0	0	0	0	0	0	0	0	0	0	0	0	0	0
[truncated: 114 more columns]
