# Supplementary material for: Clustering of Tissue-Specific Sub-TADs Accompanies the Regulation of HoxA Genes in Developing Limbs
Source: PLoS Genet. 2013 Dec 26;9(12):e1004018. doi: 10.1371/journal.pgen.1004018 (PMC3873244; doi:10.1371/journal.pgen.1004018)
Supplement: Table S16 — Mouse 5C results for the distal limb of Shh−/− anchored “cluster R” design (using the 3C library protocol for a small number of cells). Shh−/− distal limb 5C dataset from Figure 4C (middle) presented in matrix format. This 5C data was generated from Shh−/− distal limbs 3C libraries produced with a 3C protocol for a small number of cells (see Materials and Methods). Predicted EcoRI restriction fragments and corresponding genomic regions are named at the top of each column and on the left of each row. Intersecting rows and columns identify the pair-wise contacts corresponding to interaction frequencies. The 5C data was filtered as described in Materials and Methods, and is normalized based on the number of sequence reads per 1,000. (XLSX) [file pgen.1004018.s024.xlsx]

## Sheet: Table S16. Shh distal limb
Table S16. Mouse 5C results for the distal limb of Shh-/- anchored "cluster R" design (using the 3C library protocol for a small number of cells)
	HoxA_64|mm9|chr6:52099907-52102168	HoxA_65|mm9|chr6:52102168-52102347	HoxA_66|mm9|chr6:52102347-52102627	HoxA_67|mm9|chr6:52102627-52106574	HoxA_68|mm9|chr6:52106574-52114833	HoxA_69|mm9|chr6:52114833-52118412	HoxA_70|mm9|chr6:52118412-52118617	HoxA_71|mm9|chr6:52118617-52119970	HoxA_72|mm9|chr6:52119970-52120434	HoxA_73|mm9|chr6:52120434-52121814	HoxA_74|mm9|chr6:52121814-52125015	HoxA_75|mm9|chr6:52125015-52128991	HoxA_76|mm9|chr6:52128991-52130453	HoxA_77|mm9|chr6:52130453-52137259	HoxA_78|mm9|chr6:52137259-52138976	HoxA_79|mm9|chr6:52138976-52139489	HoxA_81|mm9|chr6:52140604-52146677	HoxA_82|mm9|chr6:52146677-52147259	HoxA_85|mm9|chr6:52156546-52158195	HoxA_86|mm9|chr6:52158195-52162386	HoxA_87|mm9|chr6:52162386-52163901	HoxA_91|mm9|chr6:52166258-52172097	HoxA_92|mm9|chr6:52172097-52173708	HoxA_93|mm9|chr6:52173708-52179119	HoxA_95|mm9|chr6:52179845-52182847	HoxA_97|mm9|chr6:52188276-52189337	HoxA_99|mm9|chr6:52193142-52202193	HoxA_100|mm9|chr6:52202193-52208129	HoxA_101|mm9|chr6:52208129-52213464	HoxA_102|mm9|chr6:52213464-52215697	HoxA_103|mm9|chr6:52215697-52216109	HoxA_104|mm9|chr6:52216109-52218312	HoxA_105|mm9|chr6:52218312-52218603	HoxA_106|mm9|chr6:52218603-52232379	HoxA_107|mm9|chr6:52232379-52239458	HoxA_108|mm9|chr6:52239458-52240301	HoxA_109|mm9|chr6:52240301-52240552	HoxA_113|mm9|chr6:52244253-52247080	HoxA_114|mm9|chr6:52247080-52247369	HoxA_115|mm9|chr6:52247369-52248708	HoxA_117|mm9|chr6:52249859-52251201	HoxA_118|mm9|chr6:52251201-52260690	HoxA_119|mm9|chr6:52260690-52262318	HoxA_120|mm9|chr6:52262318-52262666	HoxA_121|mm9|chr6:52262666-52263361	HoxA_122|mm9|chr6:52263361-52265393	HoxA_123|mm9|chr6:52265393-52268866	HoxA_124|mm9|chr6:52268866-52271073	HoxA_125|mm9|chr6:52271073-52271271
HoxA_64|mm9|chr6:52099907-52102168	0	0	0	0	0	0	0	0	0	0	0	0	0	0	0	0	0	0	0	0	0	0	0	0	0	0	0	0	0	0	0.311611	0.473854	0.36655	0.371272	0.150655	0.699622	0.165248	0.44896	0.255813	0.140354	0.286716	0.242936	0.572574	0.371701	0.361829	1.04256	0.409901	0.77173	0.234781
HoxA_65|mm9|chr6:52102168-52102347	0	0	0	0	0	0	0	0	0	0	0	0	0	0	0	0	0	0	0	0	0	0	0	0	0	0	0	0	0	0	0.167823	0.746406	0.151942	0.0832678	0.108162	0.187138	0.0510767	0.101724	0	0.000429216	0.252379	0.168253	0.309894	0.200444	0.413764	0.244224	0.115459	0.102153	0.0944274
HoxA_66|mm9|chr6:52102347-52102627	0	0	0	0	0	0	0	0	0	0	0	0	0	0	0	0	0	0	0	0	0	0	0	0	0	0	0	0	0	0	0.099578	0.660134	0.427928	0.071679	0.181129	0.434366	0.0871308	0.137778	0.0510767	0.033908	0.049789	0.357537	0.300451	0.081551	0.318907	0.407755	0.242507	0.458402	0.259246
HoxA_67|mm9|chr6:52102627-52106574	0	0	0	0	0	0	0	0	0	0	0	0	0	0	0	0	0	0	0	0	0	0	0	0	0	0	0	0	0	0	0.497032	1.25288	0.277273	0.0493598	0.312469	0.283282	0.132628	0.23006	0.303026	0.381573	0.168253	0.368696	0.428786	0.378139	0.496173	0.279419	0.239502	0.154947	0.258817
HoxA_68|mm9|chr6:52106574-52114833	0	0	0	0	0	0	0	0	0	0	0	0	0	0	0	0	0	0	0	0	0	0	0	0	0	0	0	0	0	0	0.2571	0.463553	0.232635	0.0309035	0	0.081551	0.053652	0.0485014	0.117605	0.0635239	0.161814	0.102153	0.154518	0.137349	0.0412047	0.309035	0.0819802	0.37213	0.0394878
HoxA_69|mm9|chr6:52114833-52118412	0	0	0	0	0	0	0	0	0	0	0	0	0	0	0	0	0	0	0	0	0	0	0	0	0	0	0	0	0	0	0.668718	0.894485	0.244224	0.139924	0.546821	0.327492	0.157093	0.250233	0.258817	0.163531	0.19701	0.25195	0.340797	0.254096	0.240361	0.2189	0.229201	0.282424	0.243365
HoxA_70|mm9|chr6:52118412-52118617	0	0	0	0	0	0	0	0	0	0	0	0	0	0	0	0	0	0	0	0	0	0	0	0	0	0	0	0	0	0	0.307748	0.62365	0.288433	0.10387	0.00214608	0.245941	0.0600902	0.0382002	0.0768296	0.0442092	0.0356249	0.100436	0.0794049	0.175549	0.233923	0.276415	0.0450676	0.398741	0.239073
HoxA_71|mm9|chr6:52118617-52119970	0	0	0	0	0	0	0	0	0	0	0	0	0	0	0	0	0	0	0	0	0	0	0	0	0	0	0	0	0	0	0.616354	0.660992	0.478575	0.253666	0.284141	0.107733	0.106016	0.123614	0.152801	0.139495	0.129623	0.413335	0.260105	0.203448	0.489306	0.542529	0.0961443	0.298305	0.081551
HoxA_72|mm9|chr6:52119970-52120434	0	0	0	0	0	0	0	0	0	0	0	0	0	0	0	0	0	0	0	0	0	0	0	0	0	0	0	0	0	0	0.0566565	0.417627	0.125331	0.103441	0.220617	0.109021	0.0356249	0.172115	0.161814	0.053652	0.0699622	0.304743	0.0764004	0.260534	0.508191	0.322341	0.221905	0.10387	0.125331
HoxA_73|mm9|chr6:52120434-52121814	0	0	0	0	0	0	0	0	0	0	0	0	0	0	0	0	0	0	0	0	0	0	0	0	0	0	0	0	0	0	0.306889	1.07175	0.378568	0.0592318	0.238644	0.325345	0.000429216	0.118034	0.0433508	0.225767	0.100436	0.170828	0.236069	0.427928	0.285428	0.419773	0.160956	0.32835	0.442951
HoxA_74|mm9|chr6:52121814-52125015	0	0	0	0	0	0	0	0	0	0	0	0	0	0	0	0	0	0	0	0	0	0	0	0	0	0	0	0	0	0	0.734388	0.707777	0.332213	0.151513	0.0965735	0.123614	0.144646	0.282424	0.0884184	0.182846	0.208599	0.542958	0.604336	0.136491	0.206882	0.746835	0.117605	0.0819802	0.000858431
HoxA_75|mm9|chr6:52125015-52128991	0	0	0	0	0	0	0	0	0	0	0	0	0	0	0	0	0	0	0	0	0	0	0	0	0	0	0	0	0	0	0.230918	0.281565	0.266972	0.0485014	0.172115	0.0523643	0.160956	0.0978612	0.053652	0.0549396	0.238215	0.288004	0.259675	0.0424924	0.327062	0.503041	0.0832678	0.262251	0.17512
HoxA_76|mm9|chr6:52128991-52130453	0	0	0	0	0	0	0	0	0	0	0	0	0	0	0	0	0	0	0	0	0	0	0	0	0	0	0	0	0	0	0.418485	0.266114	0.236498	0.0403463	0.0489306	0.0686745	0.0858431	0.32277	0.135632	0.242078	0.23006	0.336076	0.303026	0.183704	0.375993	0.581587	0.281565	0.413335	0.0463553
HoxA_77|mm9|chr6:52130453-52137259	0	0	0	0	0	0	0	0	0	0	0	0	0	0	0	0	0	0	0	0	0	0	0	0	0	0	0	0	0	0	0.312469	0.351098	0.127477	0.000429216	0.0485014	0.541241	0.163102	0.165677	0.202161	0.255383	0.382002	0.22448	0.378997	0.235639	0.455398	0.513342	0.115459	0.137349	0
HoxA_78|mm9|chr6:52137259-52138976	0	0	0	0	0	0	0	0	0	0	0	0	0	0	0	0	0	0	0	0	0	0	0	0	0	0	0	0	0	0	0.460978	0.486731	0.168253	0.10945	0.176408	0.127906	0.0545104	0.214179	0.0515059	0.139924	0.206453	0.245082	0.290579	0.235639	0.270406	0.323199	0.188426	0.255813	0.203877
HoxA_79|mm9|chr6:52138976-52139489	0	0	0	0	0	0	0	0	0	0	0	0	0	0	0	0	0	0	0	0	0	0	0	0	0	0	0	0	0	0	0.195293	0.553259	0.178554	0.0858431	0.255383	0.215895	0.0476429	0.206453	0.108162	0.14765	0.0450676	0.137349	0.305602	0.145933	0.307748	0.164819	0.0764004	0.236927	0.178983
HoxA_81|mm9|chr6:52140604-52146677	0	0	0	0	0	0	0	0	0	0	0	0	0	0	0	0	0	0	0	0	0	0	0	0	0	0	0	0	0	0	0.39402	0.506475	0.25152	0.14207	0.0909937	0.395308	0.0832678	0.189713	0.0639531	0.233493	0.390157	0.161814	0.392732	0.298734	0.261392	0.806496	0.195722	0.337364	0.0858431
HoxA_82|mm9|chr6:52146677-52147259	0	0	0	0	0	0	0	0	0	0	0	0	0	0	0	0	0	0	0	0	0	0	0	0	0	0	0	0	0	0	0.658846	0.520639	0.116317	0.112455	0.093569	0.271694	0.000429216	0.527935	0.0961443	0.252808	0.504328	0.239502	0.679878	0.304743	0.371701	0.215037	0.0609486	0.288862	0.049789
HoxA_85|mm9|chr6:52156546-52158195	0	0	0	0	0	0	0	0	0	0	0	0	0	0	0	0	0	0	0	0	0	0	0	0	0	0	0	0	0	0	0.356249	0.573432	0.223192	0.178554	0.277273	0.177695	0.144216	0.075542	0.100866	0.140783	0.0819802	0.181558	0.360112	0.197439	0.313757	0.301739	0.00643824	0.148079	0.0819802
HoxA_86|mm9|chr6:52158195-52162386	0	0	0	0	0	0	0	0	0	0	0	0	0	0	0	0	0	0	0	0	0	0	0	0	0	0	0	0	0	0	0.26826	0.394449	0.336505	0.148509	0.149367	0.252379	0.0489306	0.476859	0.0952859	1.77738	0.0811218	0.244653	0.533086	0.281136	0.259246	0.20817	0.0948567	0.298305	0.108592
HoxA_87|mm9|chr6:52162386-52163901	0	0	0	0	0	0	0	0	0	0	0	0	0	0	0	0	0	0	0	0	0	0	0	0	0	0	0	0	0	0	0.239073	0.6185	0.306031	0.134345	0.178125	0.215037	0.0635239	0.144216	0	0.133057	0.0721082	0.384148	0.294442	0.263109	0.433079	0.221046	0.27341	0.270835	0.0798341
HoxA_91|mm9|chr6:52166258-52172097	0	0	0	0	0	0	0	0	0	0	0	0	0	0	0	0	0	0	0	0	0	0	0	0	0	0	0	0	0	0	0.391015	0.84298	0.319766	0.112025	0.17512	0.292296	0.0540812	0.145933	0.303455	0.218042	0.203448	0.144646	0.447672	0.0493598	0.225767	0.659705	0.231347	0.194005	0.0489306
HoxA_92|mm9|chr6:52172097-52173708	0	0	0	0	0	0	0	0	0	0	0	0	0	0	0	0	0	0	0	0	0	0	0	0	0	0	0	0	0	0	0.462265	0.730096	0.599185	0.281565	0.0545104	0.22963	0.128765	0.357966	0.0545104	0.370413	0.430503	0.409043	0.767438	0.461407	0.571715	0.677732	0.176408	0.482009	0
HoxA_93|mm9|chr6:52173708-52179119	0	0	0	0	0	0	0	0	0	0	0	0	0	0	0	0	0	0	0	0	0	0	0	0	0	0	0	0	0	0	0.400458	1.01595	0.399171	0.0858431	0.498749	0.100866	0.161385	0.0939982	0.195293	0.187996	0.119751	0.261392	0.364404	0.254954	0.212462	0.286716	0.118893	0.369984	0.0583733
HoxA_95|mm9|chr6:52179845-52182847	0	0	0	0	0	0	0	0	0	0	0	0	0	0	0	0	0	0	0	0	0	0	0	0	0	0	0	0	0	0	0.666572	0.839117	0.538666	0.165248	0.217183	0.389299	0.0403463	0.188855	0.0618071	0.144646	0.235639	0.32835	0.146792	0.0811218	0.357537	0.382002	0.177695	0.421919	0.0304743
HoxA_97|mm9|chr6:52188276-52189337	0	0	0	0	0	0	0	0	0	0	0	0	0	0	0	0	0	0	0	0	0	0	0	0	0	0	0	0	0	0	0.503041	1.36791	0.369125	0.261392	0.551113	0.231776	0.0802633	0.336076	0.195722	0.324916	0.184992	0.139924	0.139066	0.16954	0.555405	0.871308	0.227914	0.617641	0.178554
HoxA_99|mm9|chr6:52193142-52202193	0	0	0	0	0	0	0	0	0	0	0	0	0	0	0	0	0	0	0	0	0	0	0	0	0	0	0	0	0	0	0.60219	2.09758	0.625796	0.285858	0.484155	0.665714	0.148079	0.204307	0.23521	0.398312	0.31762	0.838687	0.608199	0.340797	0.659275	0.841263	0.439517	0.757136	0.415052
HoxA_100|mm9|chr6:52202193-52208129	0	0	0	0	0	0	0	0	0	0	0	0	0	0	0	0	0	0	0	0	0	0	0	0	0	0	0	0	0	0	2.18428	2.28729	1.34988	0.980329	0.527506	0.71679	0.352815	1.1812	0.734388	0.850276	0.866157	1.18549	1.09665	0.909937	1.00866	1.95422	0.632664	1.27091	0.385865
HoxA_101|mm9|chr6:52208129-52213464	0	0	0	0	0	0	0	0	0	0	0	0	0	0	0	0	0	0	0	0	0	0	0	0	0	0	0	0	0	0	2.54482	3.14143	1.69369	0.695329	0.463982	0.725804	0.476	0.686316	0.32835	0.652837	0.712927	1.36018	1.12197	0.945133	0.885901	1.2267	0.384577	0.646399	0.693183
HoxA_102|mm9|chr6:52213464-52215697	0	0	0	0	0	0	0	0	0	0	0	0	0	0	0	0	0	0	0	0	0	0	0	0	0	0	0	0	0	0	3.74534	3.86552	2.67401	0.882038	0.714215	0.896202	0.506045	1.05158	0.721941	1.10308	0.888476	1.14772	2.23664	1.09879	1.22627	1.86065	0.608628	1.30653	0.462265
HoxA_103|mm9|chr6:52215697-52216109	0.311611	0.167823	0.099578	0.497032	0.2571	0.668718	0.307748	0.616354	0.0566565	0.306889	0.734388	0.230918	0.418485	0.312469	0.460978	0.195293	0.39402	0.658846	0.356249	0.26826	0.239073	0.391015	0.462265	0.400458	0.666572	0.503041	0.60219	2.18428	2.54482	3.74534	0	0	0	0	0	0	0	0	0	0	0	0	0	0	0	0	0	0	0
HoxA_104|mm9|chr6:52216109-52218312	0.473854	0.746406	0.660134	1.25288	0.463553	0.894485	0.62365	0.660992	0.417627	1.07175	0.707777	0.281565	0.266114	0.351098	0.486731	0.553259	0.506475	0.520639	0.573432	0.394449	0.6185	0.84298	0.730096	1.01595	0.839117	1.36791	2.09758	2.28729	3.14143	3.86552	0	0	0	0	0	0	0	0	0	0	0	0	0	0	0	0	0	0	0
HoxA_105|mm9|chr6:52218312-52218603	0.36655	0.151942	0.427928	0.277273	0.232635	0.244224	0.288433	0.478575	0.125331	0.378568	0.332213	0.266972	0.236498	0.127477	0.168253	0.178554	0.25152	0.116317	0.223192	0.336505	0.306031	0.319766	0.599185	0.399171	0.538666	0.369125	0.625796	1.34988	1.69369	2.67401	0	0	0	0	0	0	0	0	0	0	0	0	0	0	0	0	0	0	0
HoxA_106|mm9|chr6:52218603-52232379	0.371272	0.0832678	0.071679	0.0493598	0.0309035	0.139924	0.10387	0.253666	0.103441	0.0592318	0.151513	0.0485014	0.0403463	0.000429216	0.10945	0.0858431	0.14207	0.112455	0.178554	0.148509	0.134345	0.112025	0.281565	0.0858431	0.165248	0.261392	0.285858	0.980329	0.695329	0.882038	0	0	0	0	0	0	0	0	0	0	0	0	0	0	0	0	0	0	0
HoxA_107|mm9|chr6:52232379-52239458	0.150655	0.108162	0.181129	0.312469	0	0.546821	0.00214608	0.284141	0.220617	0.238644	0.0965735	0.172115	0.0489306	0.0485014	0.176408	0.255383	0.0909937	0.093569	0.277273	0.149367	0.178125	0.17512	0.0545104	0.498749	0.217183	0.551113	0.484155	0.527506	0.463982	0.714215	0	0	0	0	0	0	0	0	0	0	0	0	0	0	0	0	0	0	0
HoxA_108|mm9|chr6:52239458-52240301	0.699622	0.187138	0.434366	0.283282	0.081551	0.327492	0.245941	0.107733	0.109021	0.325345	0.123614	0.0523643	0.0686745	0.541241	0.127906	0.215895	0.395308	0.271694	0.177695	0.252379	0.215037	0.292296	0.22963	0.100866	0.389299	0.231776	0.665714	0.71679	0.725804	0.896202	0	0	0	0	0	0	0	0	0	0	0	0	0	0	0	0	0	0	0
HoxA_109|mm9|chr6:52240301-52240552	0.165248	0.0510767	0.0871308	0.132628	0.053652	0.157093	0.0600902	0.106016	0.0356249	0.000429216	0.144646	0.160956	0.0858431	0.163102	0.0545104	0.0476429	0.0832678	0.000429216	0.144216	0.0489306	0.0635239	0.0540812	0.128765	0.161385	0.0403463	0.0802633	0.148079	0.352815	0.476	0.506045	0	0	0	0	0	0	0	0	0	0	0	0	0	0	0	0	0	0	0
HoxA_113|mm9|chr6:52244253-52247080	0.44896	0.101724	0.137778	0.23006	0.0485014	0.250233	0.0382002	0.123614	0.172115	0.118034	0.282424	0.0978612	0.32277	0.165677	0.214179	0.206453	0.189713	0.527935	0.075542	0.476859	0.144216	0.145933	0.357966	0.0939982	0.188855	0.336076	0.204307	1.1812	0.686316	1.05158	0	0	0	0	0	0	0	0	0	0	0	0	0	0	0	0	0	0	0
HoxA_114|mm9|chr6:52247080-52247369	0.255813	0	0.0510767	0.303026	0.117605	0.258817	0.0768296	0.152801	0.161814	0.0433508	0.0884184	0.053652	0.135632	0.202161	0.0515059	0.108162	0.0639531	0.0961443	0.100866	0.0952859	0	0.303455	0.0545104	0.195293	0.0618071	0.195722	0.23521	0.734388	0.32835	0.721941	0	0	0	0	0	0	0	0	0	0	0	0	0	0	0	0	0	0	0
HoxA_115|mm9|chr6:52247369-52248708	0.140354	0.000429216	0.033908	0.381573	0.0635239	0.163531	0.0442092	0.139495	0.053652	0.225767	0.182846	0.0549396	0.242078	0.255383	0.139924	0.14765	0.233493	0.252808	0.140783	1.77738	0.133057	0.218042	0.370413	0.187996	0.144646	0.324916	0.398312	0.850276	0.652837	1.10308	0	0	0	0	0	0	0	0	0	0	0	0	0	0	0	0	0	0	0
HoxA_117|mm9|chr6:52249859-52251201	0.286716	0.252379	0.049789	0.168253	0.161814	0.19701	0.0356249	0.129623	0.0699622	0.100436	0.208599	0.238215	0.23006	0.382002	0.206453	0.0450676	0.390157	0.504328	0.0819802	0.0811218	0.0721082	0.203448	0.430503	0.119751	0.235639	0.184992	0.31762	0.866157	0.712927	0.888476	0	0	0	0	0	0	0	0	0	0	0	0	0	0	0	0	0	0	0
HoxA_118|mm9|chr6:52251201-52260690	0.242936	0.168253	0.357537	0.368696	0.102153	0.25195	0.100436	0.413335	0.304743	0.170828	0.542958	0.288004	0.336076	0.22448	0.245082	0.137349	0.161814	0.239502	0.181558	0.244653	0.384148	0.144646	0.409043	0.261392	0.32835	0.139924	0.838687	1.18549	1.36018	1.14772	0	0	0	0	0	0	0	0	0	0	0	0	0	0	0	0	0	0	0
HoxA_119|mm9|chr6:52260690-52262318	0.572574	0.309894	0.300451	0.428786	0.154518	0.340797	0.0794049	0.260105	0.0764004	0.236069	0.604336	0.259675	0.303026	0.378997	0.290579	0.305602	0.392732	0.679878	0.360112	0.533086	0.294442	0.447672	0.767438	0.364404	0.146792	0.139066	0.608199	1.09665	1.12197	2.23664	0	0	0	0	0	0	0	0	0	0	0	0	0	0	0	0	0	0	0
HoxA_120|mm9|chr6:52262318-52262666	0.371701	0.200444	0.081551	0.378139	0.137349	0.254096	0.175549	0.203448	0.260534	0.427928	0.136491	0.0424924	0.183704	0.235639	0.235639	0.145933	0.298734	0.304743	0.197439	0.281136	0.263109	0.0493598	0.461407	0.254954	0.0811218	0.16954	0.340797	0.909937	0.945133	1.09879	0	0	0	0	0	0	0	0	0	0	0	0	0	0	0	0	0	0	0
HoxA_121|mm9|chr6:52262666-52263361	0.361829	0.413764	0.318907	0.496173	0.0412047	0.240361	0.233923	0.489306	0.508191	0.285428	0.206882	0.327062	0.375993	0.455398	0.270406	0.307748	0.261392	0.371701	0.313757	0.259246	0.433079	0.225767	0.571715	0.212462	0.357537	0.555405	0.659275	1.00866	0.885901	1.22627	0	0	0	0	0	0	0	0	0	0	0	0	0	0	0	0	0	0	0
HoxA_122|mm9|chr6:52263361-52265393	1.04256	0.244224	0.407755	0.279419	0.309035	0.2189	0.276415	0.542529	0.322341	0.419773	0.746835	0.503041	0.581587	0.513342	0.323199	0.164819	0.806496	0.215037	0.301739	0.20817	0.221046	0.659705	0.677732	0.286716	0.382002	0.871308	0.841263	1.95422	1.2267	1.86065	0	0	0	0	0	0	0	0	0	0	0	0	0	0	0	0	0	0	0
HoxA_123|mm9|chr6:52265393-52268866	0.409901	0.115459	0.242507	0.239502	0.0819802	0.229201	0.0450676	0.0961443	0.221905	0.160956	0.117605	0.0832678	0.281565	0.115459	0.188426	0.0764004	0.195722	0.0609486	0.00643824	0.0948567	0.27341	0.231347	0.176408	0.118893	0.177695	0.227914	0.439517	0.632664	0.384577	0.608628	0	0	0	0	0	0	0	0	0	0	0	0	0	0	0	0	0	0	0
HoxA_124|mm9|chr6:52268866-52271073	0.77173	0.102153	0.458402	0.154947	0.37213	0.282424	0.398741	0.298305	0.10387	0.32835	0.0819802	0.262251	0.413335	0.137349	0.255813	0.236927	0.337364	0.288862	0.148079	0.298305	0.270835	0.194005	0.482009	0.369984	0.421919	0.617641	0.757136	1.27091	0.646399	1.30653	0	0	0	0	0	0	0	0	0	0	0	0	0	0	0	0	0	0	0
HoxA_125|mm9|chr6:52271073-52271271	0.234781	0.0944274	0.259246	0.258817	0.0394878	0.243365	0.239073	0.081551	0.125331	0.442951	0.000858431	0.17512	0.0463553	0	0.203877	0.178983	0.0858431	0.049789	0.0819802	0.108592	0.0798341	0.0489306	0	0.0583733	0.0304743	0.178554	0.415052	0.385865	0.693183	0.462265	0	0	0	0	0	0	0	0	0	0	0	0	0	0	0	0	0	0	0
HoxA_126|mm9|chr6:52271271-52272007	0.426211	0.193147	0.281136	0.422777	0.196581	0.359254	0.227055	0.252379	0.158381	0.482438	0.446814	0.0991488	0.349382	0.271694	0.393591	0.205165	0.348952	0.298734	0.219329	0.288433	0.410759	0.474713	0.816797	0.309465	0.142929	0.488018	1.2473	1.69197	1.48079	1.66493	0	0	0	0	0	0	0	0	0	0	0	0	0	0	0	0	0	0	0
HoxA_127|mm9|chr6:52272007-52273662	0.472996	0.238215	0.358824	0.365692	0.0768296	0.327492	0.0433508	0.185421	0.294442	0.0334788	0.456256	0.331784	0.337364	0.303455	0.211174	0.19701	0.259246	0.458402	0.218471	0.248945	0.227914	0.106016	0.431791	0.151942	0.33393	0.483726	0.568282	0.917663	1.17991	0.635668	0	0	0	0	0	0	0	0	0	0	0	0	0	0	0	0	0	0	0
HoxA_129|mm9|chr6:52273751-52279265	0.32835	0.037771	0.0128765	0.111167	0.0459261	0.071679	0.126619	0.149796	0	0.166965	0.198727	0.175978	0.0970027	0.0948567	0	0	0.26268	0.179412	0.0982904	0	0.0845555	0	0.081551	0.000858431	0.160956	0.0562273	0.291008	0.075542	0.261392	0.608628	0	0	0	0	0	0	0	0	0	0	0	0	0	0	0	0	0	0	0
HoxA_130|mm9|chr6:52279265-52282632	0.136061	0.033908	0.0613778	0.127477	0	0.0399171	0	0.109021	0.00643824	0.106875	0.114601	0.0828386	0.0854139	0.0939982	0.262251	0.012018	0.158381	0.0660992	0.0309035	0.116747	0	0.119322	0.165677	0.112884	0.0424924	0.19143	0.206882	0.553259	0.124043	0.513342	0	0	0	0	0	0	0	0	0	0	0	0	0	0	0	0	0	0	0
HoxA_133|mm9|chr6:52301128-52303118	0.166106	0.0695329	0.109879	0.145933	0.0416339	0.145075	0.0506475	0	0.0841263	0	0.0927106	0.121468	0.0673869	0.0862724	0.0416339	0.0476429	0.124043	0.0545104	0.0485014	0.0828386	0.0725375	0.099578	0.14765	0.0261822	0.135203	0.118034	0.152372	0.329208	0.181558	0.0841263	0	0	0	0	0	0	0	0	0	0	0	0	0	0	0	0	0	0	0
HoxA_137|mm9|chr6:52313112-52316057	0.201302	0	0.109021	0.0751127	0	0.145933	0	0.0785465	0.118034	0.0858431	0.171686	0.108592	0.0463553	0.0811218	0.097432	0.149796	0.137349	0.124902	0.0244653	0.131769	0.000858431	0.0802633	0.118893	0.077688	0.111167	0.0467845	0.241648	0.468704	0.489306	0.52536	0	0	0	0	0	0	0	0	0	0	0	0	0	0	0	0	0	0	0
HoxA_139|mm9|chr6:52316168-52332467	0.102583	0	0.00171686	0.0506475	0.0360541	0.000858431	0.0433508	0.0832678	0.0845555	0.0970027	0.0442092	0.097432	0	0	0.0502182	0	0	0	0	0.20259	0.304743	0.00257529	0	0.00643824	0	0.0429216	0.140354	0.219329	0.160527	0.102583	0	0	0	0	0	0	0	0	0	0	0	0	0	0	0	0	0	0	0
HoxA_142|mm9|chr6:52334697-52337309	0.0931398	0.0300451	0.215037	0.0386294	0.109879	0.0970027	0.0137349	0	0.0931398	0.133915	0.108162	0.0622363	0.168682	0.000429216	0.000429216	0	0.175549	0.0412047	0.111167	0.0978612	0.081551	0	0.0978612	0.0407755	0.0519351	0.0304743	0.0416339	0.472996	0.0343373	0.116317	0	0	0	0	0	0	0	0	0	0	0	0	0	0	0	0	0	0	0
HoxA_143|mm9|chr6:52337309-52345436	0.0429216	0.0952859	0	0.145075	0	0.0450676	0.00343373	0	0.0502182	0.216754	0.0454969	0.170399	0.08756	0.0206024	0.0519351	0.137778	0.0253237	0	0.142929	0.107733	0.0858431	0.0506475	0.049789	0	0.228343	0	0.0888476	0.29573	0.0549396	0.194435	0	0	0	0	0	0	0	0	0	0	0	0	0	0	0	0	0	0	0
HoxA_146|mm9|chr6:52349868-52361783	0.0583733	0.0545104	0.053652	0	0.0412047	0.159668	0	0.0987196	0	0.000429216	0.055798	0	0.0454969	0.0485014	0.228772	0	0.148938	0.0485014	0.139924	0	0.0978612	0.10945	0.169969	0.199156	0.0909937	0.178983	0.130482	0.265685	0.187567	0.47085	0	0	0	0	0	0	0	0	0	0	0	0	0	0	0	0	0	0	0
HoxA_147|mm9|chr6:52361783-52364459	0.252808	0.0424924	0.0806925	0.0905645	0	0.0515059	0	0.0412047	0.0485014	0	0.0420631	0.0553688	0	0.0540812	0.13692	0.19701	0.0399171	0	0.0476429	0.133915	0.08756	0.0553688	0.0506475	0.152372	0.0961443	0.172545	0.130482	0.5803	0.06567	0.278561	0	0	0	0	0	0	0	0	0	0	0	0	0	0	0	0	0	0	0
HoxA_148|mm9|chr6:52364459-52367178	0	0	0.0463553	0.0789757	0	0	0.145933	0	0	0.28457	0.0523643	0	0	0.137778	0	0.0871308	0.0454969	0.0454969	0.136061	0.218042	0.0489306	0.00171686	0.146363	0.155805	0.104729	0	0.259246	0.0897061	0.132198	0.264826	0	0	0	0	0	0	0	0	0	0	0	0	0	0	0	0	0	0	0
HoxA_149|mm9|chr6:52367178-52369809	0.037771	0.112455	0	0.157951	0	0.0515059	0	0.191859	0.0545104	0.26268	0.0570857	0.0553688	0	0.105587	0.103012	0.000429216	0.103012	0.0403463	0.250662	0.163531	0.0476429	0.000858431	0	0.187996	0.112884	0.168253	0.406896	0.418915	0.242936	0.135203	0	0	0	0	0	0	0	0	0	0	0	0	0	0	0	0	0	0	0
HoxA_150|mm9|chr6:52369809-52372052	0	0	0	0.168253	0	0.0463553	0.053652	0.0420631	0.0467845	0	0.0965735	0.104729	0	0.0407755	0.0952859	0	0.00257529	0.0459261	0.0115888	0.166106	0.0476429	0	0	0.0712498	0	0.108592	0.133057	0.0562273	0.0403463	0.219758	0	0	0	0	0	0	0	0	0	0	0	0	0	0	0	0	0	0	0
HoxA_151|mm9|chr6:52372052-52381044	0	0	0.0454969	0.110738	0.0931398	0	0	0.0879892	0.000429216	0.0965735	0.108162	0.112455	0.134774	0.105587	0.100436	0.000429216	0.172545	0.0884184	0	0.111596	0	0.112884	0	0.0523643	0.130482	0.200873	0.0515059	0.506045	0.188426	0.187996	0	0	0	0	0	0	0	0	0	0	0	0	0	0	0	0	0	0	0
HoxA_153|mm9|chr6:52381133-52383492	0.114171	0.0965735	0.0330496	0.0489306	0	0.124473	0.06567	0.00128765	0.123185	0.18628	0.0609486	0.0532227	0.480292	0.159668	0.0588025	0.0583733	0.126189	0.299163	0.107304	0.0600902	0.0433508	0.124473	0.272552	0	0.0643824	0.0137349	0.127048	0.549825	0.139495	0.33393	0	0	0	0	0	0	0	0	0	0	0	0	0	0	0	0	0	0	0
HoxA_154|mm9|chr6:52383492-52387391	0.193147	0.0420631	0	0.0450676	0	0	0	0.129623	0.0364833	0	0.0828386	0.0489306	0.0107304	0.0326204	0.0420631	0	0.0463553	0.118034	0.0429216	0	0.119322	0.0927106	0	0.0725375	0.138637	0.297446	0.0416339	0.0369125	0.184563	0.29015	0	0	0	0	0	0	0	0	0	0	0	0	0	0	0	0	0	0	0
HoxA_155|mm9|chr6:52387391-52392264	0.0523643	0	0.000429216	0.0532227	0	0	0.0433508	0.0871308	0.0493598	0.187996	0.0764004	0	0.187567	0.04378	0.0459261	0.0442092	0.12061	0.0970027	0.0519351	0.101724	0.0927106	0.145933	0.000429216	0.118893	0.113313	0.1807	0.183704	0.387153	0.228343	0.0549396	0	0	0	0	0	0	0	0	0	0	0	0	0	0	0	0	0	0	0
HoxA_156|mm9|chr6:52392264-52401093	0	0.0446384	0.0746835	0.0575149	0	0.0523643	0.0330496	0.181129	0.145504	0.0862724	0	0	0.0978612	0	0.0459261	0.0824094	0	0.0519351	0.033908	0.122326	0.0399171	0	0	0.0523643	0	0.232206	0.1807	0.100866	0.0510767	0.101295	0	0	0	0	0	0	0	0	0	0	0	0	0	0	0	0	0	0	0
HoxA_157|mm9|chr6:52401093-52402200	0.193147	0.139066	0.0429216	0	0.049789	0.0476429	0	0.00214608	0.0515059	0.0515059	0.15881	0.0502182	0.0515059	0.201302	0.0721082	0.132628	0.0369125	0	0.0489306	0.112025	0.0167394	0.077688	0.107304	0.0369125	0.0575149	0	0.0764004	0.0643824	0.138637	0.141212	0	0	0	0	0	0	0	0	0	0	0	0	0	0	0	0	0	0	0
HoxA_158|mm9|chr6:52402200-52407151	0.0892769	0	0	0.0742543	0.0738251	0	0	0	0.0399171	0.0789757	0.00257529	0.0635239	0.0369125	0.0424924	0.0313327	0.0493598	0.06567	0	0.0364833	0.0343373	0.00772588	0	0	0	0	0.0828386	0.0386294	0.248087	0.037771	0.157951	0	0	0	0	0	0	0	0	0	0	0	0	0	0	0	0	0	0	0
HoxA_161|mm9|chr6:52415131-52419678	0.117176	0.0562273	0	0	0	0.0407755	0	0.0566565	0	0.0978612	0	0	0.121468	0	0	0.103012	0	0.11503	0	0.0532227	0.100007	0	0	0.130482	0.16954	0.0618071	0.225338	0.362258	0.309035	0.118034	0	0	0	0	0	0	0	0	0	0	0	0	0	0	0	0	0	0	0
HoxA_163|mm9|chr6:52420006-52429375	0.0459261	0.000429216	0.0429216	0.0811218	0.0485014	0.156664	0.0841263	0	0	0.02189	0.0433508	0	0	0	0.192289	0	0	0.093569	0.0746835	0.0519351	0.157522	0.108592	0.0948567	0.0742543	0.0892769	0.0416339	0.260534	0.363116	0.170399	0.104299	0	0	0	0	0	0	0	0	0	0	0	0	0	0	0	0	0	0	0
HoxA_165|mm9|chr6:52438705-52440652	0	0	0	0.0403463	0.0472137	0	0	0.00257529	0.0326204	0	0.0424924	0.0403463	0	0	0.000858431	0.0592318	0.161814	0	0.0313327	0.0892769	0	0.0420631	0	0.00515059	0.0330496	0.099578	0	0.0442092	0.0931398	0.0416339	0	0	0	0	0	0	0	0	0	0	0	0	0	0	0	0	0	0	0
HoxA_167|mm9|chr6:52441759-52444151	0.0970027	0	0.037771	0	0.0321912	0.0472137	0	0.123185	0.0570857	0.248087	0.154518	0.19143	0.146363	0.0545104	0.0794049	0.128765	0.0347665	0.0472137	0.0867016	0.19701	0.071679	0.0922814	0.156235	0.202161	0.0660992	0.0575149	0.288862	0.319336	0.148079	0.0961443	0	0	0	0	0	0	0	0	0	0	0	0	0	0	0	0	0	0	0
HoxA_168|mm9|chr6:52444151-52448361	0.0630947	0.0433508	0.121468	0.181129	0	0.0291867	0.0459261	0.140354	0.055798	0.00257529	0.0588025	0.0836971	0.0948567	0.0819802	0.0660992	0.101295	0.0931398	0.049789	0	0.0515059	0.0892769	0.263109	0	0.0806925	0	0.0463553	0.185421	0.235639	0	0.18585	0	0	0	0	0	0	0	0	0	0	0	0	0	0	0	0	0	0	0
HoxA_169|mm9|chr6:52448361-52449991	0.13134	0.0510767	0	0.138637	0.0446384	0.18585	0	0.0446384	0.0399171	0	0.0330496	0.1425	0.139066	0.15881	0.182417	0.129194	0.0442092	0.129623	0.112884	0.0433508	0.0420631	0.0939982	0.168682	0.0416339	0.182417	0	0.168682	0.483726	0.135203	0.606911	0	0	0	0	0	0	0	0	0	0	0	0	0	0	0	0	0	0	0
HoxA_171|mm9|chr6:52450036-52462044	0.210316	0.0948567	0.0613778	0.254096	0	0.128335	0.0570857	0.183704	0.0519351	0.102583	0.124473	0	0.194864	0	0.112884	0.0412047	0.037771	0	0.0897061	0.195722	0.0175978	0.0794049	0	0.204307	0.146792	0.113742	0.0442092	0.306031	0	0.263538	0	0	0	0	0	0	0	0	0	0	0	0	0	0	0	0	0	0	0
HoxA_173|mm9|chr6:52464987-52470467	0	0.000429216	0.109021	0.0742543	0	0.143358	0.0854139	0.186709	0	0.100866	0	0.0961443	0	0	0.0334788	0.0364833	0.0304743	0.106445	0.0918522	0.0506475	0.137778	0	0.04378	0.0407755	0.157522	0.00386294	0.289721	0.137349	0	0.00472137	0	0	0	0	0	0	0	0	0	0	0	0	0	0	0	0	0	0	0
HoxA_174|mm9|chr6:52470467-52478865	0.101724	0	0.0527935	0.173832	0.106445	0.112025	0.0570857	0	0	0.0502182	0	0.053652	0.100866	0.111167	0.232635	0.385865	0.188855	0.0909937	0.0798341	0	0.0828386	0.0476429	0.141212	0.134774	0.0944274	0.0957151	0.129623	0.0721082	0.0764004	0.354103	0	0	0	0	0	0	0	0	0	0	0	0	0	0	0	0	0	0	0
HoxA_176|mm9|chr6:52483388-52490414	0.0570857	0	0.0412047	0.135632	0.0523643	0.0570857	0.101295	0.139066	0.100007	0.150225	0.139924	0.0360541	0.101295	0.153659	0	0.0643824	0.152372	0	0.196581	0.0407755	0.0519351	0.245082	0.200015	0.124043	0.397454	0.104729	0.0489306	0.51978	0.303455	0.509479	0	0	0	0	0	0	0	0	0	0	0	0	0	0	0	0	0	0	0
HoxA_177|mm9|chr6:52490414-52493874	0.265255	0	0	0.184134	0	0.281136	0	0.188426	0.04378	0.135203	0.351957	0	0.0922814	0.272981	0.2189	0.288004	0.099578	0.125331	0.0433508	0.18585	0.151084	0.0493598	0.211174	0.220188	0.0854139	0.190143	0.3996	0.269977	0	0.255813	0	0	0	0	0	0	0	0	0	0	0	0	0	0	0	0	0	0	0
HoxA_178|mm9|chr6:52493874-52497394	0	0.0618071	0.0570857	0.169969	0	0.0836971	0	0	0.117176	0.099578	0.0553688	0.0510767	0.136061	0.100007	0.0961443	0.0446384	0.236498	0.137349	0.0939982	0.0566565	0.124473	0	0.108162	0.127477	0.179841	0.217612	0.175978	0.155805	0.185421	0.521068	0	0	0	0	0	0	0	0	0	0	0	0	0	0	0	0	0	0	0
HoxA_179|mm9|chr6:52497394-52497615	0.0502182	0	0	0.0789757	0.015881	0.0227484	0.0527935	0.0836971	0	0.108162	0	0.0390586	0.0111596	0.0510767	0.049789	0.0806925	0	0	0.0862724	0.0287575	0.0394878	0.130052	0	0.0892769	0.157522	0	0.0433508	0.281136	0	0.161814	0	0	0	0	0	0	0	0	0	0	0	0	0	0	0	0	0	0	0
HoxA_180|mm9|chr6:52497615-52497933	0.0871308	0.0948567	0	0	0.0493598	0.605623	0	0.130482	0	0.131769	0	0	0.109021	0.0300451	0.053652	0	0.0480722	0.00600902	0.0429216	0.0922814	0	0.100436	0.0184563	0.0691037	0.0416339	0	0.0467845	0.187567	0.0781173	0.162244	0	0	0	0	0	0	0	0	0	0	0	0	0	0	0	0	0	0	0
HoxA_181|mm9|chr6:52497933-52501912	0.0081551	0	0.0549396	0.19143	0	0.463982	0.161814	0.0879892	0.059661	0.121468	0.10387	0.071679	0	0.112884	0	0.0506475	0	0	0.0901353	0.00128765	0.0373418	0	0	0.170399	0.0519351	0.217612	0.0991488	0.258388	0.255383	0.0892769	0	0	0	0	0	0	0	0	0	0	0	0	0	0	0	0	0	0	0
HoxA_182|mm9|chr6:52501912-52506069	0	0.0982904	0	0.0519351	0	0.233923	0.0519351	0.0485014	0.0609486	0.0665284	0	0.0562273	0.0527935	0	0.0948567	0.0394878	0.10945	0.0527935	0.0476429	0.0523643	0.0682453	0	0	0.137778	0.0845555	0.21332	0.247228	0.150655	0	0.0446384	0	0	0	0	0	0	0	0	0	0	0	0	0	0	0	0	0	0	0
HoxA_185|mm9|chr6:52509879-52510899	0.256671	0.0489306	0	0.0789757	0	0.0502182	0.0849847	0.0703914	0.075542	0.0515059	0.0424924	0.0510767	0.247228	0.108162	0.000429216	0.0566565	0.0467845	0.000429216	0.0892769	0.0897061	0.112025	0.0390586	0.0463553	0.0407755	0	0.11503	0.0343373	0.40518	0.0884184	0.0570857	0	0	0	0	0	0	0	0	0	0	0	0	0	0	0	0	0	0	0
HoxA_187|mm9|chr6:52514325-52518961	0	0	0.0897061	0.0253237	0	0.0982904	0.0300451	0.0442092	0.0879892	0.128765	0.0502182	0.139924	0.0811218	0.0905645	0.08756	0.127906	0	0.000429216	0.053652	0.138207	0.239502	0.0523643	0.171686	0.430074	0.15881	0.275986	0.280278	0.390586	0.346377	0.28457	0	0	0	0	0	0	0	0	0	0	0	0	0	0	0	0	0	0	0
HoxA_189|mm9|chr6:52520631-52522484	0.157093	0.0519351	0	0.049789	0.0562273	0.276844	0.0480722	0.16439	0.0334788	0.261392	0.140354	0.10945	0.313327	0.121039	0.134345	0.0751127	0.154088	0.267831	0.0506475	0.107304	0.103441	0.275986	0.299593	0.10387	0.198298	0.10945	0.226626	0.721512	0.563989	0.472137	0	0	0	0	0	0	0	0	0	0	0	0	0	0	0	0	0	0	0
HoxA_191|mm9|chr6:52522985-52524187	0.252808	0	0.411618	0.143787	0.140354	0.468704	0.0987196	0.195293	0.106445	0.105158	0.0566565	0	0.0454969	0.166106	0.0991488	0.2189	0.123614	0.0540812	0.0446384	0.270406	0.0824094	0.141212	0	0.0751127	0.0897061	0.145933	0.183275	0.205594	0.0772588	0.664426	0	0	0	0	0	0	0	0	0	0	0	0	0	0	0	0	0	0	0
HoxA_194|mm9|chr6:52527037-52527403	0.151513	0.150655	0.239502	0.0914229	0.0575149	0.105158	0	0.0506475	0.0390586	0.194864	0.0970027	0.0416339	0.055798	0.059661	0.0540812	0.0506475	0	0.0759712	0.0433508	0.18585	0.0450676	0	0.0472137	0.145075	0.0888476	0.107733	0.433937	0.309035	0.352815	0.203448	0	0	0	0	0	0	0	0	0	0	0	0	0	0	0	0	0	0	0
HoxA_195|mm9|chr6:52527403-52527763	0.0545104	0.0583733	0.119751	0	0.106875	0.049789	0	0.0939982	0.0476429	0.118464	0	0	0.000429216	0.0858431	0.0785465	0.00643824	0	0.00171686	0	0	0.154088	0.0485014	0.124043	0.0987196	0.209457	0.245941	0.118464	0.504758	0.304743	0.217183	0	0	0	0	0	0	0	0	0	0	0	0	0	0	0	0	0	0	0
HoxA_196|mm9|chr6:52527763-52541897	0.314186	0.286287	0.106016	0.0454969	0	0.19701	0.0540812	0.129194	0.140354	0.212462	0.110308	0.143787	0.0849847	0.14765	0.104729	0.00729667	0.140354	0	0.178554	0.247657	0.0901353	0.106016	0.212891	0.0944274	0.124043	0.482009	0.23006	0.507333	0.359683	0.469562	0	0	0	0	0	0	0	0	0	0	0	0	0	0	0	0	0	0	0
HoxA_197|mm9|chr6:52541897-52542057	0	0	0	0	0	0.124043	0	0.107304	0.10945	0.0845555	0.037771	0	0.053652	0	0	0.141212	0	0	0.0480722	0.0519351	0	0	0.155376	0.0764004	0.049789	0.0862724	0.0429216	0.212891	0.0467845	0.184134	0	0	0	0	0	0	0	0	0	0	0	0	0	0	0	0	0	0	0
HoxA_198|mm9|chr6:52542057-52542687	0.203448	0.0502182	0.0982904	0	0.0416339	0.105158	0.148509	0.0939982	0.000429216	0	0.357107	0.109021	0.0454969	0.192289	0	0	0	0.1425	0.0519351	0.0450676	0	0.240361	0.309035	0.130052	0.0416339	0.0991488	0.318049	0.953288	0.57472	0.904787	0	0	0	0	0	0	0	0	0	0	0	0	0	0	0	0	0	0	0
HoxA_199|mm9|chr6:52542687-52542962	0.100436	0	0.0145933	0	0.0931398	0	0	0.0248945	0.102583	0	0	0.0463553	0	0	0.0549396	0.0472137	0.049789	0	0.0450676	0.0399171	0	0	0	0	0.0442092	0.049789	0.0386294	0.495744	0.0583733	0.200015	0	0	0	0	0	0	0	0	0	0	0	0	0	0	0	0	0	0	0
HoxA_201|mm9|chr6:52545386-52551985	0	0.0789757	0	0	0	0.133915	0	0.0519351	0	0.0506475	0	0	0	0	0	0	0	0.0609486	0.0476429	0	0.00429216	0.0566565	0.0433508	0.0351957	0.0888476	0.0858431	0.0532227	0.329638	0.171257	0.0845555	0	0	0	0	0	0	0	0	0	0	0	0	0	0	0	0	0	0	0
HoxA_202|mm9|chr6:52551985-52562232	0.093569	0.133486	0.188855	0.0566565	0.0373418	0.0274698	0.0811218	0.081551	0	0.321053	0	0.0965735	0.0463553	0.053652	0.0343373	0.00171686	0	0.0957151	0.157522	0.211174	0.262251	0.137778	0.0253237	0.160527	0.131769	0.296588	0.231347	0.269977	0.333071	0.19143	0	0	0	0	0	0	0	0	0	0	0	0	0	0	0	0	0	0	0
HoxA_203|mm9|chr6:52562232-52568056	0.175549	0.0540812	0	0.112884	0.04378	0	0.0493598	0	0	0.2571	0.099578	0	0.0832678	0.0442092	0.134345	0.0965735	0.0519351	0.108592	0.0764004	0.129623	0.0961443	0.0957151	0.049789	0.0931398	0.28457	0.27341	0.178554	0.404321	0.118464	0.167394	0	0	0	0	0	0	0	0	0	0	0	0	0	0	0	0	0	0	0
HoxA_206|mm9|chr6:52575680-52581530	0	0.157951	0.0429216	0.0944274	0	0.0489306	0.197868	0.172115	0.0446384	0.126619	0.0485014	0.252379	0.130052	0.194435	0.0914229	0.173403	0.081551	0.168253	0.0480722	0.0523643	0.121468	0.0832678	0.149367	0	0.379427	0.197439	0.108592	0.560985	0.0905645	0.184992	0	0	0	0	0	0	0	0	0	0	0	0	0	0	0	0	0	0	0
HoxA_208|mm9|chr6:52582510-52584015	0.125331	0.0922814	0.0764004	0.097432	0.000858431	0.0982904	0.0562273	0.0978612	0.171686	0.263538	0.1425	0.012018	0.143787	0	0.198727	0.149367	0.000429216	0.0519351	0.0918522	0.0884184	0.00686745	0.242507	0.200873	0.0742543	0.0523643	0.209886	0.25195	0.804779	0.308606	0.506904	0	0	0	0	0	0	0	0	0	0	0	0	0	0	0	0	0	0	0
HoxA_210|mm9|chr6:52584025-52588283	0.0527935	0.0493598	0.102153	0.0416339	0	0.0618071	0.111596	0.202161	0.241648	0.1807	0.283282	0.0454969	0.0485014	0	0.0506475	0.117176	0.260105	0.0858431	0.220617	0.240361	0.112884	0	0.266543	0.171257	0.23006	0.321912	0.227914	0.415052	0.359683	0.107304	0	0	0	0	0	0	0	0	0	0	0	0	0	0	0	0	0	0	0
HoxA_211|mm9|chr6:52588283-52590517	0.097432	0	0.059661	0.219329	0	0.232635	0.145933	0.135203	0.0502182	0.000429216	0.12018	0.166965	0.326633	0.0566565	0.144216	0.097432	0.146792	0.204736	0.097432	0.136491	0.315903	0.272552	0.331784	0.0970027	0.124473	0.134774	0.241219	0.767867	0.292296	0.385865	0	0	0	0	0	0	0	0	0	0	0	0	0	0	0	0	0	0	0
HoxA_221|mm9|chr6:52627105-52628031	0.0961443	0	0	0.0454969	0.104299	0.0652408	0.0982904	0.0858431	0.0506475	0	0.28457	0	0.0570857	0	0.163102	0.0527935	0.0472137	0.115888	0.0909937	0.148079	0.0394878	0.0944274	0.106016	0	0.161385	0.160956	0.178554	0.395308	0.151513	0.528365	0	0	0	0	0	0	0	0	0	0	0	0	0	0	0	0	0	0	0
HoxA_225|mm9|chr6:52637837-52641317	0.0343373	0.0527935	0	0	0.0502182	0.0909937	0.0643824	0.109879	0.0510767	0.1425	0	0.102153	0.0836971	0.1425	0.146363	0.0918522	0.112455	0.0412047	0.139924	0.0510767	0.0811218	0.114601	0.228772	0.115459	0.216754	0.315044	0.193576	0.378568	0.146792	0.455827	0	0	0	0	0	0	0	0	0	0	0	0	0	0	0	0	0	0	0
HoxA_226|mm9|chr6:52641318-52647573	0.190143	0.055798	0	0	0	0.309894	0	0.0884184	0.0549396	0.230489	0.075542	0.100436	0.16396	0.194435	0.243795	0	0.123185	0.258388	0.0931398	0.0532227	0.172974	0.315474	0.264397	0.16396	0.301739	0.0231776	0.159239	0.967881	0.145933	0.648974	0	0	0	0	0	0	0	0	0	0	0	0	0	0	0	0	0	0	0
HoxA_228|mm9|chr6:52656263-52657321	0.0399171	0	0.119751	0.339939	0.0592318	0.0991488	0.0708206	0.0394878	0.0442092	0.126189	0.08756	0.169111	0	0.0824094	0.117605	0.20774	0.0841263	0.0553688	0.0570857	0.173832	0.16439	0	0.145933	0.15881	0.110308	0.216754	0.107304	0.0914229	0.316332	0.143787	0	0	0	0	0	0	0	0	0	0	0	0	0	0	0	0	0	0	0
HoxA_229|mm9|chr6:52657322-52658513	0.145075	0.0931398	0	0.252808	0.0480722	0.169969	0.126619	0.172545	0.0493598	0.259675	0.144646	0.134345	0.135632	0.0944274	0.071679	0.0459261	0.04378	0	0.10945	0.0789757	0.370842	0	0.0450676	0.288433	0.260963	0.151513	0.443809	0.2189	0.299163	0.373847	0	0	0	0	0	0	0	0	0	0	0	0	0	0	0	0	0	0	0
HoxA_235|mm9|chr6:52693850-52694645	0.191001	0.101295	0.0948567	0.138637	0.148079	0.0442092	0.0326204	0.0369125	0.114601	0.0480722	0.144646	0.100436	0.143787	0.194435	0	0.0824094	0.125331	0.198298	0.0454969	0.141641	0	0.148938	0.0781173	0.261822	0.194435	0.221046	0.137778	0.595322	0.200873	0.320624	0	0	0	0	0	0	0	0	0	0	0	0	0	0	0	0	0	0	0
HoxA_237|mm9|chr6:52669639-52701839	0.105158	0	0.0527935	0.0854139	0.053652	0.0579441	0.0806925	0.0794049	0.0575149	0	0.155376	0.201731	0	0.0965735	0	0	0.0914229	0	0.0515059	0.093569	0.0446384	0.102153	0.0506475	0.0806925	0.17512	0.0931398	0.187567	0.548108	0.380285	0.102583	0	0	0	0	0	0	0	0	0	0	0	0	0	0	0	0	0	0	0
HoxA_238|mm9|chr6:52701840-52704692	0.213749	0.0549396	0	0	0.221475	0.06567	0.000429216	0.139066	0.000429216	0.0952859	0.118034	0.0523643	0.14207	0.0527935	0.126189	0.122756	0.108162	0.203877	0.0424924	0.0922814	0.0987196	0.186709	0.0480722	0.200873	0	0.0918522	0	0.677732	0.442521	0.527506	0	0	0	0	0	0	0	0	0	0	0	0	0	0	0	0	0	0	0
HoxA_239|mm9|chr6:52704693-52706024	0.0527935	0	0.0905645	0.138207	0.0502182	0.207311	0.113742	0	0.221475	0.162244	0.0515059	0.0459261	0.000429216	0.126189	0.105587	0.141641	0.0553688	0.106016	0.233923	0.149367	0.0626655	0.12576	0	0.0733959	0.114601	0.205594	0.173403	0.227484	0.128765	0.201731	0	0	0	0	0	0	0	0	0	0	0	0	0	0	0	0	0	0	0
HoxA_240|mm9|chr6:52706025-52718534	0	0	0	0.0442092	0.059661	0.25195	0	0.0806925	0	0.165677	0.0502182	0.157951	0	0.0772588	0.0914229	0.100007	0.0493598	0	0.147221	0.000429216	0.0390586	0.196581	0.0579441	0.10387	0.13692	0.277273	0.196152	0.281995	0	0.236927	0	0	0	0	0	0	0	0	0	0	0	0	0	0	0	0	0	0	0
HoxA_241|mm9|chr6:52718535-52721479	0.101295	0	0	0.0412047	0.0759712	0	0.0952859	0.0733959	0	0.0901353	0	0.0459261	0.118893	0.0442092	0.0794049	0.179412	0.142929	0.137349	0.119322	0	0.265685	0.0540812	0.0489306	0.124902	0.170828	0.100866	0.0660992	0.375993	0.262251	0.0579441	0	0	0	0	0	0	0	0	0	0	0	0	0	0	0	0	0	0	0
HoxA_243|mm9|chr6:52723090-52725748	0.0463553	0	0	0.130482	0.0326204	0.135203	0.0952859	0.0304743	0.0467845	0.199156	0.000429216	0.0849847	0.0789757	0.0849847	0.0858431	0.0399171	0.0515059	0.0454969	0.136491	0.0506475	0.151084	0.135203	0.0987196	0.164819	0.241219	0.20259	0.148938	0.378997	0.304743	0.176408	0	0	0	0	0	0	0	0	0	0	0	0	0	0	0	0	0	0	0
HoxA_248|mm9|chr6:52741675-52742100	0	0.12576	0.0502182	0.00901353	0	0.0562273	0	0.0459261	0.0515059	0.15881	0.102153	0.0635239	0	0.102153	0	0.0879892	0.110308	0	0.0952859	0.126189	0	0	0	0.245941	0.160097	0.199156	0.0673869	0.19701	0.146792	0.140783	0	0	0	0	0	0	0	0	0	0	0	0	0	0	0	0	0	0	0
HoxA_249|mm9|chr6:52742101-52748549	0.183275	0.0467845	0	0.0824094	0.0399171	0.212033	0	0.121897	0.139924	0.214608	0.156664	0.0454969	0.133486	0.256242	0.1425	0.121897	0.149367	0.229201	0	0.19143	0.0712498	0.337793	0.466557	0.206882	0.10387	0.260963	0.224051	0.736963	0.20259	0.491881	0	0	0	0	0	0	0	0	0	0	0	0	0	0	0	0	0	0	0
HoxA_251|mm9|chr6:52748770-52752905	0.148509	0	0	0.0845555	0.123614	0.118464	0	0.274269	0	0.193147	0.287575	0	0.292725	0.0987196	0.144646	0.107304	0	0.0806925	0.133057	0.204307	0.0515059	0.255813	0.806067	0.180271	0.137349	0.255383	0.589313	0.368696	0.333071	0.312898	0	0	0	0	0	0	0	0	0	0	0	0	0	0	0	0	0	0	0
HoxA_255|mm9|chr6:52759240-52771163	0.0549396	0.04378	0.0532227	0.0892769	0.0454969	0.104299	0.0287575	0.187996	0.0897061	0.274698	0.0884184	0.253237	0	0.0549396	0.157522	0.000429216	0.0467845	0.0412047	0.170399	0.121468	0.113742	0	0.0510767	0.315903	0.149367	0.194864	0.36655	0.248945	0.0939982	0.0703914	0	0	0	0	0	0	0	0	0	0	0	0	0	0	0	0	0	0	0
HoxA_256|mm9|chr6:52771164-52772646	0.151942	0.012018	0.0948567	0.0982904	0	0.156664	0.0914229	0.0390586	0.04378	0.0626655	0.293584	0	0.122756	0.0927106	0.105158	0.0403463	0.178554	0.0905645	0.275556	0.0373418	0.0480722	0.145075	0.177695	0.291437	0.184134	0.261392	0.037771	0.808642	0.311611	0.372559	0	0	0	0	0	0	0	0	0	0	0	0	0	0	0	0	0	0	0
HoxA_257|mm9|chr6:52772647-52777261	0.00343373	0.103012	0.0446384	0.100007	0.187138	0.136491	0.191859	0.272552	0.0510767	0.146363	0.150225	0.107304	0.0841263	0.10945	0.14207	0	0.101724	0.145504	0.208599	0.267831	0.297017	0.227914	0.462695	0.184563	0.294871	0.327062	0.484585	0.977324	0.264397	0.263968	0	0	0	0	0	0	0	0	0	0	0	0	0	0	0	0	0	0	0
HoxA_258|mm9|chr6:52777262-52778607	0.101724	0	0.158381	0.127906	0.104729	0.0527935	0.0446384	0.181558	0.105587	0.148079	0.14765	0.0957151	0.0472137	0.0549396	0.0583733	0.166106	0.173403	0.0854139	0.19701	0.275986	0.256671	0.366121	0.320624	0.454969	0.194005	0.345519	0.62365	0.847272	0.436083	0.369555	0	0	0	0	0	0	0	0	0	0	0	0	0	0	0	0	0	0	0
HoxA_262|mm9|chr6:52793374-52801167	0.113313	0.093569	0.0476429	0.308606	0	0.188426	0.108162	0.130482	0.049789	0.506475	0.127906	0.0472137	0	0.116747	0.13692	0.081551	0.0806925	0	0.182417	0.352815	0.315474	0.0897061	0	0.20817	0.0309035	0.436083	0.412905	0.210316	0.236498	0.287145	0	0	0	0	0	0	0	0	0	0	0	0	0	0	0	0	0	0	0
HoxA_263|mm9|chr6:52801169-52803285	0.397883	0.119322	0.0485014	0.150655	0.08756	0.11503	0.0970027	0.10387	0.203448	0.0948567	0.201731	0.362687	0.144646	0.410759	0.207311	0.299163	0.275127	0.406896	0.341226	0.502182	0.423207	0.397454	0.248516	0.184992	0.363546	0.78804	0.621934	0.820231	0.344231	0.522355	0	0	0	0	0	0	0	0	0	0	0	0	0	0	0	0	0	0	0
HoxA_264|mm9|chr6:52803286-52809464	0.0480722	0.0472137	0.097432	0.175978	0.0412047	0.19701	0.0442092	0.256242	0.0927106	0.194005	0.336505	0	0.303885	0.0849847	0.242936	0.124473	0.000429216	0.100436	0.0502182	0.194435	0.13692	0.1425	0.306031	0.264397	0.359254	0.477717	0.312898	0.280707	0.181558	0.0927106	0	0	0	0	0	0	0	0	0	0	0	0	0	0	0	0	0	0	0
HoxA_265|mm9|chr6:52809465-52817061	0.136061	0	0.0515059	0.0390586	0	0.0429216	0.000429216	0.168682	0	0.149367	0.0678161	0.146363	0	0.133486	0.0463553	0.0922814	0.168682	0.0467845	0.20817	0.00686745	0.20817	0.119751	0	0.285428	0.285428	0.351528	0.227055	0.0858431	0.0519351	0.137349	0	0	0	0	0	0	0	0	0	0	0	0	0	0	0	0	0	0	0
HoxA_267|mm9|chr6:52817090-52817285	0.0811218	0	0	0.0399171	0.0450676	0.133915	0	0.0485014	0.0429216	0	0	0	0	0	0.0781173	0.0360541	0	0	0.0721082	0	0	0	0.0459261	0	0.0424924	0.0459261	0.0343373	0.0884184	0.0862724	0.0450676	0	0	0	0	0	0	0	0	0	0	0	0	0	0	0	0	0	0	0
HoxA_268|mm9|chr6:52817286-52820895	0.203877	0.000429216	0.230489	0.146792	0.108162	0.185421	0	0.000429216	0.0433508	0.0562273	0.105587	0.0553688	0.222763	0.053652	0.147221	0.0566565	0.0605194	0.0403463	0.19143	0.242936	0.27341	0	0.115888	0.133057	0.101295	0.106016	0.196152	0.355391	0.400029	0.546821	0	0	0	0	0	0	0	0	0	0	0	0	0	0	0	0	0	0	0
HoxA_269|mm9|chr6:52820896-52831247	0.135632	0.00472137	0	0.116747	0	0.101724	0.0111596	0.0905645	0.101724	0.0506475	0.181558	0.100866	0.14765	0.246799	0.0738251	0.134345	0.0819802	0.179412	0.184992	0.0549396	0.0867016	0.343373	0.249374	0.115459	0.400029	0.122756	0.0944274	0.649403	0.31204	0.224051	0	0	0	0	0	0	0	0	0	0	0	0	0	0	0	0	0	0	0
HoxA_270|mm9|chr6:52831248-52832456	0.0909937	0	0.184563	0.0180271	0	0.265255	0	0.0909937	0	0	0.100436	0	0.363116	0.0957151	0.112455	0	0.118464	0.0485014	0	0.157093	0.0922814	0.10387	0.204736	0.0485014	0.0905645	0.212891	0.20774	0.222334	0.228343	0.340368	0	0	0	0	0	0	0	0	0	0	0	0	0	0	0	0	0	0	0
HoxA_272|mm9|chr6:52832471-52841533	0.0622363	0.104729	0	0.0493598	0	0.14207	0	0.0867016	0	0.282853	0.059661	0	0.0845555	0.0849847	0.141641	0.129623	0	0.103012	0.0540812	0.0407755	0.161814	0.0403463	0.222334	0.0467845	0.383719	0.414622	0.245082	0.333501	0.100436	0.389728	0	0	0	0	0	0	0	0	0	0	0	0	0	0	0	0	0	0	0
HoxA_273|mm9|chr6:52841534-52842038	0.394878	0	0.0545104	0	0.150655	0.142929	0.0523643	0	0.0390586	0.0291867	0	0	0.124473	0.0811218	0.0412047	0.0652408	0.130482	0.132198	0.0476429	0.0553688	0.0703914	0.174691	0.0970027	0.128765	0.134345	0.0927106	0.093569	0.318907	0.316332	0.235639	0	0	0	0	0	0	0	0	0	0	0	0	0	0	0	0	0	0	0
HoxA_274|mm9|chr6:52842039-52843690	0.0506475	0.000429216	0.144646	0.291867	0	0.107733	0.0927106	0.152372	0.000429216	0.324058	0.0467845	0	0.176408	0.122756	0	0.239502	0.0549396	0.0961443	0.141641	0.316761	0.0939982	0.0407755	0.0485014	0.456256	0.136061	0.123614	0.315474	0.388869	0.212033	0.274698	0	0	0	0	0	0	0	0	0	0	0	0	0	0	0	0	0	0	0
HoxA_277|mm9|chr6:52848364-52850692	0.336076	0.0527935	0.104299	0	0.0442092	0.0527935	0.101724	0.0519351	0.00386294	0	0.0871308	0.0236069	0	0.166965	0.187138	0.241648	0.0901353	0.275986	0.0982904	0.19701	0.12018	0.122326	0.135203	0.15881	0.16396	0.221046	0.24079	0.6949	0.194435	0.560985	0	0	0	0	0	0	0	0	0	0	0	0	0	0	0	0	0	0	0
HoxA_278|mm9|chr6:52850693-52851731	0.0433508	0.0686745	0	0.270406	0	0	0.100866	0.0746835	0	0.12061	0.00386294	0	0.0781173	0.0459261	0.0502182	0.142929	0.0939982	0.0476429	0.238215	0.0545104	0.240361	0	0.0618071	0.206024	0.13134	0.310752	0.194864	0.418485	0.200444	0.145075	0	0	0	0	0	0	0	0	0	0	0	0	0	0	0	0	0	0	0
HoxA_280|mm9|chr6:52858040-52858605	0.10945	0	0.000429216	0	0.0300451	0.0394878	0.0493598	0.0884184	0.165677	0.04378	0.104729	0.112025	0.155376	0.230489	0.0957151	0.0373418	0.233493	0	0.130052	0.182417	0.0742543	0.119751	0.278561	0.185421	0.269547	0.149367	0.15881	0.600044	0.505616	0.232635	0	0	0	0	0	0	0	0	0	0	0	0	0	0	0	0	0	0	0
HoxA_281|mm9|chr6:52858606-52865393	0.121897	0	0.206024	0.151942	0.0180271	0.161814	0.0905645	0.0510767	0.0952859	0.25152	0.0867016	0.165248	0.0433508	0.0540812	0.145504	0.16396	0.106016	0.16396	0.250233	0.0922814	0.51463	0.0545104	0.242507	0.138207	0.371272	0.375564	0.141641	0.0952859	0.135203	0.0965735	0	0	0	0	0	0	0	0	0	0	0	0	0	0	0	0	0	0	0
HoxA_284|mm9|chr6:52871142-52873703	0.132198	0.100866	0.159239	0.242507	0.139495	0.097432	0.0472137	0.235639	0.100866	0.121039	0.280278	0.0961443	0.140354	0.189284	0.206024	0	0.365263	0.242507	0.2953	0.226626	0.249804	0.399171	0.730096	0.293584	0.285428	0.462695	0.369125	1.0181	0.569569	0.3614	0	0	0	0	0	0	0	0	0	0	0	0	0	0	0	0	0	0	0
HoxA_285|mm9|chr6:52873704-52878849	0.0978612	0.0206024	0	0	0.000429216	0.0562273	0.00472137	0.0424924	0.033908	0	0.117605	0.112025	0.0326204	0.0416339	0.100436	0.00858431	0.0600902	0.110738	0.0927106	0.049789	0	0.0248945	0.0562273	0.0489306	0.0257529	0.110308	0.0648116	0.182417	0.108162	0.13692	0	0	0	0	0	0	0	0	0	0	0	0	0	0	0	0	0	0	0
HoxA_286|mm9|chr6:52878850-52881665	0.502612	0	0.0150225	0.0382002	0	0.0961443	0.0879892	0.0532227	0.103441	0.233493	0.341226	0	0.00171686	0.174691	0.0485014	0.143787	0.476859	0.245082	0.283282	0.21332	0.093569	0.239073	0.163102	0.134774	0.477288	0.0944274	0.284141	0.640819	0.286716	0.406038	0	0	0	0	0	0	0	0	0	0	0	0	0	0	0	0	0	0	0
HoxA_287|mm9|chr6:52881666-52885980	0.0446384	0.0424924	0.0982904	0.210316	0	0.0403463	0.0987196	0.218042	0.055798	0.23006	0.101295	0	0.0429216	0.0540812	0.114171	0.138637	0.15881	0.15881	0.138207	0.0390586	0.182417	0.184563	0.313757	0.354961	0.533944	0.142929	0.66228	0.679019	0.134774	0.175549	0	0	0	0	0	0	0	0	0	0	0	0	0	0	0	0	0	0	0
HoxA_288|mm9|chr6:52885981-52888326	0.053652	0	0.0978612	0.0480722	0	0.0802633	0.015881	0.0862724	0.00343373	0.260534	0.117176	0.0150225	0.154088	0.137349	0	0	0.286716	0.0927106	0.12576	0.0738251	0.14765	0.145933	0.0901353	0.149796	0.209886	0.298305	0.440375	0.0429216	0.253666	0.291867	0	0	0	0	0	0	0	0	0	0	0	0	0	0	0	0	0	0	0
HoxA_289|mm9|chr6:52888327-52890013	0.174262	0	0.177266	0.0789757	0.0399171	0.0579441	0.0459261	0.15323	0.0472137	0.106875	0.135203	0.097432	0.0424924	0.0764004	0.1807	0.077688	0.0991488	0.0527935	0.25152	0.0527935	0.105158	0.336934	0.212891	0.20774	0.167394	0.112884	0.436942	0.2189	0.305602	0.0446384	0	0	0	0	0	0	0	0	0	0	0	0	0	0	0	0	0	0	0
HoxA_290|mm9|chr6:52890014-52897320	0.0515059	0.0399171	0.0480722	0.0347665	0.0931398	0.264397	0.0678161	0.122326	0.053652	0.146792	0.174691	0.0399171	0.0351957	0.0957151	0.146363	0.0712498	0.0467845	0.129194	0.20817	0.0888476	0.217612	0.106445	0.119322	0.217612	0.357537	0.281995	0.360541	0.364833	0.0879892	0.00515059	0	0	0	0	0	0	0	0	0	0	0	0	0	0	0	0	0	0	0
HoxA_291|mm9|chr6:52897321-52911313	0.238215	0.0454969	0	0	0.112455	0.165677	0	0.127477	0	0.172545	0.1425	0.0532227	0.131769	0.111596	0.320624	0.198727	0.0605194	0.177695	0.18585	0.33908	0.249374	0.0399171	0.423636	0.225338	0.215037	0.32277	0.141641	0.149367	0.234352	0.184134	0	0	0	0	0	0	0	0	0	0	0	0	0	0	0	0	0	0	0
HoxA_292|mm9|chr6:52911314-52914397	0.0909937	0.0489306	0.0399171	0.0918522	0.000429216	0.231776	0.0845555	0.113313	0.179412	0.248945	0.0901353	0.0480722	0.130911	0.0733959	0.309035	0.212462	0.209886	0	0.0892769	0.133057	0.169111	0.195722	0.284141	0.247657	0.463124	0.345089	0.397454	0.573432	0.14765	0.247228	0	0	0	0	0	0	0	0	0	0	0	0	0	0	0	0	0	0	0
HoxA_293|mm9|chr6:52914398-52918137	0.033908	0	0.0682453	0.077688	0.0407755	0.329638	0.105158	0.169969	0.0472137	0.197439	0.336076	0.197439	0.188855	0.204736	0.0888476	0.205165	0.180271	0.277703	0.472996	0.170399	0.231776	0.367838	0.555405	0.651549	0.774734	0.627943	0.384577	0.805638	0.343373	0.490164	0	0	0	0	0	0	0	0	0	0	0	0	0	0	0	0	0	0	0
HoxA_295|mm9|chr6:52918252-52919700	0.204736	0	0.0489306	0.0849847	0	0.0948567	0.131769	0.0523643	0.0712498	0.271264	0.256671	0.203448	0.122326	0.272123	0.224051	0.110308	0.0952859	0.296159	0.38286	0.0463553	0.15323	0.266543	0.320624	0.299163	0.156664	0.511625	0.109021	0.555834	0.27899	0.494456	0	0	0	0	0	0	0	0	0	0	0	0	0	0	0	0	0	0	0
HoxA_296|mm9|chr6:52919701-52924303	0.221905	0	0.0502182	0.000429216	0.077688	0.21332	0.0442092	0.109879	0.0703914	0.0416339	0.209028	0.128765	0.0794049	0.179841	0.194435	0.0781173	0.340368	0.119751	0.163531	0.0407755	0.10387	0.159668	0.593605	0	0.397883	0.291008	0.219329	0.740397	0.385436	0.366121	0	0	0	0	0	0	0	0	0	0	0	0	0	0	0	0	0	0	0
HoxA_297|mm9|chr6:52924304-52933041	0.0858431	0.0394878	0.0545104	0.0485014	0	0.0472137	0.1425	0.0519351	0.053652	0.323629	0.0828386	0.0304743	0.0751127	0.102153	0.195293	0.117605	0.132198	0.396166	0.012018	0.236069	0.204307	0.103441	0.159239	0.179412	0.184134	0.374705	0.513771	0.735676	0.132198	0.403034	0	0	0	0	0	0	0	0	0	0	0	0	0	0	0	0	0	0	0
HoxA_298|mm9|chr6:52933042-52942459	0.128765	0	0.000858431	0	0	0.112884	0.203448	0.0965735	0.0609486	0.20817	0.444667	0	0.216325	0.218471	0.1425	0.0939982	0.100436	0.0424924	0.180271	0.150225	0.122326	0	0.479863	0.27384	0.0519351	0.187138	0.249374	0.404321	0.152801	0.255383	0	0	0	0	0	0	0	0	0	0	0	0	0	0	0	0	0	0	0
HoxA_302|mm9|chr6:52952345-52960689	0.059661	0	0	0.12018	0.0549396	0	0	0.188855	0.0982904	0.211603	0.219329	0	0.0515059	0.0575149	0.223192	0.202161	0.199585	0.0510767	0.10945	0.093569	0.137778	0.0433508	0.0532227	0.148509	0.358824	0.0592318	0.323629	0.0553688	0.0454969	0.182846	0	0	0	0	0	0	0	0	0	0	0	0	0	0	0	0	0	0	0
HoxA_303|mm9|chr6:52960690-52967527	0	0	0.0373418	0.183704	0.0523643	0.257959	0	0.0394878	0.0867016	0.292296	0.157522	0.154088	0.00300451	0.0944274	0.0463553	0.179841	0	0.000429216	0.233064	0.200444	0	0.149367	0.154088	0.144216	0.322341	0.205165	0.253237	0.1425	0.340368	0.053652	0	0	0	0	0	0	0	0	0	0	0	0	0	0	0	0	0	0	0
HoxA_304|mm9|chr6:52967528-52968961	0.000429216	0	0.0459261	0.0759712	0.0502182	0.104299	0.0897061	0.0630947	0.0472137	0.182417	0.136061	0.110308	0.0515059	0.06567	0.0480722	0.0450676	0.0493598	0.272981	0.0832678	0.0373418	0.135632	0.0399171	0.0982904	0.18585	0.0296159	0.347665	0.0412047	0.0828386	0.121039	0	0	0	0	0	0	0	0	0	0	0	0	0	0	0	0	0	0	0	0
HoxA_308|mm9|chr6:52979969-52985775	0.0433508	0.0480722	0.0446384	0.0922814	0.04378	0	0	0	0.0283282	0.171686	0	0.111167	0.0450676	0	0.226197	0.0459261	0	0.0399171	0	0.16439	0.0420631	0.127048	0.0798341	0.0476429	0.0897061	0.0527935	0.139924	0.210316	0.0424924	0.141212	0	0	0	0	0	0	0	0	0	0	0	0	0	0	0	0	0	0	0
HoxA_311|mm9|chr6:52990950-53001211	0.00515059	0.0527935	0	0	0	0.0635239	0.0390586	0	0	0.08756	0	0.104299	0	0.0566565	0	0.1425	0.0454969	0	0.0832678	0	0.0905645	0	0.0472137	0	0.151513	0.0927106	0.0794049	0	0.0485014	0.200873	0	0	0	0	0	0	0	0	0	0	0	0	0	0	0	0	0	0	0
HoxA_316|mm9|chr6:53013811-53020160	0	0	0.113313	0	0	0	0.0914229	0.0356249	0	0.000858431	0.0540812	0.000429216	0	0.0442092	0	0.00257529	0	0.0566565	0	0	0	0	0	0	0	0.0510767	0.0553688	0.2953	0	0.0510767	0	0	0	0	0	0	0	0	0	0	0	0	0	0	0	0	0	0	0
HoxA_317|mm9|chr6:53020161-53021219	0	0	0.0485014	0.0545104	0.0420631	0.10387	0	0.206882	0	0.0630947	0	0	0	0	0.160527	0.0605194	0.126189	0.000429216	0.0819802	0	0.154518	0.0506475	0.144646	0.0952859	0	0.111596	0.0824094	0.0515059	0	0	0	0	0	0	0	0	0	0	0	0	0	0	0	0	0	0	0	0	0
HoxA_322|mm9|chr6:53026446-53031824	0.0931398	0.0493598	0	0	0	0.0523643	0	0.0407755	0.0519351	0.049789	0.0944274	0	0.0519351	0.0871308	0	0	0.0485014	0	0.208599	0.0137349	0.0583733	0.0540812	0.0570857	0.0480722	0	0.139924	0.0519351	0.205594	0.132198	0.184134	0	0	0	0	0	0	0	0	0	0	0	0	0	0	0	0	0	0	0
HoxA_323|mm9|chr6:53031825-53033187	0.0562273	0	0	0.132628	0.0493598	0.059661	0	0	0.0467845	0.0562273	0.012018	0	0.10945	0.15323	0	0	0.0519351	0.0493598	0	0.0450676	0	0.0592318	0.0970027	0.0532227	0.0905645	0.0630947	0.163102	0.104299	0.000429216	0.0111596	0	0	0	0	0	0	0	0	0	0	0	0	0	0	0	0	0	0	0
HoxA_324|mm9|chr6:53033188-53035208	0.0450676	0	0	0	0.0412047	0.0549396	0	0.0905645	0	0	0.103441	0	0.0403463	0	0	0	0	0	0	0.106445	0.04378	0	0.261822	0	0.148938	0.0549396	0.0566565	0.0283282	0.0939982	0	0	0	0	0	0	0	0	0	0	0	0	0	0	0	0	0	0	0	0
HoxA_325|mm9|chr6:53035209-53036923	0.0424924	0	0.152372	0	0	0.0476429	0	0.04378	0	0.0223192	0	0	0.0914229	0.0480722	0	0.0879892	0.0300451	0	0.101295	0.0510767	0	0	0	0.0343373	0	0.0450676	0.0373418	0.0519351	0.0982904	0.145075	0	0	0	0	0	0	0	0	0	0	0	0	0	0	0	0	0	0	0
HoxA_327|mm9|chr6:53039978-53044657	0	0	0.0506475	0.242507	0	0	0	0.0403463	0.102583	0	0.0811218	0.220188	0	0	0.0583733	0.0433508	0	0.104299	0	0	0	0	0.0472137	0.102153	0.0283282	0.0733959	0.0819802	0.163102	0.105587	0.0884184	0	0	0	0	0	0	0	0	0	0	0	0	0	0	0	0	0	0	0
[truncated: 114 more columns]
