# Supplementary material for: Clustering of Tissue-Specific Sub-TADs Accompanies the Regulation of HoxA Genes in Developing Limbs
Source: PLoS Genet. 2013 Dec 26;9(12):e1004018. doi: 10.1371/journal.pgen.1004018 (PMC3873244; doi:10.1371/journal.pgen.1004018)
Supplement: Table S17 — Mouse 5C results for the distal limb of Shh−/− replicate 1 anchored “cluster R” design (using the 3C library protocol for a small number of cells). First biological replicate of the Shh−/− distal limb 5C dataset presented in matrix format. This 5C data is shown in Figure S3 (top), and was generated from Shh−/− distal limbs 3C libraries produced with a 3C protocol for a small number of cells (see Materials and Methods). Predicted EcoRI restriction fragments and corresponding genomic regions are named at the top of each column and on the left of each row. Intersecting rows and columns identify the pair-wise contacts corresponding to interaction frequencies. The 5C data was filtered as described in Materials and Methods, and is normalized based on the number of sequence reads per 1,000. (XLSX) [file pgen.1004018.s025.xlsx]

## Sheet: Table S17.Shh distal limb rep.1
Table S17. Mouse 5C results for the distal limb of Shh-/- replicate 1 anchored "cluster R" design (using the 3C library protocol for a small number of cells)
	HoxA_64|mm9|chr6:52099907-52102168	HoxA_65|mm9|chr6:52102168-52102347	HoxA_66|mm9|chr6:52102347-52102627	HoxA_67|mm9|chr6:52102627-52106574	HoxA_68|mm9|chr6:52106574-52114833	HoxA_69|mm9|chr6:52114833-52118412	HoxA_70|mm9|chr6:52118412-52118617	HoxA_71|mm9|chr6:52118617-52119970	HoxA_72|mm9|chr6:52119970-52120434	HoxA_73|mm9|chr6:52120434-52121814	HoxA_74|mm9|chr6:52121814-52125015	HoxA_75|mm9|chr6:52125015-52128991	HoxA_76|mm9|chr6:52128991-52130453	HoxA_77|mm9|chr6:52130453-52137259	HoxA_78|mm9|chr6:52137259-52138976	HoxA_79|mm9|chr6:52138976-52139489	HoxA_81|mm9|chr6:52140604-52146677	HoxA_82|mm9|chr6:52146677-52147259	HoxA_85|mm9|chr6:52156546-52158195	HoxA_86|mm9|chr6:52158195-52162386	HoxA_87|mm9|chr6:52162386-52163901	HoxA_91|mm9|chr6:52166258-52172097	HoxA_92|mm9|chr6:52172097-52173708	HoxA_93|mm9|chr6:52173708-52179119	HoxA_95|mm9|chr6:52179845-52182847	HoxA_97|mm9|chr6:52188276-52189337	HoxA_99|mm9|chr6:52193142-52202193	HoxA_100|mm9|chr6:52202193-52208129	HoxA_101|mm9|chr6:52208129-52213464	HoxA_102|mm9|chr6:52213464-52215697	HoxA_103|mm9|chr6:52215697-52216109	HoxA_104|mm9|chr6:52216109-52218312	HoxA_105|mm9|chr6:52218312-52218603	HoxA_106|mm9|chr6:52218603-52232379	HoxA_107|mm9|chr6:52232379-52239458	HoxA_108|mm9|chr6:52239458-52240301	HoxA_109|mm9|chr6:52240301-52240552	HoxA_113|mm9|chr6:52244253-52247080	HoxA_114|mm9|chr6:52247080-52247369	HoxA_115|mm9|chr6:52247369-52248708	HoxA_117|mm9|chr6:52249859-52251201	HoxA_118|mm9|chr6:52251201-52260690	HoxA_119|mm9|chr6:52260690-52262318	HoxA_120|mm9|chr6:52262318-52262666	HoxA_121|mm9|chr6:52262666-52263361	HoxA_122|mm9|chr6:52263361-52265393	HoxA_123|mm9|chr6:52265393-52268866	HoxA_124|mm9|chr6:52268866-52271073	HoxA_125|mm9|chr6:52271073-52271271
HoxA_64|mm9|chr6:52099907-52102168	0	0	0	0	0	0	0	0	0	0	0	0	0	0	0	0	0	0	0	0	0	0	0	0	0	0	0	0	0	0	0.499461	0.815729	0.649818	0.190106	0.416506	0.457407	0.266149	0.489092	0.219486	0.139987	0.308779	0.766762	0.534602	0.445886	0.917695	0.675741	0.36293	1.38202	0.304746
HoxA_65|mm9|chr6:52102168-52102347	0	0	0	0	0	0	0	0	0	0	0	0	0	0	0	0	0	0	0	0	0	0	0	0	0	0	0	0	0	0	0.249442	0.6671	0.37618	0.050695	0.0950531	0.301866	0.200476	0.106575	0.0812272	0.043206	0.283431	0.237921	0.243682	0.173976	0.355441	0.372147	0.240225	0.324909	0.3468
HoxA_66|mm9|chr6:52102347-52102627	0	0	0	0	0	0	0	0	0	0	0	0	0	0	0	0	0	0	0	0	0	0	0	0	0	0	0	0	0	0	0.225823	0.631383	0.585297	0.131346	0.161302	0.176856	0.331822	0.150357	0.178585	0.0604884	0.120401	0.906749	0.54958	0.712611	0.455679	0.478146	0.185498	0.665372	0.342767
HoxA_67|mm9|chr6:52102627-52106574	0	0	0	0	0	0	0	0	0	0	0	0	0	0	0	0	0	0	0	0	0	0	0	0	0	0	0	0	0	0	0.514439	0.95802	0.437821	0.129618	0.0806512	0.232736	0.128466	0.226399	0.225247	0.247714	0.112912	0.388278	0.401528	0.322029	0.479298	0.283431	0.281703	0.393462	0.640025
HoxA_68|mm9|chr6:52106574-52114833	0	0	0	0	0	0	0	0	0	0	0	0	0	0	0	0	0	0	0	0	0	0	0	0	0	0	0	0	0	0	0.611221	0.864696	0.462592	0.0800751	0.111759	0.202204	0.142868	0.151509	0.167063	0.268453	0.23216	0.675741	0.259812	0.308779	0.289192	0.610644	0.185498	0.209117	0.240801
HoxA_69|mm9|chr6:52114833-52118412	0	0	0	0	0	0	0	0	0	0	0	0	0	0	0	0	0	0	0	0	0	0	0	0	0	0	0	0	0	0	0.574351	0.903293	0.143444	0.101966	0.13077	0.322029	0.0823794	0.270181	0.157846	0.172248	0.154389	0.273062	0.534026	0.179737	0.184922	0.765034	0.293801	0.495429	0.0351409
HoxA_70|mm9|chr6:52118412-52118617	0	0	0	0	0	0	0	0	0	0	0	0	0	0	0	0	0	0	0	0	0	0	0	0	0	0	0	0	0	0	0.569167	0.611797	0.256932	0.178009	0.18953	0.582993	0.0915967	0.0455103	0.216606	0.227551	0.0841076	0.17052	0.356017	0.17052	0.233312	0.437244	0.266149	0.572623	0.229856
HoxA_71|mm9|chr6:52118617-52119970	0	0	0	0	0	0	0	0	0	0	0	0	0	0	0	0	0	0	0	0	0	0	0	0	0	0	0	0	0	0	0.566862	0.914238	0.437244	0.0633688	0.232736	0.036293	0.155542	0.111759	0.0967814	0.135955	0.0818033	0.288616	0.284007	0.344496	0.479298	0.554765	0.214302	0.407864	0.357745
HoxA_72|mm9|chr6:52119970-52120434	0	0	0	0	0	0	0	0	0	0	0	0	0	0	0	0	0	0	0	0	0	0	0	0	0	0	0	0	0	0	0.220639	1.04098	0.120401	0.214878	0.268453	0.182617	0.222943	0.0685535	0.179161	0	0.0760425	0.239073	0.450494	0.152661	0.201628	0.200476	0.25866	0.177433	0.112912
HoxA_73|mm9|chr6:52120434-52121814	0	0	0	0	0	0	0	0	0	0	0	0	0	0	0	0	0	0	0	0	0	0	0	0	0	0	0	0	0	0	0.313387	1.42176	0.478146	0.0892923	0.250595	0.220639	0.202204	0.438397	0.159574	0.144596	0.18953	0.260964	0.273062	0.356593	0.3733	0.44819	0.326637	0.294377	0.213726
HoxA_74|mm9|chr6:52121814-52125015	0	0	0	0	0	0	0	0	0	0	0	0	0	0	0	0	0	0	0	0	0	0	0	0	0	0	0	0	0	0	0.528841	0.510407	0.284007	0.0841076	0.195291	0.0829555	0.210845	0.111183	0.153813	0.142868	0.13077	0.323757	0.388278	0.516743	0.615253	0.423995	0.383669	0.213149	0.118672
HoxA_75|mm9|chr6:52125015-52128991	0	0	0	0	0	0	0	0	0	0	0	0	0	0	0	0	0	0	0	0	0	0	0	0	0	0	0	0	0	0	0.0236193	0.327789	0.194139	0.148629	0.0852598	0.254051	0.0420538	0.13365	0.0213149	0.123857	0.0841076	0.248866	0.208541	0.294377	0.471233	0.235617	0.165911	0.289768	0.198747
HoxA_76|mm9|chr6:52128991-52130453	0	0	0	0	0	0	0	0	0	0	0	0	0	0	0	0	0	0	0	0	0	0	0	0	0	0	0	0	0	0	0.278823	0.357169	0.115792	0.118672	0.111183	0.123857	0.118096	0.0783468	0.222367	0.243106	0.237921	0.407288	0.434364	0.0512711	0.471233	0.547852	0.256932	0.43206	0.0380213
HoxA_77|mm9|chr6:52130453-52137259	0	0	0	0	0	0	0	0	0	0	0	0	0	0	0	0	0	0	0	0	0	0	0	0	0	0	0	0	0	0	0.266725	0.295529	0.0645209	0.0311083	0.111183	0.1734	0.072586	0.197595	0.11752	0.0950531	1.1994	0.136531	0.3733	0.0990857	0.239649	0.132498	0.240801	0.222943	0.118672
HoxA_78|mm9|chr6:52137259-52138976	0	0	0	0	0	0	0	0	0	0	0	0	0	0	0	0	0	0	0	0	0	0	0	0	0	0	0	0	0	0	0.375028	0.292072	0.198747	0.146324	0.13365	0.192987	0.122129	0.256932	0.183193	0.246562	0.203356	0.124433	0.258084	0.1469	0.209693	0.236769	0.214878	0.0299561	0.126161
HoxA_79|mm9|chr6:52138976-52139489	0	0	0	0	0	0	0	0	0	0	0	0	0	0	0	0	0	0	0	0	0	0	0	0	0	0	0	0	0	0	0.324333	0.368115	0.345648	0.0420538	0.464896	0	0.24829	0.249442	0.462016	0.0489668	0	0.145748	0.396343	0.161302	0.192411	0.221791	0.151509	0.191835	0.172248
HoxA_81|mm9|chr6:52140604-52146677	0	0	0	0	0	0	0	0	0	0	0	0	0	0	0	0	0	0	0	0	0	0	0	0	0	0	0	0	0	0	0.406712	0.550732	0.211997	0.135379	0.0881402	0.285736	0	0.210269	0.210269	0.282855	0.163031	0.403832	0.297833	0.13365	0.185498	0.277094	0.195291	0.383669	0.161302
HoxA_82|mm9|chr6:52146677-52147259	0	0	0	0	0	0	0	0	0	0	0	0	0	0	0	0	0	0	0	0	0	0	0	0	0	0	0	0	0	0	0.572623	0.398647	0.426875	0.0529993	0.0339887	0.0783468	0.0777708	0.419962	0.0443581	0.273638	0.329518	0.871032	0.231584	0.608916	0.303018	0.220639	0.0760425	0.289192	0.105999
HoxA_85|mm9|chr6:52156546-52158195	0	0	0	0	0	0	0	0	0	0	0	0	0	0	0	0	0	0	0	0	0	0	0	0	0	0	0	0	0	0	0.432636	0.468929	0.3203	0.401528	0.14114	0.252899	0	0.131922	0.132498	0.142868	0	0.207389	0.425147	0.527113	0.603155	0.274214	0.161878	0.291496	0.350833
HoxA_86|mm9|chr6:52158195-52162386	0	0	0	0	0	0	0	0	0	0	0	0	0	0	0	0	0	0	0	0	0	0	0	0	0	0	0	0	0	0	0.122705	0.336431	0.441277	0.11752	0.0426299	0.312235	0	0.334126	0.128466	4.54066	0.18953	0.225247	0.264421	0.296681	0.206813	0.489668	0.0426299	0.219486	0.297257
HoxA_87|mm9|chr6:52162386-52163901	0	0	0	0	0	0	0	0	0	0	0	0	0	0	0	0	0	0	0	0	0	0	0	0	0	0	0	0	0	0	0.299561	0.738534	0.346224	0.0818033	0.417658	0.192987	0.0524233	0.0823794	0.0518472	0.137107	0.0409017	0.153237	0.194139	0.079499	0.399223	0.372724	0.176856	0.248866	0.132498
HoxA_91|mm9|chr6:52166258-52172097	0	0	0	0	0	0	0	0	0	0	0	0	0	0	0	0	0	0	0	0	0	0	0	0	0	0	0	0	0	0	0.553036	0.596819	0.273062	0.0766186	0.120401	0.312235	0.234464	0.278246	0.27479	0.292648	0.275942	0.328365	0.829555	0.298409	0.426299	0.105423	0.394038	0.36293	0.167063
HoxA_92|mm9|chr6:52172097-52173708	0	0	0	0	0	0	0	0	0	0	0	0	0	0	0	0	0	0	0	0	0	0	0	0	0	0	0	0	0	0	0.308203	0.462592	0.46144	0.139987	0.195291	0.289192	0.215454	0.210845	0.0518472	0.14114	0.282279	0.544395	0.780588	0.491396	0.183193	0.327789	0.132498	0.611797	0.0662492
HoxA_93|mm9|chr6:52173708-52179119	0	0	0	0	0	0	0	0	0	0	0	0	0	0	0	0	0	0	0	0	0	0	0	0	0	0	0	0	0	0	0.285736	1.1994	0.228128	0.213726	0.369267	0.112912	0.0155542	0.106575	0.233888	0.100814	0.113488	0.543819	0.356593	0.294377	0.363506	0.387702	0.350833	0.524809	0.338735
HoxA_95|mm9|chr6:52179845-52182847	0	0	0	0	0	0	0	0	0	0	0	0	0	0	0	0	0	0	0	0	0	0	0	0	0	0	0	0	0	0	0.332974	0.871032	0.440125	0.164759	0.29092	0.31454	0.264997	0.136531	0.0351409	0.303594	0.183769	0.514439	0.195867	0.188378	0.359474	0.241377	0.462592	0.24541	0.168215
HoxA_97|mm9|chr6:52188276-52189337	0	0	0	0	0	0	0	0	0	0	0	0	0	0	0	0	0	0	0	0	0	0	0	0	0	0	0	0	0	0	0.300714	1.56751	0.568015	0.165335	0.322029	0.446462	0.173976	0.395767	0.0224671	0.0996618	0.0829555	0.352561	0.419962	0.322029	0.510407	0.367539	0.209693	0.860087	0.29092
HoxA_99|mm9|chr6:52193142-52202193	0	0	0	0	0	0	0	0	0	0	0	0	0	0	0	0	0	0	0	0	0	0	0	0	0	0	0	0	0	0	1.25355	2.91784	1.63549	0.302442	0.525385	0.7201	0.366387	0.660187	0.270757	0.459136	0.372147	0.841652	1.185	0.629655	0.895804	1.23223	0.961477	1.26565	0.814577
HoxA_100|mm9|chr6:52202193-52208129	0	0	0	0	0	0	0	0	0	0	0	0	0	0	0	0	0	0	0	0	0	0	0	0	0	0	0	0	0	0	2.07158	2.66437	2.29741	0.741991	0.392886	0.512711	0.31742	1.03579	0.490244	0.651546	0.627351	2.20408	1.79506	1.26565	1.37453	1.68273	0.917695	1.45633	0.56283
HoxA_101|mm9|chr6:52208129-52213464	0	0	0	0	0	0	0	0	0	0	0	0	0	0	0	0	0	0	0	0	0	0	0	0	0	0	0	0	0	0	4.35343	4.84253	3.29172	0.972999	1.16195	0.895804	0.703393	0.936706	0.483907	0.66422	0.756393	2.4662	1.48917	1.54562	2.06755	2.04163	1.83309	1.31461	1.43156
HoxA_102|mm9|chr6:52213464-52215697	0	0	0	0	0	0	0	0	0	0	0	0	0	0	0	0	0	0	0	0	0	0	0	0	0	0	0	0	0	0	3.68173	4.34767	3.02499	0.555341	0.882554	0.717795	0.814001	1.22878	0.638296	0.829555	0.596819	1.68676	2.08022	1.28523	2.22367	1.50875	0.829555	1.24664	0.891195
HoxA_103|mm9|chr6:52215697-52216109	0.499461	0.249442	0.225823	0.514439	0.611221	0.574351	0.569167	0.566862	0.220639	0.313387	0.528841	0.0236193	0.278823	0.266725	0.375028	0.324333	0.406712	0.572623	0.432636	0.122705	0.299561	0.553036	0.308203	0.285736	0.332974	0.300714	1.25355	2.07158	4.35343	3.68173	0	0	0	0	0	0	0	0	0	0	0	0	0	0	0	0	0	0	0
HoxA_104|mm9|chr6:52216109-52218312	0.815729	0.6671	0.631383	0.95802	0.864696	0.903293	0.611797	0.914238	1.04098	1.42176	0.510407	0.327789	0.357169	0.295529	0.292072	0.368115	0.550732	0.398647	0.468929	0.336431	0.738534	0.596819	0.462592	1.1994	0.871032	1.56751	2.91784	2.66437	4.84253	4.34767	0	0	0	0	0	0	0	0	0	0	0	0	0	0	0	0	0	0	0
HoxA_105|mm9|chr6:52218312-52218603	0.649818	0.37618	0.585297	0.437821	0.462592	0.143444	0.256932	0.437244	0.120401	0.478146	0.284007	0.194139	0.115792	0.0645209	0.198747	0.345648	0.211997	0.426875	0.3203	0.441277	0.346224	0.273062	0.46144	0.228128	0.440125	0.568015	1.63549	2.29741	3.29172	3.02499	0	0	0	0	0	0	0	0	0	0	0	0	0	0	0	0	0	0	0
HoxA_106|mm9|chr6:52218603-52232379	0.190106	0.050695	0.131346	0.129618	0.0800751	0.101966	0.178009	0.0633688	0.214878	0.0892923	0.0841076	0.148629	0.118672	0.0311083	0.146324	0.0420538	0.135379	0.0529993	0.401528	0.11752	0.0818033	0.0766186	0.139987	0.213726	0.164759	0.165335	0.302442	0.741991	0.972999	0.555341	0	0	0	0	0	0	0	0	0	0	0	0	0	0	0	0	0	0	0
HoxA_107|mm9|chr6:52232379-52239458	0.416506	0.0950531	0.161302	0.0806512	0.111759	0.13077	0.18953	0.232736	0.268453	0.250595	0.195291	0.0852598	0.111183	0.111183	0.13365	0.464896	0.0881402	0.0339887	0.14114	0.0426299	0.417658	0.120401	0.195291	0.369267	0.29092	0.322029	0.525385	0.392886	1.16195	0.882554	0	0	0	0	0	0	0	0	0	0	0	0	0	0	0	0	0	0	0
HoxA_108|mm9|chr6:52239458-52240301	0.457407	0.301866	0.176856	0.232736	0.202204	0.322029	0.582993	0.036293	0.182617	0.220639	0.0829555	0.254051	0.123857	0.1734	0.192987	0	0.285736	0.0783468	0.252899	0.312235	0.192987	0.312235	0.289192	0.112912	0.31454	0.446462	0.7201	0.512711	0.895804	0.717795	0	0	0	0	0	0	0	0	0	0	0	0	0	0	0	0	0	0	0
HoxA_109|mm9|chr6:52240301-52240552	0.266149	0.200476	0.331822	0.128466	0.142868	0.0823794	0.0915967	0.155542	0.222943	0.202204	0.210845	0.0420538	0.118096	0.072586	0.122129	0.24829	0	0.0777708	0	0	0.0524233	0.234464	0.215454	0.0155542	0.264997	0.173976	0.366387	0.31742	0.703393	0.814001	0	0	0	0	0	0	0	0	0	0	0	0	0	0	0	0	0	0	0
HoxA_113|mm9|chr6:52244253-52247080	0.489092	0.106575	0.150357	0.226399	0.151509	0.270181	0.0455103	0.111759	0.0685535	0.438397	0.111183	0.13365	0.0783468	0.197595	0.256932	0.249442	0.210269	0.419962	0.131922	0.334126	0.0823794	0.278246	0.210845	0.106575	0.136531	0.395767	0.660187	1.03579	0.936706	1.22878	0	0	0	0	0	0	0	0	0	0	0	0	0	0	0	0	0	0	0
HoxA_114|mm9|chr6:52247080-52247369	0.219486	0.0812272	0.178585	0.225247	0.167063	0.157846	0.216606	0.0967814	0.179161	0.159574	0.153813	0.0213149	0.222367	0.11752	0.183193	0.462016	0.210269	0.0443581	0.132498	0.128466	0.0518472	0.27479	0.0518472	0.233888	0.0351409	0.0224671	0.270757	0.490244	0.483907	0.638296	0	0	0	0	0	0	0	0	0	0	0	0	0	0	0	0	0	0	0
HoxA_115|mm9|chr6:52247369-52248708	0.139987	0.043206	0.0604884	0.247714	0.268453	0.172248	0.227551	0.135955	0	0.144596	0.142868	0.123857	0.243106	0.0950531	0.246562	0.0489668	0.282855	0.273638	0.142868	4.54066	0.137107	0.292648	0.14114	0.100814	0.303594	0.0996618	0.459136	0.651546	0.66422	0.829555	0	0	0	0	0	0	0	0	0	0	0	0	0	0	0	0	0	0	0
HoxA_117|mm9|chr6:52249859-52251201	0.308779	0.283431	0.120401	0.112912	0.23216	0.154389	0.0841076	0.0818033	0.0760425	0.18953	0.13077	0.0841076	0.237921	1.1994	0.203356	0	0.163031	0.329518	0	0.18953	0.0409017	0.275942	0.282279	0.113488	0.183769	0.0829555	0.372147	0.627351	0.756393	0.596819	0	0	0	0	0	0	0	0	0	0	0	0	0	0	0	0	0	0	0
HoxA_118|mm9|chr6:52251201-52260690	0.766762	0.237921	0.906749	0.388278	0.675741	0.273062	0.17052	0.288616	0.239073	0.260964	0.323757	0.248866	0.407288	0.136531	0.124433	0.145748	0.403832	0.871032	0.207389	0.225247	0.153237	0.328365	0.544395	0.543819	0.514439	0.352561	0.841652	2.20408	2.4662	1.68676	0	0	0	0	0	0	0	0	0	0	0	0	0	0	0	0	0	0	0
HoxA_119|mm9|chr6:52260690-52262318	0.534602	0.243682	0.54958	0.401528	0.259812	0.534026	0.356017	0.284007	0.450494	0.273062	0.388278	0.208541	0.434364	0.3733	0.258084	0.396343	0.297833	0.231584	0.425147	0.264421	0.194139	0.829555	0.780588	0.356593	0.195867	0.419962	1.185	1.79506	1.48917	2.08022	0	0	0	0	0	0	0	0	0	0	0	0	0	0	0	0	0	0	0
HoxA_120|mm9|chr6:52262318-52262666	0.445886	0.173976	0.712611	0.322029	0.308779	0.179737	0.17052	0.344496	0.152661	0.356593	0.516743	0.294377	0.0512711	0.0990857	0.1469	0.161302	0.13365	0.608916	0.527113	0.296681	0.079499	0.298409	0.491396	0.294377	0.188378	0.322029	0.629655	1.26565	1.54562	1.28523	0	0	0	0	0	0	0	0	0	0	0	0	0	0	0	0	0	0	0
HoxA_121|mm9|chr6:52262666-52263361	0.917695	0.355441	0.455679	0.479298	0.289192	0.184922	0.233312	0.479298	0.201628	0.3733	0.615253	0.471233	0.471233	0.239649	0.209693	0.192411	0.185498	0.303018	0.603155	0.206813	0.399223	0.426299	0.183193	0.363506	0.359474	0.510407	0.895804	1.37453	2.06755	2.22367	0	0	0	0	0	0	0	0	0	0	0	0	0	0	0	0	0	0	0
HoxA_122|mm9|chr6:52263361-52265393	0.675741	0.372147	0.478146	0.283431	0.610644	0.765034	0.437244	0.554765	0.200476	0.44819	0.423995	0.235617	0.547852	0.132498	0.236769	0.221791	0.277094	0.220639	0.274214	0.489668	0.372724	0.105423	0.327789	0.387702	0.241377	0.367539	1.23223	1.68273	2.04163	1.50875	0	0	0	0	0	0	0	0	0	0	0	0	0	0	0	0	0	0	0
HoxA_123|mm9|chr6:52265393-52268866	0.36293	0.240225	0.185498	0.281703	0.185498	0.293801	0.266149	0.214302	0.25866	0.326637	0.383669	0.165911	0.256932	0.240801	0.214878	0.151509	0.195291	0.0760425	0.161878	0.0426299	0.176856	0.394038	0.132498	0.350833	0.462592	0.209693	0.961477	0.917695	1.83309	0.829555	0	0	0	0	0	0	0	0	0	0	0	0	0	0	0	0	0	0	0
HoxA_124|mm9|chr6:52268866-52271073	1.38202	0.324909	0.665372	0.393462	0.209117	0.495429	0.572623	0.407864	0.177433	0.294377	0.213149	0.289768	0.43206	0.222943	0.0299561	0.191835	0.383669	0.289192	0.291496	0.219486	0.248866	0.36293	0.611797	0.524809	0.24541	0.860087	1.26565	1.45633	1.31461	1.24664	0	0	0	0	0	0	0	0	0	0	0	0	0	0	0	0	0	0	0
HoxA_125|mm9|chr6:52271073-52271271	0.304746	0.3468	0.342767	0.640025	0.240801	0.0351409	0.229856	0.357745	0.112912	0.213726	0.118672	0.198747	0.0380213	0.118672	0.126161	0.172248	0.161302	0.105999	0.350833	0.297257	0.132498	0.167063	0.0662492	0.338735	0.168215	0.29092	0.814577	0.56283	1.43156	0.891195	0	0	0	0	0	0	0	0	0	0	0	0	0	0	0	0	0	0	0
HoxA_126|mm9|chr6:52271271-52272007	0.777708	0.367539	0.278823	0.676894	0.443581	0.168791	0.31454	0.293801	0.292072	0.657883	0.46144	0.496005	0.3203	0.234464	0.226975	0.270181	0.250595	0.342191	0.372724	0.178585	0.256355	0.792686	0.678046	0.332398	0.227551	0.627927	1.17751	1.68849	3.04112	1.84749	0	0	0	0	0	0	0	0	0	0	0	0	0	0	0	0	0	0	0
HoxA_127|mm9|chr6:52272007-52273662	0.135955	0.368691	0.308779	0.548428	0.0339887	0.209693	0.120977	0.394038	0.191835	0.0449342	0.349104	0.192411	0.228704	0.0345648	0.202204	0.237345	0.141716	0.409593	0.0852598	0.281703	0.147476	0.238497	0.128466	0.234464	0.240225	0.171096	0.592786	0.527113	0.827826	0.515015	0	0	0	0	0	0	0	0	0	0	0	0	0	0	0	0	0	0	0
HoxA_129|mm9|chr6:52273751-52279265	0.530569	0.0956292	0.110031	0.232736	0.306474	0.072586	0.0760425	0.0541515	0.0460864	0.190106	0.255779	0.510983	0.0892923	0.120401	0.155542	0.0385973	0.258084	0.223519	0.13365	0.109455	0.195867	0.193563	0.0944771	0.279975	0.201628	0.18665	0.284007	0.296105	0.509831	0.495429	0	0	0	0	0	0	0	0	0	0	0	0	0	0	0	0	0	0	0
HoxA_130|mm9|chr6:52279265-52282632	0.211997	0.0345648	0.0478146	0.0380213	0.167639	0.0846837	0.0443581	0.171096	0.0466625	0.0956292	0.036293	0.0812272	0.122705	0.0731621	0.110607	0.0339887	0.247714	0.0731621	0.156118	0.0846837	0.0633688	0.112912	0.0823794	0.186074	0.151509	0.210845	0.384821	0.455103	0.356017	0.251171	0	0	0	0	0	0	0	0	0	0	0	0	0	0	0	0	0	0	0
HoxA_133|mm9|chr6:52301128-52303118	0.274214	0	0.0760425	0.0311083	0	0.0760425	0.17628	0.072586	0.0236193	0	0.0783468	0.0397495	0.0374452	0.108303	0.0599123	0.0397495	0	0.135379	0	0.050695	0.0334126	0.138259	0	0.0443581	0.0478146	0.0460864	0	0.0933249	0.27191	0.149205	0	0	0	0	0	0	0	0	0	0	0	0	0	0	0	0	0	0	0
HoxA_137|mm9|chr6:52313112-52316057	0.214302	0.0662492	0.154389	0.0414777	0.158998	0.116944	0	0.360626	0.0806512	0.0771947	0.123857	0.112912	0.065097	0	0.122129	0.0835316	0.0933249	0.0835316	0	0.163031	0.0195867	0.112336	0.0339887	0.118672	0.0783468	0.142868	0.289192	0.577232	0.415353	0.3203	0	0	0	0	0	0	0	0	0	0	0	0	0	0	0	0	0	0	0
HoxA_139|mm9|chr6:52316168-52332467	0.0466625	0.0921727	0.0414777	0.00057608	0.0414777	0	0.168791	0.115216	0.173976	0.0841076	0.0927488	0.13077	0	0.0334126	0.0806512	0.0403256	0.0334126	0.0501189	0.105999	0.239649	0.0818033	0	0	0.168215	0.0374452	0	0.216606	0.202204	0.331822	0.304746	0	0	0	0	0	0	0	0	0	0	0	0	0	0	0	0	0	0	0
HoxA_142|mm9|chr6:52334697-52337309	0.122129	0	0.0915967	0.0714339	0	0.0921727	0	0.0391734	0.222943	0.21891	0.0311083	0.0898684	0.369267	0	0.043206	0	0.0311083	0.0322605	0.0973575	0.0835316	0	0.0737382	0.0501189	0	0	0.149205	0.260964	0.183193	0.247714	0.181465	0	0	0	0	0	0	0	0	0	0	0	0	0	0	0	0	0	0	0
HoxA_143|mm9|chr6:52337309-52345436	0.0409017	0.140563	0	0.0420538	0.0437821	0.0501189	0.0351409	0.0501189	0.0380213	0.0472385	0	0.0351409	0.0057608	0	0.0702817	0.0351409	0	0.0455103	0	0.23216	0.161878	0.128466	0	0.0437821	0.0120977	0.137683	0.121553	0.372724	0.241953	0.0898684	0	0	0	0	0	0	0	0	0	0	0	0	0	0	0	0	0	0	0
HoxA_146|mm9|chr6:52349868-52361783	0.0823794	0	0.0973575	0.043206	0.0823794	0.0455103	0	0	0	0	0	0.0466625	0.079499	0.0420538	0	0	0	0.086412	0.147476	0	0.0892923	0.122705	0.0748904	0.0846837	0.0397495	0.0483907	0	0.114064	0.137683	0.086412	0	0	0	0	0	0	0	0	0	0	0	0	0	0	0	0	0	0	0
HoxA_147|mm9|chr6:52361783-52364459	0.14114	0.17052	0.0829555	0.125009	0.0420538	0.0921727	0.0311083	0.086988	0.0524233	0.0403256	0.0512711	0.0414777	0.10139	0.0472385	0.00057608	0	0.0259236	0.0334126	0.0800751	0.326061	0	0.108879	0.0403256	0.0933249	0.093901	0.27191	0.0599123	0.243106	0.0345648	0.122129	0	0	0	0	0	0	0	0	0	0	0	0	0	0	0	0	0	0	0
HoxA_148|mm9|chr6:52364459-52367178	0	0.00230432	0.0426299	0.103694	0	0	0	0.0841076	0	0.0789229	0.0420538	0.0420538	0	0	0	0	0.072586	0	0	0.0823794	0	0.0956292	0	0.114064	0.0466625	0.0904445	0.0823794	0.0334126	0.0622166	0.128466	0	0	0	0	0	0	0	0	0	0	0	0	0	0	0	0	0	0	0
HoxA_149|mm9|chr6:52367178-52369809	0.17628	0.115792	0.130194	0.17628	0.217758	0.0443581	0.0910206	0.106575	0.0466625	0.121553	0	0.0437821	0.0455103	0.00115216	0	0.0374452	0.120977	0.123857	0.222367	0.126161	0.0443581	0.0478146	0.0460864	0.207965	0.0409017	0.0904445	0.222367	0.251171	0.13077	0.146324	0	0	0	0	0	0	0	0	0	0	0	0	0	0	0	0	0	0	0
HoxA_150|mm9|chr6:52369809-52372052	0	0.0409017	0	0.0437821	0	0.0990857	0	0	0.136531	0.0374452	0	0.0789229	0.00057608	0.0483907	0.093901	0	0	0.0345648	0.0478146	0.0748904	0	0	0.0512711	0.136531	0	0.148629	0.175128	0	0.11752	0.0478146	0	0	0	0	0	0	0	0	0	0	0	0	0	0	0	0	0	0	0
HoxA_151|mm9|chr6:52372052-52381044	0.0956292	0	0.0754664	0	0.190106	0	0	0.172248	0.00057608	0	0.309355	0.152661	0.0823794	0	0	0.0472385	0.0967814	0.0426299	0	0.0887163	0.0460864	0.169944	0	0.0420538	0.151509	0.0541515	0.337007	0.215454	0.157846	0.0967814	0	0	0	0	0	0	0	0	0	0	0	0	0	0	0	0	0	0	0
HoxA_153|mm9|chr6:52381133-52383492	0.0547276	0.156694	0.0518472	0.105999	0.0892923	0.0846837	0	0.0518472	0	0.135379	0.0483907	0	0.138835	0.00057608	0.135379	0.108879	0.057608	0.0460864	0.171096	0.0950531	0	0.222367	0.107727	0.0921727	0.0570319	0.0570319	0.310507	0.37906	0.486211	0.0639448	0	0	0	0	0	0	0	0	0	0	0	0	0	0	0	0	0	0	0
HoxA_154|mm9|chr6:52383492-52387391	0.036293	0.00057608	0.0259236	0.0627927	0.036293	0	0	0	0.0322605	0	0.0553036	0.0806512	0	0.0483907	0.0420538	0	0.0420538	0.00806512	0.0293801	0	0	0	0.0731621	0.10139	0.0311083	0.0858359	0.13077	0.154389	0.114064	0.185498	0	0	0	0	0	0	0	0	0	0	0	0	0	0	0	0	0	0	0
HoxA_155|mm9|chr6:52387391-52392264	0.086412	0	0	0.00115216	0.0472385	0.0766186	0.028804	0.11464	0.00403256	0.0812272	0.0426299	0.0397495	0	0.126161	0.065097	0.104847	0.0455103	0.0806512	0.119825	0.0483907	0	0.15727	0.0829555	0.142868	0.326637	0.140563	0.0489668	0.324909	0.284583	0.0403256	0	0	0	0	0	0	0	0	0	0	0	0	0	0	0	0	0	0	0
HoxA_156|mm9|chr6:52392264-52401093	0.0483907	0	0.0414777	0	0	0	0.0858359	0.100238	0.0858359	0.0316844	0.0414777	0.127314	0.0437821	0.0985096	0	0.0316844	0.120401	0.0420538	0.0403256	0.07201	0.0852598	0	0.0380213	0.0921727	0	0.0570319	0.0743143	0.036293	0.0915967	0	0	0	0	0	0	0	0	0	0	0	0	0	0	0	0	0	0	0	0
HoxA_157|mm9|chr6:52401093-52402200	0.0990857	0.168215	0.00806512	0	0	0.00057608	0	0.0339887	0	0.0771947	0.0103694	0	0.0414777	0	0.0823794	0	0	0.065097	0.0915967	0.179737	0.0380213	0.086412	0.126161	0.0910206	0.0495429	0	0.132498	0.136531	0.203356	0.16015	0	0	0	0	0	0	0	0	0	0	0	0	0	0	0	0	0	0	0
HoxA_158|mm9|chr6:52402200-52407151	0	0.0282279	0.0207389	0.0789229	0	0.0276518	0	0.0293801	0.0190106	0	0	0.0380213	0.0345648	0.0760425	0.0276518	0.101966	0.028804	0	0	0	0.00518472	0.0483907	0	0	0.0478146	0.0985096	0.0155542	0.172248	0.0334126	0.127314	0	0	0	0	0	0	0	0	0	0	0	0	0	0	0	0	0	0	0
HoxA_161|mm9|chr6:52415131-52419678	0.0282279	0.171096	0.0599123	0	0.0437821	0.050695	0.0570319	0.093901	0	0.0460864	0	0.0126738	0	0	0	0	0.0910206	0.0380213	0	0.0472385	0.00057608	0.00057608	0.154965	0.107151	0.123857	0.0483907	0.115792	0.313963	0.0743143	0.12789	0	0	0	0	0	0	0	0	0	0	0	0	0	0	0	0	0	0	0
HoxA_163|mm9|chr6:52420006-52429375	0.17052	0.0276518	0	0.134803	0.120401	0.079499	0.0351409	0.0345648	0.119248	0.139987	0.153237	0	0	0	0.116368	0	0.0495429	0.0760425	0.07201	0.0351409	0.0483907	0.178009	0.043206	0.0737382	0.0414777	0.043206	0.34968	0.27767	0.201628	0.043206	0	0	0	0	0	0	0	0	0	0	0	0	0	0	0	0	0	0	0
HoxA_165|mm9|chr6:52438705-52440652	0	0	0	0.0610644	0.108879	0	0	0	0	0.0132498	0	0	0.0489668	0	0	0.0426299	0.0397495	0.0339887	0.0397495	0.0426299	0	0.0512711	0	0	0	0.0501189	0.0841076	0.162454	0.036293	0.0674013	0	0	0	0	0	0	0	0	0	0	0	0	0	0	0	0	0	0	0
HoxA_167|mm9|chr6:52441759-52444151	0.0812272	0.0391734	0.0495429	0.116944	0.131346	0.203932	0	0.0460864	0.184922	0	0.175704	0.036293	0.119248	0.179737	0.0472385	0.115792	0	0.127314	0.113488	0.0541515	0.165335	0	0.145748	0	0.144596	0.137107	0.295529	0.380789	0.209693	0.125009	0	0	0	0	0	0	0	0	0	0	0	0	0	0	0	0	0	0	0
HoxA_168|mm9|chr6:52444151-52448361	0.043206	0	0.128466	0.0892923	0.0339887	0.124433	0.0950531	0.0397495	0.0403256	0.0852598	0.00345648	0.0455103	0.110607	0	0.00057608	0.0472385	0	0.133074	0	0.0783468	0.036293	0.0979335	0.0766186	0.0351409	0.0345648	0.14114	0.0501189	0.0714339	0	0.164183	0	0	0	0	0	0	0	0	0	0	0	0	0	0	0	0	0	0	0
HoxA_169|mm9|chr6:52448361-52449991	0.0783468	0.0351409	0.0777708	0	0.0391734	0.0835316	0	0.110607	0.086412	0	0	0.0748904	0.111759	0.123857	0.0846837	0	0	0.0841076	0.0674013	0.0443581	0.0478146	0.17052	0.0714339	0.0714339	0	0.0253475	0.129618	0.197595	0.188954	0.181465	0	0	0	0	0	0	0	0	0	0	0	0	0	0	0	0	0	0	0
HoxA_171|mm9|chr6:52450036-52462044	0.154389	0.0495429	0.0927488	0.0518472	0.0345648	0.107727	0.112912	0.157846	0.00057608	0.190682	0	0.0449342	0.107151	0.0345648	0.0771947	0	0.028804	0.10139	0.123857	0.0904445	0.0944771	0.122705	0.0691296	0.344496	0.196443	0.285736	0.241377	0.086412	0.305898	0.52308	0	0	0	0	0	0	0	0	0	0	0	0	0	0	0	0	0	0	0
HoxA_173|mm9|chr6:52464987-52470467	0.0812272	0	0.178585	0	0	0.079499	0.0892923	0.0927488	0	0.142868	0.0403256	0.0823794	0.086988	0.0466625	0.0380213	0.142868	0.179161	0	0.169944	0	0	0.0449342	0.0875641	0.0328365	0.300138	0.0933249	0.206237	0.278823	0.0420538	0.0829555	0	0	0	0	0	0	0	0	0	0	0	0	0	0	0	0	0	0	0
HoxA_174|mm9|chr6:52470467-52478865	0.0541515	0.0414777	0.0443581	0	0.20566	0	0	0	0.0403256	0	0.00057608	0	0.14402	0.0345648	0.0990857	0.174552	0.145172	0	0.22928	0.0748904	0.131346	0	0.129618	0.136531	0.0685535	0.134803	0.0627927	0.0368691	0.187802	0.0904445	0	0	0	0	0	0	0	0	0	0	0	0	0	0	0	0	0	0	0
HoxA_176|mm9|chr6:52483388-52490414	0.0898684	0	0.0501189	0.0495429	0.267877	0	0.153237	0.24541	0.10139	0.00172824	0	0	0.121553	0.0823794	0.0368691	0.372724	0.0967814	0.121553	0.148629	0.109455	0	0.3733	0.226399	0	0.317996	0.158422	0.234464	0.239649	0.380213	0.418234	0	0	0	0	0	0	0	0	0	0	0	0	0	0	0	0	0	0	0
HoxA_177|mm9|chr6:52490414-52493874	0.250019	0.0962053	0.0777708	0.153813	0.0760425	0.0731621	0	0.228128	0.174552	0.159574	0.0645209	0.0345648	0.142292	0.231008	0.0616405	0.0483907	0	0.0754664	0.203356	0.1469	0.0316844	0.100238	0.149205	0.0748904	0.0345648	0.107727	0.251171	0.228704	0.375604	0.199324	0	0	0	0	0	0	0	0	0	0	0	0	0	0	0	0	0	0	0
HoxA_178|mm9|chr6:52493874-52497394	0	0	0.0927488	0.136531	0	0.00057608	0	0.0875641	0.0760425	0.12789	0.0334126	0.0858359	0.118096	0.0391734	0	0	0.263268	0.135379	0.0944771	0.0529993	0.100814	0.00057608	0.0426299	0.0501189	0.234464	0.390006	0.196443	0.131346	0.383093	0.285159	0	0	0	0	0	0	0	0	0	0	0	0	0	0	0	0	0	0	0
HoxA_179|mm9|chr6:52497394-52497615	0.0357169	0.0299561	0.00115216	0.0403256	0.0380213	0.0789229	0.0967814	0.0627927	0.0437821	0.145748	0	0.0374452	0.014402	0.252899	0.0351409	0.0829555	0	0	0.0299561	0.0766186	0.0829555	0.0472385	0.111759	0.072586	0.0875641	0	0.00057608	0.0409017	0.0420538	0.187802	0	0	0	0	0	0	0	0	0	0	0	0	0	0	0	0	0	0	0
HoxA_180|mm9|chr6:52497615-52497933	0.0414777	0.0409017	0.0299561	0.0380213	0.0835316	2.32218	0	0.0829555	0.113488	0.0915967	0.11752	0.0374452	0.0426299	0	0.0472385	0.0921727	0.0950531	0.0898684	0	0.0622166	0	0	0	0	0	0.0858359	0	0.187802	0.086412	0.0385973	0	0	0	0	0	0	0	0	0	0	0	0	0	0	0	0	0	0	0
HoxA_181|mm9|chr6:52497933-52501912	0.0483907	0	0.0426299	0.267877	0.0990857	0.40556	0	0.0679774	0	0.169367	0	0	0	0.0691296	0.0927488	0.043206	0	0.0282279	0	0.0368691	0.0501189	0.0322605	0.0414777	0.0299561	0.086988	0.086988	0.311083	0.119825	0.0771947	0	0	0	0	0	0	0	0	0	0	0	0	0	0	0	0	0	0	0	0
HoxA_182|mm9|chr6:52501912-52506069	0.00057608	0.100238	0.0587601	0.0829555	0.0501189	0	0	0	0.0892923	0.0460864	0	0.0483907	0.0990857	0	0.0892923	0.0904445	0.550732	0	0.105999	0	0.0495429	0.0437821	0	0.0875641	0.043206	0.237921	0.20278	0.293225	0.186074	0.0818033	0	0	0	0	0	0	0	0	0	0	0	0	0	0	0	0	0	0	0
HoxA_185|mm9|chr6:52509879-52510899	0.145172	0.0299561	0.0403256	0.101966	0	0.0351409	0	0.111759	0	0.0754664	0.0766186	0.0322605	0.0345648	0.119825	0	0.0754664	0.00115216	0	0.0904445	0	0.198747	0.0950531	0.0737382	0.0771947	0.0697056	0	0.200476	0.324333	0.152085	0.0743143	0	0	0	0	0	0	0	0	0	0	0	0	0	0	0	0	0	0	0
HoxA_187|mm9|chr6:52514325-52518961	0.0702817	0.0852598	0.0858359	0.0743143	0.0973575	0	0.0409017	0.0898684	0.0311083	0.014402	0.00057608	0.0841076	0.18953	0.0437821	0.0466625	0.343343	0.160726	0	0.0328365	0	0.0708578	0.0391734	0.0420538	0.355441	0.0777708	0	0.443581	0.241953	0.307627	0.231008	0	0	0	0	0	0	0	0	0	0	0	0	0	0	0	0	0	0	0
HoxA_189|mm9|chr6:52520631-52522484	0.21891	0	0.0697056	0.0858359	0.202204	0.105999	0	0	0	0.190106	0.0443581	0	0.185498	0	0.399223	0.0818033	0.136531	0.254051	0.176856	0.0443581	0.0691296	0.0818033	0.147476	0.0460864	0.239073	0.0789229	0.486787	0.790381	0.435516	0.451646	0	0	0	0	0	0	0	0	0	0	0	0	0	0	0	0	0	0	0
HoxA_191|mm9|chr6:52522985-52524187	0.16015	0	0.113488	0.160726	0.0823794	0.161878	0.072586	0.238497	0	0.0587601	0.0748904	0.0305322	0.0409017	0.219486	0.126738	0.198171	0.0547276	0.198171	0.0334126	0.142868	0.0339887	0	0.0437821	0.0334126	0.0691296	0.251171	0.251747	0.18953	0.50695	0.443005	0	0	0	0	0	0	0	0	0	0	0	0	0	0	0	0	0	0	0
HoxA_194|mm9|chr6:52527037-52527403	0.226399	0.0841076	0.00057608	0.118096	0.0789229	0.0967814	0.0397495	0.13077	0.125009	0.116944	0.146324	0.0547276	0.00345648	0.123281	0	0.0385973	0	0.0783468	0.153237	0.152661	0.103694	0.119248	0.0823794	0.086988	0.126738	0.309931	0.377332	0.803631	0.601427	0.351409	0	0	0	0	0	0	0	0	0	0	0	0	0	0	0	0	0	0	0
HoxA_195|mm9|chr6:52527403-52527763	0.197595	0.0443581	0.208541	0.149205	0.0368691	0.043206	0.00057608	0.072586	0.072586	0.0483907	0.0437821	0.0495429	0.108303	0.028804	0.0311083	0.154965	0	0.0443581	0	0	0.0835316	0.0495429	0.119825	0.177433	0.218334	0.100814	0.24829	0.708578	0.376756	0.316268	0	0	0	0	0	0	0	0	0	0	0	0	0	0	0	0	0	0	0
HoxA_196|mm9|chr6:52527763-52541897	0.238497	0.0633688	0.135955	0.0518472	0.0967814	0.0967814	0.225247	0.0691296	0.165335	0.139411	0.149781	0.0852598	0.14114	0.0881402	0.156118	0.0512711	0.0927488	0.0921727	0.0915967	0.0789229	0.217758	0	0.171096	0.0846837	0.0345648	0.0904445	0.228704	3.6126	0.302442	0.209117	0	0	0	0	0	0	0	0	0	0	0	0	0	0	0	0	0	0	0
HoxA_197|mm9|chr6:52541897-52542057	0	0	0	0.0910206	0	0.0236193	0	0.0748904	0	0.0754664	0	0.0835316	0.0944771	0.0311083	0	0.0351409	0.0466625	0	0.0437821	0.0414777	0.0409017	0.0524233	0.115216	0.0380213	0.0437821	0.0881402	0.177433	0.285159	0.125009	0.0437821	0	0	0	0	0	0	0	0	0	0	0	0	0	0	0	0	0	0	0
HoxA_198|mm9|chr6:52542057-52542687	0.268453	0.036293	0.036293	0.169944	0.101966	0.0558797	0.119248	0.00748904	0	0.0322605	0.175704	0.108879	0.0138259	0.396919	0.0409017	0	0	0.133074	0.0887163	0.102542	0	0.0771947	0.122129	0.118096	0.0760425	0.128466	0.164759	0.959749	0.27191	0.287464	0	0	0	0	0	0	0	0	0	0	0	0	0	0	0	0	0	0	0
HoxA_199|mm9|chr6:52542687-52542962	0	0	0	0	0	0	0	0	0.0420538	0	0	0.0449342	0.0501189	0	0	0.0437821	0.0495429	0.100814	0.0881402	0	0.0449342	0	0.0541515	0.0547276	0.114064	0.057608	0	0.244258	0.0201628	0.414201	0	0	0	0	0	0	0	0	0	0	0	0	0	0	0	0	0	0	0
HoxA_201|mm9|chr6:52545386-52551985	0.0835316	0.138259	0.0345648	0.0466625	0	0.0985096	0	0.0466625	0.0547276	0.0818033	0.0472385	0.0305322	0	0	0	0.0904445	0	0	0	0.0875641	0	0.138259	0	0	0.0443581	0.137107	0.390582	0.0979335	0.213726	0.105999	0	0	0	0	0	0	0	0	0	0	0	0	0	0	0	0	0	0	0
HoxA_202|mm9|chr6:52551985-52562232	0.0385973	0.0437821	0.161878	0.0777708	0.0109455	0.0247714	0.1734	0.126738	0.180889	0.168215	0.0385973	0.163031	0.0892923	0.0760425	0	0.0858359	0.0489668	0.0391734	0.00057608	0.0656731	0.210845	0.0518472	0.0282279	0.168215	0.0627927	0.050695	0.340463	0.278246	0.247714	0.182041	0	0	0	0	0	0	0	0	0	0	0	0	0	0	0	0	0	0	0
HoxA_203|mm9|chr6:52562232-52568056	0	0	0.12789	0	0.0887163	0.0466625	0.050695	0.180313	0	0.137683	0.125585	0.0449342	0.131922	0.167063	0.114064	0.07201	0.0944771	0.0748904	0.118096	0.0812272	0.0115216	0.0299561	0.086412	0.168215	0.26154	0.1734	0.212573	0.265573	0.105999	0.303018	0	0	0	0	0	0	0	0	0	0	0	0	0	0	0	0	0	0	0
HoxA_206|mm9|chr6:52575680-52581530	0.0311083	0.153813	0.00057608	0.206237	0.0351409	0.0714339	0.0760425	0.0311083	0.0443581	0.138835	0.0368691	0.0748904	0.0380213	0.0668252	0.00460864	0.0708578	0.0731621	0.362354	0.0409017	0.0426299	1.09858	0.0483907	0.18953	0.0915967	0.0829555	0.166487	0.211421	0.404984	0.244258	0.254051	0	0	0	0	0	0	0	0	0	0	0	0	0	0	0	0	0	0	0
HoxA_208|mm9|chr6:52582510-52584015	0	0	0.0409017	0.0385973	0.0403256	0	0.0950531	0.0276518	0.086412	0.267301	0.217182	0.131346	0.043206	0.072586	0.182041	0.0524233	0.079499	0.124433	0.0898684	0.0875641	0	0.27767	0.0253475	0.125585	0.0892923	0.0443581	0.239073	0.881978	0.588177	0.398071	0	0	0	0	0	0	0	0	0	0	0	0	0	0	0	0	0	0	0
HoxA_210|mm9|chr6:52584025-52588283	0.195291	0	0.142868	0.0443581	0.0904445	0.0478146	0	0.111759	0.126161	0.00921727	0.192411	0	0	0.0449342	0.0460864	0.0910206	0.0426299	0.115792	0.0973575	0.125009	0.0766186	0.086988	0.120977	0.161302	0.203356	0.178009	0.222943	0.39231	0.153813	0.165911	0	0	0	0	0	0	0	0	0	0	0	0	0	0	0	0	0	0	0
HoxA_211|mm9|chr6:52588283-52590517	0.161878	0.256355	0.188378	0.0374452	0.172824	0.307627	0.165911	0.236193	0.0875641	0.0409017	0.148629	0.168791	0.180889	0.050695	0.173976	0.176856	0.212573	0.473537	0.275366	0.122705	0.266149	0.398647	0.651546	0.289768	0.346224	0.213149	0.600851	0.933825	0.623318	0.666524	0	0	0	0	0	0	0	0	0	0	0	0	0	0	0	0	0	0	0
HoxA_221|mm9|chr6:52627105-52628031	0	0.0409017	0	0	0.0351409	0.058184	0	0	0.00057608	0.0449342	0.216606	0	0	0.0028804	0.0103694	0.107727	0.043206	0.149205	0.164183	0.07201	0	0	0.0357169	0.0247714	0.0875641	0.167063	0.152085	0.043206	0.115792	0.14402	0	0	0	0	0	0	0	0	0	0	0	0	0	0	0	0	0	0	0
HoxA_225|mm9|chr6:52637837-52641317	0	0	0	0	0.0345648	0	0.0472385	0.206237	0.131346	0.0489668	0.0414777	0	0.0351409	0.0967814	0.0904445	0.125585	0	0.165911	0.180313	0.113488	0	0.0328365	0.1999	0.0564558	0.0904445	0.148052	0.0835316	0.569167	0.246562	0.342767	0	0	0	0	0	0	0	0	0	0	0	0	0	0	0	0	0	0	0
HoxA_226|mm9|chr6:52641318-52647573	0.291496	0	0.086412	0.0334126	0.0270757	0.0524233	0	0.122129	0.0708578	0.141716	0.133074	0	0.079499	0.17628	0.0996618	0.0921727	0.215454	0.204508	0.205084	0.131922	0.0397495	0.0754664	0.25866	0.036293	0.0322605	0	0.449342	0.509831	0.367539	0.417658	0	0	0	0	0	0	0	0	0	0	0	0	0	0	0	0	0	0	0
HoxA_228|mm9|chr6:52656263-52657321	0.0489668	0.0547276	0.135955	0.0397495	0.103694	0.130194	0.0766186	0.129042	0.127314	0	0.0806512	0.0535754	0.125585	0.0892923	0.0466625	0	0.167063	0.0708578	0.0489668	0.155542	0.0409017	0.0512711	0.0979335	0.135379	0.215454	0.224671	0.289768	0.159574	0.168215	0.176856	0	0	0	0	0	0	0	0	0	0	0	0	0	0	0	0	0	0	0
HoxA_229|mm9|chr6:52657322-52658513	0.0748904	0.0449342	0.111759	0.14402	0.0466625	0	0.0570319	0.00115216	0.0455103	0.0385973	0.120977	0.028804	0.174552	0	0.0403256	0.0990857	0.0823794	0.0714339	0.121553	0.122129	0.345648	0.0818033	0.0841076	0.377908	0.230432	0.167639	0.286888	0.460864	0.171672	0.111183	0	0	0	0	0	0	0	0	0	0	0	0	0	0	0	0	0	0	0
HoxA_235|mm9|chr6:52693850-52694645	0.043206	0.0420538	0.0414777	0.13365	0.0449342	0.154965	0.0541515	0.0904445	0.00057608	0	0.0414777	0	0.0460864	0.152661	0.125585	0.0846837	0.124433	0.0541515	0.0328365	0.0829555	0	0.139411	0.105999	0.0489668	0.135955	0.151509	0.328365	0.142868	0.292648	0.174552	0	0	0	0	0	0	0	0	0	0	0	0	0	0	0	0	0	0	0
HoxA_237|mm9|chr6:52669639-52701839	0	0.0380213	0.0443581	0.0898684	0.086988	0.0518472	0	0.00057608	0	0	0.0414777	0	0.0835316	0	0.0483907	0	0.188954	0.0409017	0	0.113488	0	0.028804	0.00806512	0.134227	0.0633688	0.0455103	0.0305322	0.185498	0.120977	0.119248	0	0	0	0	0	0	0	0	0	0	0	0	0	0	0	0	0	0	0
HoxA_238|mm9|chr6:52701840-52704692	0	0	0.0443581	0.107727	0.125585	0.0391734	0.0800751	0.101966	0	0.12789	0	0.119248	0	0	0.0403256	0	0.0927488	0	0.0201628	0	0.12789	0	0.0818033	0.0380213	0.225247	0.20566	0.0956292	0.396919	0.290344	0.123281	0	0	0	0	0	0	0	0	0	0	0	0	0	0	0	0	0	0	0
HoxA_239|mm9|chr6:52704693-52706024	0.125009	0.0374452	0.0956292	0.0478146	0.0374452	0.0702817	0.0385973	0.0368691	0	0.140563	0.0927488	0	0.0397495	0.072586	0	0.00057608	0.126738	0	0.0409017	0.0374452	0.0944771	0	0.0489668	0.086412	0.0806512	0.135955	0.210269	0.167063	0.13365	0.136531	0	0	0	0	0	0	0	0	0	0	0	0	0	0	0	0	0	0	0
HoxA_240|mm9|chr6:52706025-52718534	0.247138	0.0806512	0	0.124433	0.0455103	0.198747	0.00518472	0.118096	0.0766186	0.148629	0.134803	0.0501189	0.0172824	0.00057608	0.137683	0.116368	0.0437821	0.0339887	0.116944	0	0.0841076	0.164759	0.13077	0.204508	0.100814	0.0904445	0.210845	0.0351409	0.282279	0.134227	0	0	0	0	0	0	0	0	0	0	0	0	0	0	0	0	0	0	0
HoxA_241|mm9|chr6:52718535-52721479	0	0.00057608	0	0.0374452	0.0818033	0.125585	0	0.00057608	0.0247714	0.0627927	0.0806512	0	0.0656731	0.0328365	0.182617	0	0.112336	0.0472385	0.0823794	0.0437821	0.0409017	0.182617	0.0985096	0.20278	0.0259236	0.0374452	0.243106	0.481603	0.512135	0.136531	0	0	0	0	0	0	0	0	0	0	0	0	0	0	0	0	0	0	0
HoxA_243|mm9|chr6:52723090-52725748	0.0420538	0	0	0.0316844	0.0604884	0.182617	0	0.129042	0.0437821	0.13077	0.0426299	0.0380213	0.119825	0	0.0397495	0.172824	0.0489668	0.148629	0.0622166	0.0426299	0.093901	0.0489668	0.169367	0.0357169	0.212573	0.221791	0.256355	0.264997	0.292072	0.158998	0	0	0	0	0	0	0	0	0	0	0	0	0	0	0	0	0	0	0
HoxA_248|mm9|chr6:52741675-52742100	0.131346	0.0311083	0	0.0904445	0	0	0.0512711	0.0351409	0.058184	0.0478146	0.0426299	0.0449342	0	0.0915967	0	0.100238	0.0915967	0	0.13365	0.0472385	0.150933	0	0	0.0783468	0.142868	0.39231	0.214878	0.131922	0.163607	0.108303	0	0	0	0	0	0	0	0	0	0	0	0	0	0	0	0	0	0	0
HoxA_249|mm9|chr6:52742101-52748549	0.255203	0.0460864	0.0385973	0	0.0800751	0	0.0518472	0	0.086412	0.131922	0.0397495	0.0789229	0.0472385	0.167639	0	0.178585	0.263268	0.204508	0.213726	0.201628	0.0702817	0.339887	0.193563	0.159574	0.086988	0.207965	0.16015	0.631383	0.378484	0.311659	0	0	0	0	0	0	0	0	0	0	0	0	0	0	0	0	0	0	0
HoxA_251|mm9|chr6:52748770-52752905	0.0829555	0.00057608	0.0328365	0.0460864	0.0743143	0.07201	0.131922	0.368115	0.00057608	0.072586	0.195867	0.209117	0.0898684	0.142868	0.191258	0.086412	0.110607	0.172824	0.086988	0.23216	0.0743143	0.267877	0.687839	0.139411	0.134227	0.375604	0.372147	0.47757	0.353137	0.213149	0	0	0	0	0	0	0	0	0	0	0	0	0	0	0	0	0	0	0
HoxA_255|mm9|chr6:52759240-52771163	0.197595	0	0.14114	0.168215	0.0466625	0.0962053	0.00057608	0.0892923	0.142868	0.276518	0.0391734	0.123857	0.0351409	0.0944771	0.0587601	0	0.0944771	0	0.174552	0.0800751	0.18953	0.0420538	0.190682	0.21891	0.0512711	0.299561	0.294377	0.180313	0.201052	0.0921727	0	0	0	0	0	0	0	0	0	0	0	0	0	0	0	0	0	0	0
HoxA_256|mm9|chr6:52771164-52772646	0.180313	0	0.0662492	0.0881402	0.0829555	0.0771947	0.105999	0.0357169	0.072586	0.0437821	0.284583	0.137683	0.10139	0.0397495	0.162454	0.0282279	0.0460864	0.100814	0.152085	0.185498	0.0028804	0.104847	0.0875641	0.214302	0.225823	0.133074	0.192411	0.414777	0.349104	0.153813	0	0	0	0	0	0	0	0	0	0	0	0	0	0	0	0	0	0	0
HoxA_257|mm9|chr6:52772647-52777261	0.15727	0.0489668	0	0.152085	0.188378	0.0973575	0.188378	0	0	0.0357169	0.107151	0.0702817	0.123281	0.357745	0.0264997	0.13365	0.0264997	0.119825	0.0409017	0.0403256	0.168791	0.196443	0.137683	0.264421	0.383669	0.250595	0.509831	0.462016	0.411897	0.213149	0	0	0	0	0	0	0	0	0	0	0	0	0	0	0	0	0	0	0
HoxA_258|mm9|chr6:52777262-52778607	0.272486	0.0553036	0.220062	0.128466	0.154965	0.161302	0.119825	0.235617	0.00057608	0.167639	0.220062	0.150933	0.209117	0.0950531	0.445886	0.208541	0.178009	0.278823	0.238497	0.193563	0.231584	0.506374	0.175128	0.33067	0.23216	0.342767	0.554189	0.550732	0.936129	0.40556	0	0	0	0	0	0	0	0	0	0	0	0	0	0	0	0	0	0	0
HoxA_262|mm9|chr6:52793374-52801167	0.149781	0	0.123857	0.0409017	0.0633688	0.0892923	0.197019	0.072586	0	0.346224	0	0.0835316	0.131922	0.130194	0.171672	0.197019	0.079499	0.0812272	0.0305322	0.287464	0.103694	0.11752	0.154965	0.369843	0.22928	0.220062	0.719524	0.354865	0.297257	0.198747	0	0	0	0	0	0	0	0	0	0	0	0	0	0	0	0	0	0	0
HoxA_263|mm9|chr6:52801169-52803285	0.116944	0.157846	0.0311083	0.123857	0.383093	0.244834	0.0967814	0.466048	0.319724	0.00806512	0.132498	0.172248	0.178585	0.316268	0.106575	0.143444	0.205084	0.165335	0.380789	0.332974	0.308203	0.220639	0.717795	0.137683	0.256932	0.271334	0.801903	0.96839	0.172824	0.377332	0	0	0	0	0	0	0	0	0	0	0	0	0	0	0	0	0	0	0
HoxA_264|mm9|chr6:52803286-52809464	0.160726	0	0.0334126	0.0777708	0.0495429	0.154965	0.23216	0.191835	0.0679774	0.24541	0.289768	0.0224671	0.588753	0.0305322	0.240801	0.0737382	1.69367	0.145172	0.347952	0.326637	0.0311083	0.240225	0.310507	0.295529	0.234464	0.239073	0.485635	0.236769	0.252323	0.391158	0	0	0	0	0	0	0	0	0	0	0	0	0	0	0	0	0	0	0
HoxA_265|mm9|chr6:52809465-52817061	0.131922	0.0282279	0.0806512	0.152085	0	0.0299561	0.0357169	0.17628	0.0460864	0.194139	0.0823794	0.0380213	0.0599123	0.0622166	0.119248	0.0881402	0.0904445	0.0743143	0.287464	0.0812272	0.0322605	0.158998	0.057608	0.112336	0.282855	0.125585	0.169944	0.119248	0.241377	0.366387	0	0	0	0	0	0	0	0	0	0	0	0	0	0	0	0	0	0	0
HoxA_267|mm9|chr6:52817090-52817285	0.0316844	0	0.0501189	0	0.00115216	0.207389	0.00057608	0	0.131922	0	0	0	0	0.0800751	0	0.0403256	0.0374452	0.0305322	0	0.0898684	0	0.103694	0	0.0483907	0	0.093901	0.072586	0.152661	0.119825	0.0311083	0	0	0	0	0	0	0	0	0	0	0	0	0	0	0	0	0	0	0
HoxA_268|mm9|chr6:52817286-52820895	0.158998	0.114064	0.116944	0	0.0529993	0.269029	0	0.050695	0	0.0708578	0	0.123857	0.0345648	0.0380213	0.0846837	0.0483907	0.0483907	0.120977	0.153813	0.0944771	0.0766186	0.0449342	0.050695	0.0385973	0.145172	0.116944	0.33067	0.626775	0.499461	0.179737	0	0	0	0	0	0	0	0	0	0	0	0	0	0	0	0	0	0	0
HoxA_269|mm9|chr6:52820896-52831247	0.168215	0.00172824	0.0478146	0	0.0420538	0.167639	0	0.065097	0.0426299	0.0587601	0.168215	0.101966	0.257508	0.169944	0.112336	0.860663	0	0.164183	0.123281	0.086988	0.00057608	0.139411	0.254051	0.072586	0.227551	0.0973575	0.237345	0.441853	0.496581	0.145172	0	0	0	0	0	0	0	0	0	0	0	0	0	0	0	0	0	0	0
HoxA_270|mm9|chr6:52831248-52832456	0.10427	0	0.086988	0	0.0334126	0.0351409	0.153813	0.0403256	0.129618	0.156694	0.134803	0.0213149	0.231008	0.0403256	0.0633688	0	0.00057608	0.058184	0.0760425	0.0443581	0	0.13077	0.0910206	0.0449342	0.127314	0.154965	0.0898684	0.597395	0.192411	0.198171	0	0	0	0	0	0	0	0	0	0	0	0	0	0	0	0	0	0	0
HoxA_272|mm9|chr6:52832471-52841533	0.0823794	0.158998	0	0.0385973	0.0057608	0.00172824	0.0483907	0.205084	0.0921727	0.0472385	0.0835316	0	0.0357169	0.0846837	0.0823794	0.0368691	0.13365	0.0236193	0.103694	0.113488	0	0.122129	0.0524233	0.0800751	0.295529	0.300714	0.3203	0.13365	0.228128	0.258084	0	0	0	0	0	0	0	0	0	0	0	0	0	0	0	0	0	0	0
HoxA_273|mm9|chr6:52841534-52842038	0.214302	0.0455103	0.0910206	0.043206	0.0426299	0.0823794	0.0305322	0.228704	0.0645209	0.0167063	0.0656731	0.0409017	0.0754664	0.0357169	0.123857	0	0.0449342	0.144596	0.0403256	0.0420538	0.0501189	0	0.0892923	0.273062	0.043206	0.210845	0.0754664	0.205084	0.155542	0.207965	0	0	0	0	0	0	0	0	0	0	0	0	0	0	0	0	0	0	0
HoxA_274|mm9|chr6:52842039-52843690	0.149205	0.124433	0.108879	0.0633688	0.0455103	0.178585	0.0818033	0.12789	0.10139	0.10427	0	0.0224671	0	0.0357169	0.00115216	0.163031	0.0443581	0	0.141716	0.0812272	0.0910206	0.0483907	0.0904445	0.226975	0.763306	0.283431	0.185498	0.26154	0.138259	0.14402	0	0	0	0	0	0	0	0	0	0	0	0	0	0	0	0	0	0	0
HoxA_277|mm9|chr6:52848364-52850692	0.235041	0	0.0385973	0.108879	0	0.127314	0.0731621	0.0789229	0	0.0639448	0.0697056	0.0270757	0.168215	0.036293	0.0541515	0.139411	0.0316844	0.12789	0.0858359	0.10139	0.0437821	0.161878	0.221215	0.152085	0.670557	0.264997	0.214302	0.508102	0.220062	0.3203	0	0	0	0	0	0	0	0	0	0	0	0	0	0	0	0	0	0	0
HoxA_278|mm9|chr6:52850693-52851731	0.154965	0	0.00115216	0.140563	0.0380213	0	0.0420538	0	0.0731621	0.0771947	0.0385973	0.165335	0.0328365	0.0311083	0	0.07201	0	0	0.110607	0.0368691	0.111183	0.0420538	0	0.194715	0.127314	0.207965	0.209117	0.569743	0.263844	0.133074	0	0	0	0	0	0	0	0	0	0	0	0	0	0	0	0	0	0	0
HoxA_280|mm9|chr6:52858040-52858605	0.0368691	0.0702817	0	0.111183	0.0904445	0.125585	0	0.140563	0.0973575	0.0293801	0.0437821	0	0.0149781	0.120401	0.0368691	0.0426299	0.21603	0.0846837	0.173976	0.014402	0.0253475	0.218334	0.196443	0	0.0391734	0.406136	0.296681	0.876217	0.507526	0.351409	0	0	0	0	0	0	0	0	0	0	0	0	0	0	0	0	0	0	0
HoxA_281|mm9|chr6:52858606-52865393	0.0397495	0.086412	0.0812272	0.157846	0.0748904	0.160726	0.043206	0.0800751	0.0541515	0.13365	0.093901	0.0783468	0.0443581	0.125585	0.159574	0.111759	0.14402	0.0656731	0.100814	0.110031	0.197595	0	0.387126	0.247714	0.135379	0.0985096	0.773099	0.402104	0.30129	0.0990857	0	0	0	0	0	0	0	0	0	0	0	0	0	0	0	0	0	0	0
HoxA_284|mm9|chr6:52871142-52873703	0.093901	0.0633688	0.093901	0.235617	0.255203	0.188954	0.0668252	0.0599123	0.163607	0.0478146	0.175128	0.0996618	0.156118	0.0743143	0.00230432	0.13077	0.356017	0.213149	0.153237	0.171672	0.367539	0.329518	0.328941	0.221215	0.086412	0.366963	0.432636	0.865272	0.5467	0.40556	0	0	0	0	0	0	0	0	0	0	0	0	0	0	0	0	0	0	0
HoxA_285|mm9|chr6:52873704-52878849	0.0639448	0	0	0.0276518	0.0495429	0.036293	0	0.0339887	0	0.0472385	0.119248	0	0	0.0201628	0	0.0138259	0	0.0380213	0	0	0.0737382	0	0.0679774	0.0622166	0.0501189	0.180889	0.156118	0.129042	0.24541	0.122705	0	0	0	0	0	0	0	0	0	0	0	0	0	0	0	0	0	0	0
HoxA_286|mm9|chr6:52878850-52881665	0.198747	0	0	0.139411	0.138259	0.0915967	0.180889	0.079499	0.079499	0.0414777	0.139411	0.0892923	0.222367	0.104847	0	0	0.283431	0.122705	0.0846837	0	0.0622166	0.264421	0.0420538	0.264421	0.426875	0	0.234464	0.553613	0.231584	0.33067	0	0	0	0	0	0	0	0	0	0	0	0	0	0	0	0	0	0	0
HoxA_287|mm9|chr6:52881666-52885980	0.109455	0.0472385	0.698209	0.125585	0.0789229	0.0391734	0.0910206	0.0460864	0	0.209117	0	0.086988	0.043206	0.0685535	0.114064	0.197595	0.139987	0.192987	0.20566	0.0385973	0.188954	0.036293	0.289768	0.273638	0.324909	0.146324	0.354865	0.44819	0.138259	0.448766	0	0	0	0	0	0	0	0	0	0	0	0	0	0	0	0	0	0	0
HoxA_288|mm9|chr6:52885981-52888326	0	0	0.0846837	0.0501189	0.0685535	0.0357169	0	0	0	0.0553036	0.135955	0	0.0754664	0.0835316	0.10139	0.0495429	0.0927488	0.0743143	0.00345648	0	0.110031	0.0841076	0.0944771	0.120401	0.0397495	0.273638	0.222367	0.311083	0.289768	0.18953	0	0	0	0	0	0	0	0	0	0	0	0	0	0	0	0	0	0	0
HoxA_289|mm9|chr6:52888327-52890013	0.0950531	0.036293	0.115792	0.0962053	0.0437821	0.128466	0.129042	0.0910206	0.132498	0.129618	0.0766186	0.0754664	0.11464	0.0823794	0.182617	0.107151	0.118672	0.0973575	0.366387	0.304746	0.0391734	0.38943	0.279399	0.152661	0.0460864	0.233312	0.468353	0.593362	0.24541	0.145748	0	0	0	0	0	0	0	0	0	0	0	0	0	0	0	0	0	0	0
HoxA_290|mm9|chr6:52890014-52897320	0.15727	0.143444	0.0207389	0.0501189	0.0760425	0.105423	0	0.0679774	0.112336	0.10427	0.240225	0.129618	0.0305322	0.0743143	0.1469	0.178009	0.043206	0.0702817	0.0253475	0.134803	0.324333	0.268453	0.0414777	0.55246	0.168215	0.339311	0.58184	0.384821	0.308779	0.191258	0	0	0	0	0	0	0	0	0	0	0	0	0	0	0	0	0	0	0
HoxA_291|mm9|chr6:52897321-52911313	0.182617	0.0985096	0.120401	0.0449342	0.043206	0.0339887	0.0887163	0.172248	0.292648	0.119248	0.12789	0.0771947	0.18953	0.0737382	0.109455	0.0852598	0.0443581	0.129042	0.0950531	0.270757	0.128466	0.255779	0.411897	0.157846	0.0927488	0.409017	0.252899	0.426299	0.315692	0.164759	0	0	0	0	0	0	0	0	0	0	0	0	0	0	0	0	0	0	0
HoxA_292|mm9|chr6:52911314-52914397	0.116944	0	0	0.0812272	0	0.23216	0.043206	0.113488	0.13365	0.0599123	0.187802	0.192411	0.212573	0	0.298985	0.231008	0.0910206	0.00057608	0.254051	0.206813	0.183769	0.138835	0.249442	0.231584	0.316268	0.357745	0.442429	0.267877	0.232736	0.24541	0	0	0	0	0	0	0	0	0	0	0	0	0	0	0	0	0	0	0
HoxA_293|mm9|chr6:52914398-52918137	0.0760425	0.0489668	0.0627927	0.0385973	0.192411	0.309931	0.195291	0.292648	0.135955	0.327789	0.384245	0.209693	0.186074	0.192987	0.131922	0.341615	0.125585	0.450494	0.263268	0.476418	0.528841	0.231584	0.653274	0.964357	0.695328	0.905021	0.944195	0.956292	0.792686	0.252323	0	0	0	0	0	0	0	0	0	0	0	0	0	0	0	0	0	0	0
HoxA_295|mm9|chr6:52918252-52919700	0.223519	0.0443581	0.0460864	0.111759	0.151509	0.27191	0	0.0771947	0.0380213	0.317996	0.142868	0.432636	0.216606	0.30417	0.0529993	0.22928	0.192411	0.133074	0.166487	0.354289	0.0708578	0.425723	0.183769	0.204508	0.355441	0.384821	0.336431	0.98452	0.746599	0.248866	0	0	0	0	0	0	0	0	0	0	0	0	0	0	0	0	0	0	0
HoxA_296|mm9|chr6:52919701-52924303	0.241377	0	0.00057608	0.0593362	0.152085	0	0.079499	0.118096	0.0357169	0.116368	0.236769	0.312811	0.0311083	0.0789229	0.0760425	0.0956292	0.0910206	0.144596	0.0835316	0.079499	0.10427	0.233312	0.485635	0.0898684	0.0731621	0.150357	0.336431	0.497157	0.484483	0.330094	0	0	0	0	0	0	0	0	0	0	0	0	0	0	0	0	0	0	0
HoxA_297|mm9|chr6:52924304-52933041	0.0282279	0	0	0.086988	0.0472385	0.0420538	0.0437821	0.0985096	0	0.181465	0.167063	0	0.0789229	0.119825	0.036293	0.116944	0.036293	0.185498	0.0385973	0.178585	0.108879	0.248866	0.178009	0.266725	0.146324	0.0489668	0.363506	0.351409	0.112912	0.301866	0	0	0	0	0	0	0	0	0	0	0	0	0	0	0	0	0	0	0
HoxA_298|mm9|chr6:52933042-52942459	0.00691296	0.100238	0	0.0397495	0.0426299	0	0.184922	0.0760425	0.0403256	0.17052	0.267877	0	0.0270757	0.107727	0.211997	0.105999	0.103694	0.212573	0.138835	0.13077	0.175128	0.0737382	0.244834	0.0478146	0.0697056	0.116944	0.54958	0.286312	0.193563	0.126738	0	0	0	0	0	0	0	0	0	0	0	0	0	0	0	0	0	0	0
HoxA_302|mm9|chr6:52952345-52960689	0	0	0.0374452	0.0409017	0.0547276	0	0.0806512	0.0334126	0.0351409	0	0.0316844	0.0455103	0	0	0.0881402	0.112912	0.0403256	0.247714	0.210845	0.0806512	0.0898684	0.0305322	0.18665	0.149205	0.145748	0.0501189	0.315116	0.216606	0.086988	0.0927488	0	0	0	0	0	0	0	0	0	0	0	0	0	0	0	0	0	0	0
HoxA_303|mm9|chr6:52960690-52967527	0.0109455	0.0777708	0.0495429	0.116944	0.0414777	0.192987	0	0.199324	0.106575	0.133074	0.166487	0.0322605	0.0414777	0.128466	0	0.126738	0	0.162454	0.086988	0.0397495	0.0443581	0.140563	0.0921727	0.0881402	0.220639	0.290344	0.180889	0.122129	0.20566	0.169367	0	0	0	0	0	0	0	0	0	0	0	0	0	0	0	0	0	0	0
HoxA_304|mm9|chr6:52967528-52968961	0.0529993	0	0.176856	0.139987	0.0737382	0.0529993	0.0495429	0.0973575	0.0766186	0.140563	0.194715	0.143444	0	0.0846837	0	0.0472385	0.0443581	0.0316844	0.15727	0.262116	0.0743143	0	0.0414777	0.434364	0.181465	0.269029	0.0852598	0.172248	0.197595	0	0	0	0	0	0	0	0	0	0	0	0	0	0	0	0	0	0	0	0
HoxA_308|mm9|chr6:52979969-52985775	0.0489668	0.00057608	0	0.0316844	0	0.028804	0	0	0.0351409	0.0374452	0	0.0593362	0	0.036293	0.0714339	0.0915967	0.0385973	0	0	0	0	0.0420538	0	0.0357169	0.0455103	0	0.0443581	0.0570319	0.0311083	0.0374452	0	0	0	0	0	0	0	0	0	0	0	0	0	0	0	0	0	0	0
HoxA_311|mm9|chr6:52990950-53001211	0	0	0.0403256	0.164759	0	0	0.0426299	0	0.0460864	0.0829555	0.0443581	0.0645209	0.0858359	0	0	0.172824	0.305898	0	0	0	0.0985096	0.0403256	0	0.0409017	0.0956292	0	0.0841076	0.0420538	0.0460864	0.115792	0	0	0	0	0	0	0	0	0	0	0	0	0	0	0	0	0	0	0
HoxA_316|mm9|chr6:53013811-53020160	0	0.0282279	0.0933249	0	0	0.0714339	0.0892923	0	0.149205	0	0	0.0535754	0.0391734	0	0	0	0	0.00057608	0	0.00057608	0.0973575	0	0	0	0.0443581	0.0351409	0.0841076	0.345648	0.0944771	0.121553	0	0	0	0	0	0	0	0	0	0	0	0	0	0	0	0	0	0	0
HoxA_317|mm9|chr6:53020161-53021219	0.0570319	0.0599123	0	0.262692	0	0.0455103	0.0541515	0.0167063	0.050695	0	0	0.0357169	0.0264997	0	0	0	0	0	0.0927488	0	0.0351409	0	0.0351409	0.093901	0.0610644	0.0126738	0	0.150357	0.251747	0	0	0	0	0	0	0	0	0	0	0	0	0	0	0	0	0	0	0	0
HoxA_322|mm9|chr6:53026446-53031824	0.128466	0	0	0.0460864	0.0881402	0	0	0.0351409	0	0.140563	0.0852598	0	0	0.0397495	0.0057608	0.0224671	0.0656731	0.0737382	0.0178585	0	0.0339887	0.0731621	0	0	0	0.07201	0.0311083	0.265573	0.0357169	0.0403256	0	0	0	0	0	0	0	0	0	0	0	0	0	0	0	0	0	0	0
HoxA_323|mm9|chr6:53031825-53033187	0.0409017	0	0	0.137107	0	0.0449342	0.0391734	0.110031	0	0	0	0	0.122705	0.0443581	0.0501189	0	0.0829555	0	0.0852598	0.0766186	0.0334126	0.207389	0	0	0.129042	0	0	0.0437821	0.0495429	0	0	0	0	0	0	0	0	0	0	0	0	0	0	0	0	0	0	0	0
HoxA_324|mm9|chr6:53033188-53035208	0	0	0	0.0409017	0.0437821	0	0	0	0	0.0455103	0	0	0	0	0.0426299	0.0460864	0	0	0	0	0.0800751	0	0.0535754	0	0.0829555	0.0835316	0	0	0.24829	0.0397495	0	0	0	0	0	0	0	0	0	0	0	0	0	0	0	0	0	0	0
HoxA_325|mm9|chr6:53035209-53036923	0	0	0	0	0	0	0	0.175704	0	0	0	0	0.0766186	0	0	0.0685535	0	0	0.0339887	0	0	0	0	0.0472385	0	0	0.0760425	0.0466625	0.0293801	0.158998	0	0	0	0	0	0	0	0	0	0	0	0	0	0	0	0	0	0	0
HoxA_327|mm9|chr6:53039978-53044657	0.0299561	0	0.0495429	0.228704	0.123281	0.0898684	0	0	0	0.0276518	0.0829555	0.0558797	0.0604884	0	0.0368691	0.129042	0.0397495	0.114064	0.0311083	0.0351409	0	0	0	0.12789	0.0397495	0.0132498	0.0305322	0.148629	0.0190106	0.0426299	0	0	0	0	0	0	0	0	0	0	0	0	0	0	0	0	0	0	0
[truncated: 114 more columns]
