# Supplementary material for: Clustering of Tissue-Specific Sub-TADs Accompanies the Regulation of HoxA Genes in Developing Limbs
Source: PLoS Genet. 2013 Dec 26;9(12):e1004018. doi: 10.1371/journal.pgen.1004018 (PMC3873244; doi:10.1371/journal.pgen.1004018)
Supplement: Table S18 — Mouse 5C results for the distal limb of Shh−/− replicate 2 anchored “cluster R” design (using the 3C library protocol for a small number of cells). Second biological replicate of the Shh−/− distal limb 5C dataset presented in matrix format. This 5C data is shown in Figure S3 (middle), and was generated from Shh−/− distal limbs 3C libraries produced with a 3C protocol for a small number of cells (see Materials and Methods). Predicted EcoRI restriction fragments and corresponding genomic regions are named at the top of each column and on the left of each row. Intersecting rows and columns identify the pair-wise contacts corresponding to interaction frequencies. The 5C data was filtered as described in Materials and Methods, and is normalized based on the number of sequence reads per 1,000. (XLSX) [file pgen.1004018.s026.xlsx]

## Sheet: Table S18.Shh distal limb rep.2
Table S18. Mouse 5C results for the distal limb of Shh-/- replicate 2 anchored "cluster R" design (using the 3C library protocol for a small number of cells)
	HoxA_64|mm9|chr6:52099907-52102168	HoxA_65|mm9|chr6:52102168-52102347	HoxA_66|mm9|chr6:52102347-52102627	HoxA_67|mm9|chr6:52102627-52106574	HoxA_68|mm9|chr6:52106574-52114833	HoxA_69|mm9|chr6:52114833-52118412	HoxA_70|mm9|chr6:52118412-52118617	HoxA_71|mm9|chr6:52118617-52119970	HoxA_72|mm9|chr6:52119970-52120434	HoxA_73|mm9|chr6:52120434-52121814	HoxA_74|mm9|chr6:52121814-52125015	HoxA_75|mm9|chr6:52125015-52128991	HoxA_76|mm9|chr6:52128991-52130453	HoxA_77|mm9|chr6:52130453-52137259	HoxA_78|mm9|chr6:52137259-52138976	HoxA_79|mm9|chr6:52138976-52139489	HoxA_81|mm9|chr6:52140604-52146677	HoxA_82|mm9|chr6:52146677-52147259	HoxA_85|mm9|chr6:52156546-52158195	HoxA_86|mm9|chr6:52158195-52162386	HoxA_87|mm9|chr6:52162386-52163901	HoxA_91|mm9|chr6:52166258-52172097	HoxA_92|mm9|chr6:52172097-52173708	HoxA_93|mm9|chr6:52173708-52179119	HoxA_95|mm9|chr6:52179845-52182847	HoxA_97|mm9|chr6:52188276-52189337	HoxA_99|mm9|chr6:52193142-52202193	HoxA_100|mm9|chr6:52202193-52208129	HoxA_101|mm9|chr6:52208129-52213464	HoxA_102|mm9|chr6:52213464-52215697	HoxA_103|mm9|chr6:52215697-52216109	HoxA_104|mm9|chr6:52216109-52218312	HoxA_105|mm9|chr6:52218312-52218603	HoxA_106|mm9|chr6:52218603-52232379	HoxA_107|mm9|chr6:52232379-52239458	HoxA_108|mm9|chr6:52239458-52240301	HoxA_109|mm9|chr6:52240301-52240552	HoxA_113|mm9|chr6:52244253-52247080	HoxA_114|mm9|chr6:52247080-52247369	HoxA_115|mm9|chr6:52247369-52248708	HoxA_117|mm9|chr6:52249859-52251201	HoxA_118|mm9|chr6:52251201-52260690	HoxA_119|mm9|chr6:52260690-52262318	HoxA_120|mm9|chr6:52262318-52262666	HoxA_121|mm9|chr6:52262666-52263361	HoxA_122|mm9|chr6:52263361-52265393	HoxA_123|mm9|chr6:52265393-52268866	HoxA_124|mm9|chr6:52268866-52271073	HoxA_125|mm9|chr6:52271073-52271271
HoxA_64|mm9|chr6:52099907-52102168	0	0	0	0	0	0	0	0	0	0	0	0	0	0	0	0	0	0	0	0	0	0	0	0	0	0	0	0	0	0	0.637595	0.781587	0.578339	0.203841	0.235247	0.380424	0.155251	0.406497	0.221025	0.28917	0.395831	0.375091	0.714036	0.399978	0.599671	1.26275	0.431977	0.644113	0.187249
HoxA_65|mm9|chr6:52102168-52102347	0	0	0	0	0	0	0	0	0	0	0	0	0	0	0	0	0	0	0	0	0	0	0	0	0	0	0	0	0	0	0.177768	0.658927	0.189619	0.194952	0.219247	0.251838	0.0699222	0.0491825	0.116734	0.0450346	0.165324	0.221025	0.200878	0.234061	0.283244	0.366202	0.202656	0.16651	0.0871064
HoxA_66|mm9|chr6:52102347-52102627	0	0	0	0	0	0	0	0	0	0	0	0	0	0	0	0	0	0	0	0	0	0	0	0	0	0	0	0	0	0	0.221025	0.820104	0.155843	0.173028	0.326501	0.303984	0.093032	0.244135	0.0888841	0.0491825	0.282059	0.402941	0.457457	0.141029	0.280874	0.472863	0.2708	0.326501	0.265467
HoxA_67|mm9|chr6:52102627-52106574	0	0	0	0	0	0	0	0	0	0	0	0	0	0	0	0	0	0	0	0	0	0	0	0	0	0	0	0	0	0	0.419533	1.41385	0.384572	0.185471	0.36798	0.277911	0.223395	0.183694	0.232284	0.3425	0.27317	0.404126	0.450939	0.395238	0.459234	0.700999	0.471678	0.454494	0.538045
HoxA_68|mm9|chr6:52106574-52114833	0	0	0	0	0	0	0	0	0	0	0	0	0	0	0	0	0	0	0	0	0	0	0	0	0	0	0	0	0	0	0.312279	0.283244	0.19199	0.0663668	0.126808	0.203248	0.0290355	0.125623	0.0545156	0.28917	0.156436	0.233469	0.207396	0.193175	0.314057	0.468123	0.114364	0.213914	0
HoxA_69|mm9|chr6:52114833-52118412	0	0	0	0	0	0	0	0	0	0	0	0	0	0	0	0	0	0	0	0	0	0	0	0	0	0	0	0	0	0	0.443828	0.670779	0.310502	0.253023	0.408867	0.218655	0.177176	0.375091	0.190212	0.117327	0.241765	0.450346	0.639965	0.353759	0.287392	0.452716	0.292725	0.496566	0.305761
HoxA_70|mm9|chr6:52118412-52118617	0	0	0	0	0	0	0	0	0	0	0	0	0	0	0	0	0	0	0	0	0	0	0	0	0	0	0	0	0	0	0.216285	0.506639	0.195545	0.151696	0.185471	0.149325	0.078218	0.0705147	0.135104	0.116734	0.0722924	0.152881	0.0314057	0.0936246	0.187249	0.38635	0.199693	0.242357	0.151103
HoxA_71|mm9|chr6:52118617-52119970	0	0	0	0	0	0	0	0	0	0	0	0	0	0	0	0	0	0	0	0	0	0	0	0	0	0	0	0	0	0	0.63641	1.37296	0.410645	0.302206	0.395238	0.259542	0.128586	0.203841	0.282059	0.157621	0.226951	0.386942	0.339537	0.324723	0.503677	0.578932	0.286799	0.261912	0.213914
HoxA_72|mm9|chr6:52119970-52120434	0	0	0	0	0	0	0	0	0	0	0	0	0	0	0	0	0	0	0	0	0	0	0	0	0	0	0	0	0	0	0.257171	0.795809	0.246505	0.238209	0.22221	0.236432	0.039109	0.10192	0.162954	0.241765	0.0426644	0.335982	0.435532	0.255394	0.331241	0.372128	0.246505	0.205026	0.173028
HoxA_73|mm9|chr6:52120434-52121814	0	0	0	0	0	0	0	0	0	0	0	0	0	0	0	0	0	0	0	0	0	0	0	0	0	0	0	0	0	0	0.354351	1.26038	0.435532	0.254801	0.160584	0.160584	0.0758478	0.46516	0.136882	0.226951	0.0853287	0.247098	0.271393	0.327093	0.288577	0.257171	0.392868	0.309909	0.452716
HoxA_74|mm9|chr6:52121814-52125015	0	0	0	0	0	0	0	0	0	0	0	0	0	0	0	0	0	0	0	0	0	0	0	0	0	0	0	0	0	0	0.533897	0.565895	0.360869	0.106661	0.0669594	0.299243	0.22458	0.334797	0.237617	0.218062	0.438495	0.427829	0.46042	0.386942	0.382794	0.702184	0.314057	0.519083	0.0450346
HoxA_75|mm9|chr6:52125015-52128991	0	0	0	0	0	0	0	0	0	0	0	0	0	0	0	0	0	0	0	0	0	0	0	0	0	0	0	0	0	0	0.524416	0.619818	0.161176	0.0319983	0.147548	0.218655	0.0426644	0.208581	0.116734	0.0865139	0.173028	0.32176	0.211544	0.171843	0.16888	0.472863	0.161176	0.252431	0.0776254
HoxA_76|mm9|chr6:52128991-52130453	0	0	0	0	0	0	0	0	0	0	0	0	0	0	0	0	0	0	0	0	0	0	0	0	0	0	0	0	0	0	0.452124	0.450346	0.143992	0.234654	0.0977725	0.246505	0.12266	0.456272	0.198508	0.247098	0.192582	0.527972	0.423088	0.167102	0.237617	0.764403	0.242357	0.196138	0.0462197
HoxA_77|mm9|chr6:52130453-52137259	0	0	0	0	0	0	0	0	0	0	0	0	0	0	0	0	0	0	0	0	0	0	0	0	0	0	0	0	0	0	0.276726	0.296873	0.107846	0.260134	0.178361	0.135104	0.12029	0.226358	0.0740701	0.359092	0.655372	0.245913	0.446791	0.154658	0.261319	0.335982	0.251838	0.245913	0.0871064
HoxA_78|mm9|chr6:52137259-52138976	0	0	0	0	0	0	0	0	0	0	0	0	0	0	0	0	0	0	0	0	0	0	0	0	0	0	0	0	0	0	0.41183	0.660705	0.235247	0.213322	0.104883	0.100735	0.118512	0.331241	0.138067	0.292132	0.174213	0.264875	0.474641	0.180731	0.318205	0.366202	0.228136	0.184286	0.0663668
HoxA_79|mm9|chr6:52138976-52139489	0	0	0	0	0	0	0	0	0	0	0	0	0	0	0	0	0	0	0	0	0	0	0	0	0	0	0	0	0	0	0.213914	0.487677	0.191397	0.253616	0.147548	0.243542	0.122067	0.130956	0.0616263	0.223988	0.0616263	0.277318	0.19436	0.116142	0.197323	0.280281	0.193767	0.260134	0.078218
HoxA_81|mm9|chr6:52140604-52146677	0	0	0	0	0	0	0	0	0	0	0	0	0	0	0	0	0	0	0	0	0	0	0	0	0	0	0	0	0	0	0.381016	0.737145	0.350203	0.306946	0.144585	0.220433	0.106661	0.232284	0.0367388	0.255394	0.207396	0.299243	0.551674	0.209766	0.294503	0.324723	0.21984	0.207989	0.11792
HoxA_82|mm9|chr6:52146677-52147259	0	0	0	0	0	0	0	0	0	0	0	0	0	0	0	0	0	0	0	0	0	0	0	0	0	0	0	0	0	0	0.249468	0.481159	0.146955	0.1434	0.305169	0.242357	0.0373313	0.407682	0.0764403	0.222803	0.130956	0.337167	0.644113	0.250653	0.419533	0.459234	0.274948	0.317613	0.119105
HoxA_85|mm9|chr6:52156546-52158195	0	0	0	0	0	0	0	0	0	0	0	0	0	0	0	0	0	0	0	0	0	0	0	0	0	0	0	0	0	0	0.193175	0.714036	0.170065	0.327686	0.197323	0.063404	0.108439	0.183101	0.0705147	0.0882915	0.0865139	0.0900692	0.263097	0.310502	0.325316	0.11792	0.0871064	0.19199	0.214507
HoxA_86|mm9|chr6:52158195-52162386	0	0	0	0	0	0	0	0	0	0	0	0	0	0	0	0	0	0	0	0	0	0	0	0	0	0	0	0	0	0	0.212137	0.762626	0.154066	0.174213	0.136289	0.178361	0.0557007	0.292725	0.167695	1.10216	0.116734	0.289762	0.456864	0.226951	0.215692	0.463975	0.202063	0.208581	0.103106
HoxA_87|mm9|chr6:52162386-52163901	0	0	0	0	0	0	0	0	0	0	0	0	0	0	0	0	0	0	0	0	0	0	0	0	0	0	0	0	0	0	0.203841	0.589005	0.123253	0.131548	0.191397	0.212137	0.17362	0.286799	0.000592561	0.234654	0.207989	0.256579	0.295095	0.148733	0.349018	0.223395	0.221025	0.185471	0.216877
HoxA_91|mm9|chr6:52166258-52172097	0	0	0	0	0	0	0	0	0	0	0	0	0	0	0	0	0	0	0	0	0	0	0	0	0	0	0	0	0	0	0.284429	0.60619	0.350796	0.0971799	0.12503	0.267837	0.107253	0.38872	0.226951	0.127993	0.189619	0.39109	0.607967	0.238209	0.242357	0.354944	0.170065	0.204433	0.112587
HoxA_92|mm9|chr6:52172097-52173708	0	0	0	0	0	0	0	0	0	0	0	0	0	0	0	0	0	0	0	0	0	0	0	0	0	0	0	0	0	0	0.524416	0.360869	0.363832	0.174213	0.123845	0.184879	0.113179	0.290355	0.0959948	0.46753	0.272578	0.725294	0.792846	0.29391	0.429014	0.966466	0.180138	0.578932	0.0568858
HoxA_93|mm9|chr6:52173708-52179119	0	0	0	0	0	0	0	0	0	0	0	0	0	0	0	0	0	0	0	0	0	0	0	0	0	0	0	0	0	0	0.516713	0.922024	0.269615	0.632262	0.163547	0.322946	0.112587	0.135104	0.311687	0.189619	0.235247	0.478789	0.405904	0.213322	0.304576	0.46279	0.28917	0.379831	0.206804
HoxA_95|mm9|chr6:52179845-52182847	0	0	0	0	0	0	0	0	0	0	0	0	0	0	0	0	0	0	0	0	0	0	0	0	0	0	0	0	0	0	0.349018	1.0518	0.382794	0.0841436	0.392868	0.175398	0.106661	0.557007	0.139252	0.36798	0.405904	0.357907	0.29154	0.107253	0.477011	0.295688	0.487677	0.450346	0.257764
HoxA_97|mm9|chr6:52188276-52189337	0	0	0	0	0	0	0	0	0	0	0	0	0	0	0	0	0	0	0	0	0	0	0	0	0	0	0	0	0	0	0.562933	1.13357	0.22458	0.447976	0.563525	0.349018	0.11792	0.0983651	0.140437	0.330056	0.100735	0.352574	0.248283	0.167695	0.422496	0.4859	0.313465	0.349018	0.165917
HoxA_99|mm9|chr6:52193142-52202193	0	0	0	0	0	0	0	0	0	0	0	0	0	0	0	0	0	0	0	0	0	0	0	0	0	0	0	0	0	0	1.07668	2.20196	1.00913	0.440273	0.637595	0.533897	0.346055	0.360869	0.427236	0.507824	0.369758	1.28526	0.858028	0.372721	0.942764	1.02572	0.609152	0.722924	0.373313
HoxA_100|mm9|chr6:52202193-52208129	0	0	0	0	0	0	0	0	0	0	0	0	0	0	0	0	0	0	0	0	0	0	0	0	0	0	0	0	0	0	2.26417	2.1107	1.44703	0.913729	0.414792	1.05713	0.60856	0.922024	0.786921	0.994909	1.19994	1.43755	2.02122	1.51577	1.50333	1.7682	1.18868	1.61591	0.453901
HoxA_101|mm9|chr6:52208129-52213464	0	0	0	0	0	0	0	0	0	0	0	0	0	0	0	0	0	0	0	0	0	0	0	0	0	0	0	0	0	0	2.40639	3.05169	1.61828	0.686778	0.474641	0.594931	0.468715	0.970022	0.740701	0.789883	0.803512	1.3066	1.33919	1.47844	1.61354	2.15277	0.691518	1.24971	0.601449
HoxA_102|mm9|chr6:52213464-52215697	0	0	0	0	0	0	0	0	0	0	0	0	0	0	0	0	0	0	0	0	0	0	0	0	0	0	0	0	0	0	3.7758	3.25612	1.98389	0.776847	0.421903	0.854472	0.85862	0.974762	0.812993	0.961133	0.66426	1.38955	2.04137	1.06187	1.68998	2.23158	1.00735	1.08261	0.591968
HoxA_103|mm9|chr6:52215697-52216109	0.637595	0.177768	0.221025	0.419533	0.312279	0.443828	0.216285	0.63641	0.257171	0.354351	0.533897	0.524416	0.452124	0.276726	0.41183	0.213914	0.381016	0.249468	0.193175	0.212137	0.203841	0.284429	0.524416	0.516713	0.349018	0.562933	1.07668	2.26417	2.40639	3.7758	0	0	0	0	0	0	0	0	0	0	0	0	0	0	0	0	0	0	0
HoxA_104|mm9|chr6:52216109-52218312	0.781587	0.658927	0.820104	1.41385	0.283244	0.670779	0.506639	1.37296	0.795809	1.26038	0.565895	0.619818	0.450346	0.296873	0.660705	0.487677	0.737145	0.481159	0.714036	0.762626	0.589005	0.60619	0.360869	0.922024	1.0518	1.13357	2.20196	2.1107	3.05169	3.25612	0	0	0	0	0	0	0	0	0	0	0	0	0	0	0	0	0	0	0
HoxA_105|mm9|chr6:52218312-52218603	0.578339	0.189619	0.155843	0.384572	0.19199	0.310502	0.195545	0.410645	0.246505	0.435532	0.360869	0.161176	0.143992	0.107846	0.235247	0.191397	0.350203	0.146955	0.170065	0.154066	0.123253	0.350796	0.363832	0.269615	0.382794	0.22458	1.00913	1.44703	1.61828	1.98389	0	0	0	0	0	0	0	0	0	0	0	0	0	0	0	0	0	0	0
HoxA_106|mm9|chr6:52218603-52232379	0.203841	0.194952	0.173028	0.185471	0.0663668	0.253023	0.151696	0.302206	0.238209	0.254801	0.106661	0.0319983	0.234654	0.260134	0.213322	0.253616	0.306946	0.1434	0.327686	0.174213	0.131548	0.0971799	0.174213	0.632262	0.0841436	0.447976	0.440273	0.913729	0.686778	0.776847	0	0	0	0	0	0	0	0	0	0	0	0	0	0	0	0	0	0	0
HoxA_107|mm9|chr6:52232379-52239458	0.235247	0.219247	0.326501	0.36798	0.126808	0.408867	0.185471	0.395238	0.22221	0.160584	0.0669594	0.147548	0.0977725	0.178361	0.104883	0.147548	0.144585	0.305169	0.197323	0.136289	0.191397	0.12503	0.123845	0.163547	0.392868	0.563525	0.637595	0.414792	0.474641	0.421903	0	0	0	0	0	0	0	0	0	0	0	0	0	0	0	0	0	0	0
HoxA_108|mm9|chr6:52239458-52240301	0.380424	0.251838	0.303984	0.277911	0.203248	0.218655	0.149325	0.259542	0.236432	0.160584	0.299243	0.218655	0.246505	0.135104	0.100735	0.243542	0.220433	0.242357	0.063404	0.178361	0.212137	0.267837	0.184879	0.322946	0.175398	0.349018	0.533897	1.05713	0.594931	0.854472	0	0	0	0	0	0	0	0	0	0	0	0	0	0	0	0	0	0	0
HoxA_109|mm9|chr6:52240301-52240552	0.155251	0.0699222	0.093032	0.223395	0.0290355	0.177176	0.078218	0.128586	0.039109	0.0758478	0.22458	0.0426644	0.12266	0.12029	0.118512	0.122067	0.106661	0.0373313	0.108439	0.0557007	0.17362	0.107253	0.113179	0.112587	0.106661	0.11792	0.346055	0.60856	0.468715	0.85862	0	0	0	0	0	0	0	0	0	0	0	0	0	0	0	0	0	0	0
HoxA_113|mm9|chr6:52244253-52247080	0.406497	0.0491825	0.244135	0.183694	0.125623	0.375091	0.0705147	0.203841	0.10192	0.46516	0.334797	0.208581	0.456272	0.226358	0.331241	0.130956	0.232284	0.407682	0.183101	0.292725	0.286799	0.38872	0.290355	0.135104	0.557007	0.0983651	0.360869	0.922024	0.970022	0.974762	0	0	0	0	0	0	0	0	0	0	0	0	0	0	0	0	0	0	0
HoxA_114|mm9|chr6:52247080-52247369	0.221025	0.116734	0.0888841	0.232284	0.0545156	0.190212	0.135104	0.282059	0.162954	0.136882	0.237617	0.116734	0.198508	0.0740701	0.138067	0.0616263	0.0367388	0.0764403	0.0705147	0.167695	0.000592561	0.226951	0.0959948	0.311687	0.139252	0.140437	0.427236	0.786921	0.740701	0.812993	0	0	0	0	0	0	0	0	0	0	0	0	0	0	0	0	0	0	0
HoxA_115|mm9|chr6:52247369-52248708	0.28917	0.0450346	0.0491825	0.3425	0.28917	0.117327	0.116734	0.157621	0.241765	0.226951	0.218062	0.0865139	0.247098	0.359092	0.292132	0.223988	0.255394	0.222803	0.0882915	1.10216	0.234654	0.127993	0.46753	0.189619	0.36798	0.330056	0.507824	0.994909	0.789883	0.961133	0	0	0	0	0	0	0	0	0	0	0	0	0	0	0	0	0	0	0
HoxA_117|mm9|chr6:52249859-52251201	0.395831	0.165324	0.282059	0.27317	0.156436	0.241765	0.0722924	0.226951	0.0426644	0.0853287	0.438495	0.173028	0.192582	0.655372	0.174213	0.0616263	0.207396	0.130956	0.0865139	0.116734	0.207989	0.189619	0.272578	0.235247	0.405904	0.100735	0.369758	1.19994	0.803512	0.66426	0	0	0	0	0	0	0	0	0	0	0	0	0	0	0	0	0	0	0
HoxA_118|mm9|chr6:52251201-52260690	0.375091	0.221025	0.402941	0.404126	0.233469	0.450346	0.152881	0.386942	0.335982	0.247098	0.427829	0.32176	0.527972	0.245913	0.264875	0.277318	0.299243	0.337167	0.0900692	0.289762	0.256579	0.39109	0.725294	0.478789	0.357907	0.352574	1.28526	1.43755	1.3066	1.38955	0	0	0	0	0	0	0	0	0	0	0	0	0	0	0	0	0	0	0
HoxA_119|mm9|chr6:52260690-52262318	0.714036	0.200878	0.457457	0.450939	0.207396	0.639965	0.0314057	0.339537	0.435532	0.271393	0.46042	0.211544	0.423088	0.446791	0.474641	0.19436	0.551674	0.644113	0.263097	0.456864	0.295095	0.607967	0.792846	0.405904	0.29154	0.248283	0.858028	2.02122	1.33919	2.04137	0	0	0	0	0	0	0	0	0	0	0	0	0	0	0	0	0	0	0
HoxA_120|mm9|chr6:52262318-52262666	0.399978	0.234061	0.141029	0.395238	0.193175	0.353759	0.0936246	0.324723	0.255394	0.327093	0.386942	0.171843	0.167102	0.154658	0.180731	0.116142	0.209766	0.250653	0.310502	0.226951	0.148733	0.238209	0.29391	0.213322	0.107253	0.167695	0.372721	1.51577	1.47844	1.06187	0	0	0	0	0	0	0	0	0	0	0	0	0	0	0	0	0	0	0
HoxA_121|mm9|chr6:52262666-52263361	0.599671	0.283244	0.280874	0.459234	0.314057	0.287392	0.187249	0.503677	0.331241	0.288577	0.382794	0.16888	0.237617	0.261319	0.318205	0.197323	0.294503	0.419533	0.325316	0.215692	0.349018	0.242357	0.429014	0.304576	0.477011	0.422496	0.942764	1.50333	1.61354	1.68998	0	0	0	0	0	0	0	0	0	0	0	0	0	0	0	0	0	0	0
HoxA_122|mm9|chr6:52263361-52265393	1.26275	0.366202	0.472863	0.700999	0.468123	0.452716	0.38635	0.578932	0.372128	0.257171	0.702184	0.472863	0.764403	0.335982	0.366202	0.280281	0.324723	0.459234	0.11792	0.463975	0.223395	0.354944	0.966466	0.46279	0.295688	0.4859	1.02572	1.7682	2.15277	2.23158	0	0	0	0	0	0	0	0	0	0	0	0	0	0	0	0	0	0	0
HoxA_123|mm9|chr6:52265393-52268866	0.431977	0.202656	0.2708	0.471678	0.114364	0.292725	0.199693	0.286799	0.246505	0.392868	0.314057	0.161176	0.242357	0.251838	0.228136	0.193767	0.21984	0.274948	0.0871064	0.202063	0.221025	0.170065	0.180138	0.28917	0.487677	0.313465	0.609152	1.18868	0.691518	1.00735	0	0	0	0	0	0	0	0	0	0	0	0	0	0	0	0	0	0	0
HoxA_124|mm9|chr6:52268866-52271073	0.644113	0.16651	0.326501	0.454494	0.213914	0.496566	0.242357	0.261912	0.205026	0.309909	0.519083	0.252431	0.196138	0.245913	0.184286	0.260134	0.207989	0.317613	0.19199	0.208581	0.185471	0.204433	0.578932	0.379831	0.450346	0.349018	0.722924	1.61591	1.24971	1.08261	0	0	0	0	0	0	0	0	0	0	0	0	0	0	0	0	0	0	0
HoxA_125|mm9|chr6:52271073-52271271	0.187249	0.0871064	0.265467	0.538045	0	0.305761	0.151103	0.213914	0.173028	0.452716	0.0450346	0.0776254	0.0462197	0.0871064	0.0663668	0.078218	0.11792	0.119105	0.214507	0.103106	0.216877	0.112587	0.0568858	0.206804	0.257764	0.165917	0.373313	0.453901	0.601449	0.591968	0	0	0	0	0	0	0	0	0	0	0	0	0	0	0	0	0	0	0
HoxA_126|mm9|chr6:52271271-52272007	0.652409	0.303984	0.301613	0.575969	0.538638	0.952245	0.273763	0.550489	0.206211	0.272578	0.505454	0.183101	0.369165	0.274948	0.270208	0.208581	0.200878	0.362055	0.303391	0.216285	0.33776	0.495381	0.381609	0.253023	0.214507	0.529157	1.13179	1.98271	1.43933	1.7368	0	0	0	0	0	0	0	0	0	0	0	0	0	0	0	0	0	0	0
HoxA_127|mm9|chr6:52272007-52273662	0.552859	0.165917	0.318798	0.451531	0.252431	0.226951	0.129771	0.514935	0.309317	0.325908	0.366202	0.193175	0.164139	0.312279	0.281466	0.266652	0.277911	0.193767	0.12266	0.212729	0.200878	0.190805	0.251838	0.29391	0.205619	0.366202	0.517305	1.1632	0.815363	0.999057	0	0	0	0	0	0	0	0	0	0	0	0	0	0	0	0	0	0	0
HoxA_129|mm9|chr6:52273751-52279265	0.410052	0.0397016	0.0574784	0.0758478	0.000592561	0.111401	0.0237024	0.127993	0.0213322	0.167695	0.382202	0.445606	0.237617	0.147548	0.125623	0.0841436	0.0788106	0.173028	0.133919	0.187249	0.16651	0.110216	0.161769	0.12029	0.174805	0.226951	0.200878	0.622189	0.369165	0.504269	0	0	0	0	0	0	0	0	0	0	0	0	0	0	0	0	0	0	0
HoxA_130|mm9|chr6:52279265-52282632	0.143992	0.0349611	0.100143	0.112587	0.0468123	0.24769	0.04859	0.0189619	0.0734775	0.193175	0.0616263	0.124438	0.093032	0.0965874	0.287392	0.177176	0.104291	0.0788106	0.121475	0.106068	0.0770329	0.0586635	0.207989	0.16651	0.0711073	0.183694	0.0610337	0.532712	0.59019	0.651817	0	0	0	0	0	0	0	0	0	0	0	0	0	0	0	0	0	0	0
HoxA_133|mm9|chr6:52301128-52303118	0.228136	0.0479974	0.0266652	0.0817734	0	0.0604412	0.0450346	0.0284429	0.0906618	0.0420718	0.0882915	0.0592561	0.0705147	0.00770329	0.100143	0.0497751	0.0159991	0	0.0450346	0.0586635	0.0533305	0.186064	0.0474049	0.107253	0.104883	0.0871064	0.182509	0.19673	0.306354	0.203841	0	0	0	0	0	0	0	0	0	0	0	0	0	0	0	0	0	0	0
HoxA_137|mm9|chr6:52313112-52316057	0.149918	0.0254801	0.0799957	0.093032	0.0474049	0.138659	0.0450346	0.0977725	0.107846	0.125623	0.148733	0.0847362	0.0533305	0.0936246	0.0586635	0.137474	0.0888841	0.0865139	0.171843	0.185471	0.0325908	0.0971799	0.119697	0.16888	0.0491825	0.0568858	0.231099	0.376869	0.362647	0.536267	0	0	0	0	0	0	0	0	0	0	0	0	0	0	0	0	0	0	0
HoxA_139|mm9|chr6:52316168-52332467	0.0219247	0	0.0213322	0.193175	0	0	0.130956	0.0971799	0.102513	0.0456272	0	0.0385164	0.0231099	0.0213322	0.0225173	0.100735	0.0871064	0.0805882	0.0189619	0.155251	0.0503677	0.0225173	0.0580709	0.235839	0.113179	0.109031	0.197323	0.0657742	0.209174	0.113772	0	0	0	0	0	0	0	0	0	0	0	0	0	0	0	0	0	0	0
HoxA_142|mm9|chr6:52334697-52337309	0.115549	0	0.0580709	0.103698	0.0207396	0.0740701	0.0788106	0.203248	0.112587	0.0373313	0.0823659	0.0912543	0.116734	0	0.0562933	0.0225173	0.0788106	0.0557007	0.0865139	0.0977725	0.0183694	0	0.0853287	0.039109	0.254209	0.220433	0.285022	0.223395	0.162954	0.185471	0	0	0	0	0	0	0	0	0	0	0	0	0	0	0	0	0	0	0
HoxA_143|mm9|chr6:52337309-52345436	0.110809	0.0776254	0.024295	0.0693296	0.0450346	0.0213322	0	0.0189619	0.0237024	0.0557007	0.0699222	0	0.177768	0.0562933	0.0225173	0.156436	0	0.100735	0.0225173	0	0.0278503	0.0711073	0.0853287	0.0231099	0.0201471	0.0639965	0.0853287	0.158214	0.093032	0.232284	0	0	0	0	0	0	0	0	0	0	0	0	0	0	0	0	0	0	0
HoxA_146|mm9|chr6:52349868-52361783	0.0918469	0.0497751	0.078218	0.0722924	0.0159991	0.0776254	0.0171843	0.0888841	0.0231099	0.0699222	0.0509602	0.0645891	0.0237024	0.0479974	0.0545156	0.0207396	0.0385164	0.0794031	0.068737	0.0154066	0.0823659	0.196138	0.0154066	0.0865139	0.119105	0.0278503	0.078218	0.149918	0.283837	0.170657	0	0	0	0	0	0	0	0	0	0	0	0	0	0	0	0	0	0	0
HoxA_147|mm9|chr6:52361783-52364459	0.163547	0	0.053923	0.0823659	0.0165917	0.0853287	0	0.0260727	0.0349611	0	0.189619	0.0219247	0.158214	0.0231099	0.0592561	0.0349611	0.0639965	0.053923	0.0823659	0.21984	0.0219247	0.0681445	0.106068	0.11792	0.105476	0.0586635	0.0900692	0.269023	0.255986	0.356129	0	0	0	0	0	0	0	0	0	0	0	0	0	0	0	0	0	0	0
HoxA_148|mm9|chr6:52364459-52367178	0.0740701	0	0.0260727	0.0479974	0.00355536	0	0.0639965	0.0740701	0	0.0959948	0.0361462	0.024295	0	0.0272578	0	0.0752552	0.0936246	0	0.0260727	0.104291	0.0894767	0.0248875	0.114364	0.143992	0.151103	0.0722924	0.277318	0.0681445	0.0645891	0.0639965	0	0	0	0	0	0	0	0	0	0	0	0	0	0	0	0	0	0	0
HoxA_149|mm9|chr6:52367178-52369809	0.1991	0.0645891	0.0402941	0.0752552	0	0.0438495	0.0799957	0.083551	0.0331834	0.141029	0.107253	0.0248875	0.0438495	0.161769	0.0142215	0.0450346	0.0794031	0.04859	0.118512	0.063404	0	0.0325908	0.103698	0.129771	0.158806	0.167102	0.21984	0.424273	0.105476	0.313465	0	0	0	0	0	0	0	0	0	0	0	0	0	0	0	0	0	0	0
HoxA_150|mm9|chr6:52369809-52372052	0.0734775	0	0.0290355	0.0468123	0	0.0527379	0.0314057	0.0474049	0.0438495	0.0971799	0.0497751	0	0	0.0888841	0.0912543	0.0272578	0.0829585	0	0.0924395	0.0237024	0.0325908	0.0545156	0.0266652	0.0776254	0.0527379	0.130956	0.147548	0.04859	0.115549	0.184286	0	0	0	0	0	0	0	0	0	0	0	0	0	0	0	0	0	0	0
HoxA_151|mm9|chr6:52372052-52381044	0.0468123	0.0509602	0.0503677	0.0474049	0.0159991	0	0	0.0716998	0.0521453	0.109031	0.187249	0.0948097	0.0989576	0.109624	0.0740701	0.0841436	0.0936246	0.0716998	0.072885	0.130956	0	0.228728	0.0628114	0.0533305	0.0705147	0.180138	0.133919	0.192582	0.167102	0.189027	0	0	0	0	0	0	0	0	0	0	0	0	0	0	0	0	0	0	0
HoxA_153|mm9|chr6:52381133-52383492	0.190212	0	0.00177768	0.112587	0.17362	0.0580709	0.0272578	0.119697	0.0272578	0.0942171	0.146955	0.0521453	0.100735	0.125623	0.0805882	0.000592561	0.0912543	0.138067	0.0847362	0.203841	0.0788106	0.0491825	0.101328	0.147548	0	0.0924395	0.216877	0.296873	0.397608	0.31702	0	0	0	0	0	0	0	0	0	0	0	0	0	0	0	0	0	0	0
HoxA_154|mm9|chr6:52383492-52387391	0.100143	0.0414792	0	0	0.0379239	0.0521453	0.0397016	0.0764403	0	0	0.0675519	0.0260727	0.053923	0.0165917	0.014814	0.0545156	0.0142215	0.0272578	0.0414792	0.044442	0.104291	0.0580709	0.087699	0.00829585	0.0888841	0.063404	0.100143	0.116734	0.198508	0.227543	0	0	0	0	0	0	0	0	0	0	0	0	0	0	0	0	0	0	0
HoxA_155|mm9|chr6:52387391-52392264	0.0290355	0	0.0183694	0.0462197	0.0213322	0.0319983	0	0.0965874	0.0533305	0.0752552	0	0.0177768	0.0479974	0.0622189	0.0207396	0.0622189	0.0201471	0.0207396	0	0.0817734	0.164732	0.156436	0.0361462	0.044442	0.0568858	0.0829585	0.222803	0.180138	0.264875	0.266652	0	0	0	0	0	0	0	0	0	0	0	0	0	0	0	0	0	0	0
HoxA_156|mm9|chr6:52392264-52401093	0.0592561	0.0693296	0.0225173	0.174805	0.0213322	0.0758478	0.0408867	0.0645891	0.0610337	0.04859	0	0.0503677	0	0.117327	0.0764403	0.0426644	0	0.0580709	0.12029	0.100143	0.0663668	0.0497751	0.024295	0.772699	0.135104	0.0450346	0.280874	0.0758478	0.14577	0.187249	0	0	0	0	0	0	0	0	0	0	0	0	0	0	0	0	0	0	0
HoxA_157|mm9|chr6:52401093-52402200	0.0924395	0.0491825	0.029628	0.0456272	0.0645891	0.0527379	0	0.132141	0.0871064	0.0450346	0.0900692	0	0.0468123	0.0977725	0.107253	0.0716998	0.0183694	0.0237024	0	0.0805882	0.0278503	0.0965874	0.103106	0.0663668	0.136882	0.107253	0.10192	0.184879	0.248875	0.163547	0	0	0	0	0	0	0	0	0	0	0	0	0	0	0	0	0	0	0
HoxA_158|mm9|chr6:52402200-52407151	0.00355536	0.0171843	0.0367388	0.0385164	0.0325908	0.0711073	0	0	0	0.00355536	0.00414792	0.0308132	0.0373313	0.033776	0.0165917	0.0325908	0.0438495	0	0.0254801	0.0237024	0.0165917	0.0355536	0	0.0562933	0.0426644	0.0325908	0.0622189	0.104291	0.0965874	0.0527379	0	0	0	0	0	0	0	0	0	0	0	0	0	0	0	0	0	0	0
HoxA_161|mm9|chr6:52415131-52419678	0.0521453	0	0.0799957	0.0799957	0.0450346	0.0639965	0.0503677	0.00237024	0.0942171	0.0764403	0.102513	0.0622189	0.063404	0.0533305	0.0278503	0	0.121475	0.0272578	0.103106	0.0302206	0.0871064	0.0942171	0.0462197	0.184286	0.0509602	0.0272578	0.204433	0.379831	0.127401	0.11792	0	0	0	0	0	0	0	0	0	0	0	0	0	0	0	0	0	0	0
HoxA_163|mm9|chr6:52420006-52429375	0.063404	0.00177768	0.109624	0.0711073	0.0817734	0.132141	0.00533305	0.0183694	0.0254801	0.106661	0.0740701	0.156436	0.083551	0.123253	0.225766	0.0177768	0.0989576	0.0954023	0.068737	0.0183694	0.162362	0.126215	0.101328	0.0468123	0.0402941	0.0100735	0.292725	0.223395	0.228136	0.198508	0	0	0	0	0	0	0	0	0	0	0	0	0	0	0	0	0	0	0
HoxA_165|mm9|chr6:52438705-52440652	0.113179	0	0.0248875	0.0284429	0.0432569	0	0	0.0479974	0.0284429	0.00237024	0.0598486	0	0.0491825	0.0308132	0.0847362	0	0.0871064	0	0.0420718	0.0568858	0.0479974	0	0.0290355	0	0.100143	0.0219247	0.0201471	0.109031	0.106661	0.0699222	0	0	0	0	0	0	0	0	0	0	0	0	0	0	0	0	0	0	0
HoxA_167|mm9|chr6:52441759-52444151	0.180731	0	0.0136289	0.101328	0.000592561	0.0290355	0.0331834	0.0574784	0.0527379	0.177176	0.0776254	0.126215	0.0177768	0.053923	0.0456272	0.068737	0.0432569	0.124438	0.0811808	0.0503677	0.129771	0.0847362	0.219247	0.126215	0.281466	0.0557007	0.174805	0.322946	0.106661	0.0325908	0	0	0	0	0	0	0	0	0	0	0	0	0	0	0	0	0	0	0
HoxA_168|mm9|chr6:52444151-52448361	0.0580709	0.0225173	0.0954023	0.107846	0.0171843	0.0693296	0.0799957	0.0912543	0.0545156	0.0450346	0.0604412	0.0716998	0.0462197	0.063404	0.193175	0.0527379	0.0521453	0.0308132	0	0.0799957	0.0888841	0.04859	0.0308132	0.0231099	0.0521453	0.0420718	0.202063	0.248283	0.0705147	0.120882	0	0	0	0	0	0	0	0	0	0	0	0	0	0	0	0	0	0	0
HoxA_169|mm9|chr6:52448361-52449991	0.309909	0.0266652	0	0.0225173	0.0681445	0.0503677	0.0314057	0.0237024	0.0331834	0.0231099	0.0438495	0.0971799	0.113179	0.151103	0.130363	0.110809	0.0681445	0.0853287	0.0521453	0.0574784	0.0942171	0.130956	0.155843	0.0355536	0.0971799	0.0764403	0.168287	0.441458	0.156436	0.28917	0	0	0	0	0	0	0	0	0	0	0	0	0	0	0	0	0	0	0
HoxA_171|mm9|chr6:52450036-52462044	0.0183694	0.0272578	0.148733	0.232284	0	0.0580709	0.0248875	0.193767	0.0266652	0.123253	0.0266652	0.0213322	0.0799957	0.0456272	0.107253	0	0.04859	0.0894767	0.0699222	0.119105	0.0462197	0.133326	0.189027	0.100143	0.132734	0.119105	0.271393	0.235839	0.197323	0.51138	0	0	0	0	0	0	0	0	0	0	0	0	0	0	0	0	0	0	0
HoxA_173|mm9|chr6:52464987-52470467	0.149918	0	0.0474049	0.211544	0.0770329	0.117327	0.000592561	0.106661	0.0468123	0.184286	0	0.0385164	0.0456272	0.0799957	0.0207396	0.0645891	0.0657742	0.0420718	0.0225173	0.0770329	0.128586	0.063404	0.024295	0.0503677	0.0319983	0.0521453	0.113179	0.0900692	0.0325908	0.0788106	0	0	0	0	0	0	0	0	0	0	0	0	0	0	0	0	0	0	0
HoxA_174|mm9|chr6:52470467-52478865	0.229914	0.0260727	0.0746626	0.123253	0.0823659	0.0314057	0	0.0497751	0	0.0408867	0.0527379	0.083551	0.0165917	0.0225173	0.206804	0.167102	0.178953	0.0663668	0.0254801	0.0871064	0.104291	0	0.172435	0.108439	0.0716998	0.106661	0.181324	0.229914	0.354944	0.430792	0	0	0	0	0	0	0	0	0	0	0	0	0	0	0	0	0	0	0
HoxA_176|mm9|chr6:52483388-52490414	0.120882	0.0497751	0	0.0479974	0.0248875	0.219247	0.0598486	0.0776254	0.165917	0	0.0521453	0.014814	0.0355536	0.112587	0.0817734	0.0314057	0.155843	0.0278503	0.0995502	0.130363	0.0308132	0.0799957	0.10192	0.213322	0.318205	0.234654	0.0882915	0.31939	0.379831	0.388127	0	0	0	0	0	0	0	0	0	0	0	0	0	0	0	0	0	0	0
HoxA_177|mm9|chr6:52490414-52493874	0.151696	0.0201471	0.0734775	0.0817734	0.0989576	0.31465	0.0811808	0.0918469	0.0213322	0.122067	0.0385164	0.0722924	0.033776	0.162362	0.14577	0.0515528	0.210952	0.0639965	0.157621	0.10192	0.204433	0.101328	0.104883	0.0705147	0.22458	0.180731	0.229321	0.48827	0.152881	0.287392	0	0	0	0	0	0	0	0	0	0	0	0	0	0	0	0	0	0	0
HoxA_178|mm9|chr6:52493874-52497394	0.132141	0.0871064	0.0995502	0.103106	0.0159991	0.152881	0.0959948	0.108439	0.126808	0.260134	0.109031	0	0.0616263	0.0675519	0.111994	0.0936246	0.244135	0.0397016	0.139844	0.0770329	0.141029	0.0716998	0.220433	0.318205	0.141029	0.262504	0.244135	0.272578	0.346055	0.195545	0	0	0	0	0	0	0	0	0	0	0	0	0	0	0	0	0	0	0
HoxA_179|mm9|chr6:52497394-52497615	0.0817734	0	0.0213322	0.0414792	0.0450346	0.00533305	0.0201471	0.0266652	0	0.033776	0.0711073	0.0254801	0.0355536	0.00177768	0	0.0977725	0	0.0237024	0.0450346	0.063404	0.00948097	0.0557007	0.146362	0.0971799	0	0.0278503	0.154658	0.024295	0.168287	0.174213	0	0	0	0	0	0	0	0	0	0	0	0	0	0	0	0	0	0	0
HoxA_180|mm9|chr6:52497615-52497933	0.0562933	0	0.0272578	0	0.0302206	0.669001	0	0.0699222	0.0284429	0.083551	0.165324	0	0.0551081	0.0402941	0.0213322	0	0.0278503	0.00118512	0	0.111401	0.0414792	0.0266652	0.087699	0.0266652	0.149918	0.0533305	0.0266652	0.177768	0.19199	0.202656	0	0	0	0	0	0	0	0	0	0	0	0	0	0	0	0	0	0	0
HoxA_181|mm9|chr6:52497933-52501912	0.0545156	0	0.0183694	0.158214	0.000592561	0.127401	0.0171843	0	0.0195545	0.135696	0.093032	0.0189619	0.0284429	0.0177768	0.0225173	0.0959948	0.083551	0.039109	0.0521453	0.0515528	0.112587	0.0977725	0.0497751	0.140437	0.163547	0.186064	0.151696	0.232876	0.22458	0.176583	0	0	0	0	0	0	0	0	0	0	0	0	0	0	0	0	0	0	0
HoxA_182|mm9|chr6:52501912-52506069	0.0290355	0.0491825	0.0219247	0.0272578	0.0290355	0.0130363	0.0912543	0.0859213	0.0882915	0.308724	0.0491825	0.0521453	0	0.00592561	0.0788106	0.0906618	0.186064	0.0231099	0.0918469	0.116142	0.0604412	0.0195545	0.0871064	0.332427	0.0527379	0.0971799	0.0734775	0.154066	0.206211	0.0900692	0	0	0	0	0	0	0	0	0	0	0	0	0	0	0	0	0	0	0
HoxA_185|mm9|chr6:52509879-52510899	0.12503	0.0248875	0.083551	0.0616263	0	0.0669594	0.0705147	0.0426644	0.0248875	0.0722924	0.0462197	0.0823659	0.12029	0.0521453	0.0254801	0.0468123	0.0871064	0	0	0.0503677	0.102513	0.044442	0.0965874	0.0770329	0.000592561	0.0716998	0.0545156	0.235839	0.185471	0.256579	0	0	0	0	0	0	0	0	0	0	0	0	0	0	0	0	0	0	0
HoxA_187|mm9|chr6:52514325-52518961	0.130956	0.0616263	0.136882	0.0758478	0.0776254	0.0586635	0	0.0639965	0.0254801	0.136882	0.0847362	0.0770329	0.0509602	0.120882	0.144585	0.078218	0.0776254	0.0207396	0.12266	0.0397016	0.0260727	0.0491825	0.0888841	0.237024	0.0959948	0.136882	0.218062	0.258356	0.298651	0.252431	0	0	0	0	0	0	0	0	0	0	0	0	0	0	0	0	0	0	0
HoxA_189|mm9|chr6:52520631-52522484	0.223988	0.0533305	0.0479974	0.132141	0.0527379	0.14577	0.0663668	0.0954023	0.104883	0.0562933	0.173028	0.0622189	0.172435	0.215692	0.135696	0.0722924	0.174213	0.218655	0.153473	0.415385	0.162362	0.068737	0.461605	0.184286	0.341907	0.211544	0.178953	0.58308	0.80529	0.522638	0	0	0	0	0	0	0	0	0	0	0	0	0	0	0	0	0	0	0
HoxA_191|mm9|chr6:52522985-52524187	0.0580709	0.133326	0.0900692	0.184879	0.0397016	0.116142	0.0562933	0.0705147	0.0231099	0.244135	0.0379239	0.0284429	0	0.132141	0.128586	0.164139	0.0645891	0.063404	0.156436	0.0716998	0.125623	0.0639965	0.183101	0.156436	0.182509	0.221025	0.385164	0.453901	0.401756	0.22221	0	0	0	0	0	0	0	0	0	0	0	0	0	0	0	0	0	0	0
HoxA_194|mm9|chr6:52527037-52527403	0.0983651	0.0272578	0.112587	0.0882915	0.000592561	0.163547	0.0551081	0.184879	0.0213322	0.188434	0.122067	0.110809	0.15051	0.024295	0	0	0.0948097	0.072885	0.100735	0.19436	0.146955	0	0.147548	0.0811808	0.285022	0.21747	0.448568	0.255394	0.278503	0.193175	0	0	0	0	0	0	0	0	0	0	0	0	0	0	0	0	0	0	0
HoxA_195|mm9|chr6:52527403-52527763	0.124438	0	0.0551081	0.0598486	0.0551081	0.0503677	0	0.165324	0.0669594	0.0604412	0.0219247	0.0592561	0.0219247	0.0183694	0.104883	0.0788106	0.0272578	0.029628	0.0479974	0.0165917	0.163547	0.00888841	0.0645891	0.141029	0.0841436	0.0888841	0.251246	0.278503	0.204433	0.164139	0	0	0	0	0	0	0	0	0	0	0	0	0	0	0	0	0	0	0
HoxA_196|mm9|chr6:52527763-52541897	0.161769	0.278503	0.102513	0.0924395	0.0491825	0.0574784	0.17125	0.072885	0.029628	0.229914	0.147548	0.0847362	0.0325908	0.101328	0.0995502	0.106068	0.251838	0.00888841	0.135696	0.136882	0.103698	0.04859	0.137474	0.174805	0.167695	0.218655	0.440273	0.786921	0.448568	0.297465	0	0	0	0	0	0	0	0	0	0	0	0	0	0	0	0	0	0	0
HoxA_197|mm9|chr6:52541897-52542057	0.04859	0	0	0.137474	0	0	0	0.0936246	0.0260727	0.221025	0.0722924	0	0.0711073	0.0130363	0.0462197	0.111401	0.0237024	0.0645891	0.0201471	0.0266652	0.0254801	0	0.0799957	0	0.107253	0.104291	0.0865139	0.173028	0.149918	0.225173	0	0	0	0	0	0	0	0	0	0	0	0	0	0	0	0	0	0	0
HoxA_198|mm9|chr6:52542057-52542687	0.130363	0.063404	0.0201471	0.197323	0.0799957	0.0580709	0.104291	0.0859213	0.053923	0.114364	0.186064	0.0681445	0.144585	0.146955	0.105476	0.0568858	0.154066	0.0237024	0.0823659	0	0.068737	0.152288	0.159399	0.0740701	0.104883	0.281466	0.265467	0.73596	0.41183	0.628114	0	0	0	0	0	0	0	0	0	0	0	0	0	0	0	0	0	0	0
HoxA_199|mm9|chr6:52542687-52542962	0.0272578	0	0.0248875	0.136882	0	0	0.0248875	0.0414792	0	0	0	0	0	0	0.0207396	0.0130363	0	0.0551081	0.0314057	0	0	0	0	0.024295	0	0.0266652	0.0219247	0.381609	0.194952	0.157621	0	0	0	0	0	0	0	0	0	0	0	0	0	0	0	0	0	0	0
HoxA_201|mm9|chr6:52545386-52551985	0.0266652	0.0977725	0.0432569	0.0521453	0.0260727	0.0906618	0.0195545	0.0515528	0.0474049	0.0290355	0.0272578	0.0207396	0.0716998	0	0.0764403	0	0.0331834	0.044442	0.0770329	0	0.0746626	0.0859213	0.0888841	0.0491825	0.109031	0.10192	0.083551	0.101328	0.185471	0.250061	0	0	0	0	0	0	0	0	0	0	0	0	0	0	0	0	0	0	0
HoxA_202|mm9|chr6:52551985-52562232	0.0740701	0.083551	0.257171	0.0343685	0.0853287	0.131548	0.0165917	0.117327	0.0290355	0.206211	0.0693296	0.072885	0.0604412	0	0.0231099	0.127401	0.0515528	0.103698	0.250653	0.159399	0.145177	0.0515528	0.0592561	0.0497751	0.283244	0.0882915	0.164139	0.149918	0.183694	0.317613	0	0	0	0	0	0	0	0	0	0	0	0	0	0	0	0	0	0	0
HoxA_203|mm9|chr6:52562232-52568056	0.149325	0	0.0912543	0.12266	0.0290355	0.0497751	0.063404	0.126808	0.118512	0.0865139	0.104291	0.131548	0.115549	0.103106	0	0.0302206	0.024295	0.130363	0.121475	0.0622189	0.0509602	0.0314057	0.083551	0.0580709	0.110809	0.209766	0.205619	0.482937	0.379239	0.203248	0	0	0	0	0	0	0	0	0	0	0	0	0	0	0	0	0	0	0
HoxA_206|mm9|chr6:52575680-52581530	0.167102	0.0545156	0.0592561	0.159991	0.0402941	0.104883	0	0.157621	0.101328	0.201471	0.0622189	0.133919	0.189027	0.072885	0.24769	0.141622	0.0805882	0.19673	0.14814	0.0882915	0.0841436	0.0639965	0.146955	0.164139	0.189027	0.26606	0.335982	0.481159	0.26606	0.46279	0	0	0	0	0	0	0	0	0	0	0	0	0	0	0	0	0	0	0
HoxA_208|mm9|chr6:52582510-52584015	0.125623	0.100143	0.0254801	0.107253	0.139844	0.137474	0.0497751	0.10192	0.0669594	0.0592561	0.0740701	0.0562933	0.0882915	0.0983651	0.130956	0.04859	0.152288	0.0799957	0.0894767	0.19436	0.0557007	0.106068	0.229914	0.183694	0.21984	0.0557007	0.253023	1.24853	0.522046	0.267837	0	0	0	0	0	0	0	0	0	0	0	0	0	0	0	0	0	0	0
HoxA_210|mm9|chr6:52584025-52588283	0.10192	0.107846	0.0847362	0.0266652	0.0237024	0.159991	0.0533305	0.257171	0.0853287	0.226358	0.0562933	0.0853287	0.0888841	0.0284429	0.087699	0.0610337	0.136882	0.0764403	0.285614	0.0959948	0.0254801	0.0491825	0.100143	0.083551	0.0574784	0.117327	0.274948	0.421311	0.314057	0.17125	0	0	0	0	0	0	0	0	0	0	0	0	0	0	0	0	0	0	0
HoxA_211|mm9|chr6:52588283-52590517	0.0663668	0.0752552	0.0699222	0.0385164	0.0788106	0.138067	0.0829585	0.168287	0.106068	0.218062	0.127993	0.100735	0.192582	0.0248875	0.0438495	0.00177768	0.0942171	0.068737	0.121475	0.0675519	0.353759	0.0669594	0.177176	0.116734	0.237617	0.120882	0.292132	0.50901	0.372721	0.387535	0	0	0	0	0	0	0	0	0	0	0	0	0	0	0	0	0	0	0
HoxA_221|mm9|chr6:52627105-52628031	0.121475	0.0201471	0.0799957	0.174213	0.0545156	0.0628114	0.0177768	0.0551081	0	0.107253	0.14814	0.0616263	0.0794031	0.12266	0.141029	0.0195545	0.164139	0.151103	0.0201471	0.072885	0.0521453	0.139252	0.152881	0.0248875	0.0841436	0.0722924	0.306946	0.349018	0.255394	0.317613	0	0	0	0	0	0	0	0	0	0	0	0	0	0	0	0	0	0	0
HoxA_225|mm9|chr6:52637837-52641317	0.136289	0	0	0.125623	0.087699	0.0663668	0.0586635	0.174805	0.0557007	0.0906618	0.107253	0.111994	0.0112587	0.083551	0.0681445	0.123253	0.175991	0.176583	0.22221	0.107846	0.104291	0.12503	0.254801	0.237617	0.272578	0.226358	0.186657	0.314057	0.243542	0.283837	0	0	0	0	0	0	0	0	0	0	0	0	0	0	0	0	0	0	0
HoxA_226|mm9|chr6:52641318-52647573	0.17125	0	0.0201471	0.0681445	0.0479974	0.244728	0.0207396	0.0681445	0.102513	0.162362	0.202063	0.078218	0.160584	0.214507	0.180731	0.0456272	0.132141	0.12029	0.174213	0.116734	0.136289	0.250061	0.212729	0.210359	0.157029	0.225173	0.404126	0.587228	0.44205	0.408274	0	0	0	0	0	0	0	0	0	0	0	0	0	0	0	0	0	0	0
HoxA_228|mm9|chr6:52656263-52657321	0.0562933	0.0225173	0	0.0882915	0	0.0325908	0.0663668	0.0865139	0.068737	0.21984	0.101328	0.0254801	0.0521453	0.0278503	0.0847362	0.0355536	0.0663668	0.0325908	0.157621	0.200285	0.314057	0.110216	0.0752552	0.110216	0.127401	0.0906618	0.301021	0.213914	0.127993	0.210359	0	0	0	0	0	0	0	0	0	0	0	0	0	0	0	0	0	0	0
HoxA_229|mm9|chr6:52657322-52658513	0.0622189	0.0260727	0.0788106	0.0373313	0.0278503	0.0906618	0.0497751	0.223988	0.103106	0.120882	0.039109	0.0865139	0.107846	0	0.105476	0.129178	0.0604412	0.0248875	0.209174	0.0663668	0.187249	0.068737	0.029628	0.226951	0.218655	0.252431	0.273763	0.409459	0.205619	0.180138	0	0	0	0	0	0	0	0	0	0	0	0	0	0	0	0	0	0	0
HoxA_235|mm9|chr6:52693850-52694645	0.135696	0.0462197	0	0.152288	0.0254801	0.0266652	0	0.132141	0.0669594	0.0669594	0.248283	0.0551081	0.0574784	0.111401	0.0450346	0.0942171	0.154658	0.0432569	0.0397016	0.177768	0.103698	0.170657	0.299836	0.254801	0.202063	0.164139	0.209174	0.565895	0.389312	0.130363	0	0	0	0	0	0	0	0	0	0	0	0	0	0	0	0	0	0	0
HoxA_237|mm9|chr6:52669639-52701839	0.197323	0	0	0.033776	0.0752552	0.0266652	0.0213322	0.072885	0.0474049	0	0.116734	0.0657742	0.0977725	0.104883	0.103106	0	0.127401	0.0794031	0.0438495	0.0557007	0.101328	0.0977725	0.123845	0.000592561	0.093032	0.083551	0.185471	0.141622	0.189619	0.335389	0	0	0	0	0	0	0	0	0	0	0	0	0	0	0	0	0	0	0
HoxA_238|mm9|chr6:52701840-52704692	0.174213	0.024295	0.072885	0.0497751	0.113179	0.100143	0.0266652	0.053923	0.146362	0.154066	0	0.221025	0.0871064	0.0734775	0.209174	0.0171843	0.0598486	0.0521453	0.0497751	0.0841436	0.0260727	0.138067	0.142807	0.0699222	0.0604412	0.199693	0.221618	0.693889	0.267837	0.404126	0	0	0	0	0	0	0	0	0	0	0	0	0	0	0	0	0	0	0
HoxA_239|mm9|chr6:52704693-52706024	0.0610337	0.0207396	0.0503677	0.118512	0.078218	0.10192	0.0319983	0.122067	0.0468123	0.0598486	0.0474049	0.0426644	0.100735	0	0.12029	0.261319	0.0373313	0.0462197	0.149325	0.12029	0.196138	0.0722924	0.117327	0.0942171	0.175991	0.364425	0.209174	0.269023	0.152881	0.286799	0	0	0	0	0	0	0	0	0	0	0	0	0	0	0	0	0	0	0
HoxA_240|mm9|chr6:52706025-52718534	0.143992	0.0681445	0.0272578	0.0746626	0.0177768	0.125623	0	0.0705147	0.0219247	0.0397016	0.0284429	0.162954	0.132734	0.0456272	0.0888841	0.0936246	0.113772	0.0924395	0.14577	0.0450346	0.136882	0.0894767	0.0568858	0.0959948	0.165917	0.237024	0.356129	0.329464	0.185471	0.110809	0	0	0	0	0	0	0	0	0	0	0	0	0	0	0	0	0	0	0
HoxA_241|mm9|chr6:52718535-52721479	0.126215	0.0586635	0.0918469	0.0859213	0.0195545	0.0551081	0.0260727	0.109031	0.0515528	0.127401	0.0971799	0.0278503	0.107253	0.175991	0.0799957	0.0639965	0.0794031	0.10192	0.0805882	0.109624	0.12029	0.149325	0.107846	0.162362	0.231099	0.122067	0.234654	0.269023	0.158806	0.293318	0	0	0	0	0	0	0	0	0	0	0	0	0	0	0	0	0	0	0
HoxA_243|mm9|chr6:52723090-52725748	0.0284429	0.0237024	0.00651817	0.163547	0.0462197	0	0.0859213	0.107253	0.104883	0.1991	0.0734775	0.04859	0.106661	0.110216	0.146955	0.0420718	0.189027	0.0231099	0.209766	0.0503677	0.309909	0.32176	0.0805882	0.225173	0.220433	0.0829585	0.324131	0.253023	0.357314	0.207396	0	0	0	0	0	0	0	0	0	0	0	0	0	0	0	0	0	0	0
HoxA_248|mm9|chr6:52741675-52742100	0	0.0272578	0.0302206	0.0438495	0	0.0154066	0.00355536	0.114957	0.0189619	0.113179	0.0794031	0.0817734	0	0.0136289	0.0213322	0.141622	0.0308132	0.0509602	0.0491825	0.0675519	0.116734	0.0248875	0.0462197	0.237617	0.206804	0.189027	0.315835	0.119105	0.0817734	0.266652	0	0	0	0	0	0	0	0	0	0	0	0	0	0	0	0	0	0	0
HoxA_249|mm9|chr6:52742101-52748549	0.153473	0.0616263	0.0266652	0.0989576	0.044442	0.0776254	0.0124438	0.118512	0.12266	0.285022	0.152288	0.136289	0.260134	0.135104	0.174805	0.0918469	0.129178	0.366795	0.119105	0.199693	0.0219247	0.431384	0.27317	0.281466	0.292725	0.185471	0.223395	0.413607	0.367388	0.34487	0	0	0	0	0	0	0	0	0	0	0	0	0	0	0	0	0	0	0
HoxA_251|mm9|chr6:52748770-52752905	0.0675519	0	0.0924395	0.093032	0.0450346	0.0308132	0.033776	0.176583	0.0645891	0.116734	0.101328	0.0438495	0.0936246	0.129771	0.0610337	0.216285	0.210952	0.149325	0.234061	0.132141	0.141029	0.239987	0.535082	0.162362	0.301613	0.394053	0.463382	0.540415	0.31465	0.202063	0	0	0	0	0	0	0	0	0	0	0	0	0	0	0	0	0	0	0
HoxA_255|mm9|chr6:52759240-52771163	0.0788106	0.119105	0.0977725	0.19199	0	0.0859213	0.0776254	0.198508	0.04859	0.179546	0.132734	0.0355536	0.0183694	0.0675519	0.142807	0.145177	0.0912543	0.0462197	0.146362	0.0639965	0.172435	0.093032	0.0788106	0.233469	0.297465	0.253616	0.225766	0.178953	0.21747	0.223988	0	0	0	0	0	0	0	0	0	0	0	0	0	0	0	0	0	0	0
HoxA_256|mm9|chr6:52771164-52772646	0.201471	0.0361462	0.0231099	0.146955	0.0165917	0.0734775	0.0491825	0.0859213	0	0.0722924	0.149325	0.0651817	0.14577	0.135696	0.200285	0.0248875	0.0894767	0.24769	0.213322	0.154066	0.024295	0.149325	0.143992	0.260134	0.247098	0.159399	0.309909	0.478789	0.304576	0.160584	0	0	0	0	0	0	0	0	0	0	0	0	0	0	0	0	0	0	0
HoxA_257|mm9|chr6:52772647-52777261	0.136882	0.0503677	0.0290355	0.132734	0.0509602	0.039109	0.104291	0.241172	0.000592561	0.0977725	0.172435	0.125623	0.0568858	0.167695	0.203248	0.0794031	0.207396	0.0722924	0.130363	0.151696	0.274948	0.401164	0.308724	0.239987	0.267837	0.24295	0.352574	0.932098	0.346055	0.497158	0	0	0	0	0	0	0	0	0	0	0	0	0	0	0	0	0	0	0
HoxA_258|mm9|chr6:52777262-52778607	0.261912	0	0.0515528	0.149325	0.0248875	0.0663668	0.0823659	0.175398	0.140437	0.136882	0.190212	0.113772	0.12503	0.159991	0.0983651	0.1434	0.181916	0.280281	0.190805	0.0811808	0.277318	0.308132	0.339537	0.384572	0.513158	0.255986	0.286799	0.797587	0.46042	0.524416	0	0	0	0	0	0	0	0	0	0	0	0	0	0	0	0	0	0	0
HoxA_262|mm9|chr6:52793374-52801167	0.0681445	0.0450346	0.14814	0.182509	0	0.143992	0.142215	0.180731	0.173028	0.176583	0.0918469	0.130363	0.0977725	0.205619	0.179546	0.1434	0.174805	0.107846	0.360277	0.178361	0.365017	0.0900692	0.0527379	0.399978	0.364425	0.265467	0.570636	0.382794	0.177176	0.213322	0	0	0	0	0	0	0	0	0	0	0	0	0	0	0	0	0	0	0
HoxA_263|mm9|chr6:52801169-52803285	0.251246	0	0.0355536	0.116734	0.109031	0.209174	0.19673	0.241765	0.0853287	0.373906	0.189619	0.408867	0.204433	0.139844	0.147548	0.192582	0.254209	0.139252	0.103106	0.253023	0.4142	0.34013	0.478196	0.348426	0.377461	0.408867	0.736553	0.653002	0.408867	0.466938	0	0	0	0	0	0	0	0	0	0	0	0	0	0	0	0	0	0	0
HoxA_264|mm9|chr6:52803286-52809464	0.0948097	0	0.0195545	0.119697	0.0651817	0.24295	0.187842	0.231099	0.133919	0.17125	0.117327	0.187842	0.170065	0.0794031	0.142807	0.237617	0.118512	0.16651	0.19199	0.176583	0.472863	0.218655	0.303391	0.464568	0.216285	0.809438	0.510195	0.272578	0.157029	0.222803	0	0	0	0	0	0	0	0	0	0	0	0	0	0	0	0	0	0	0
HoxA_265|mm9|chr6:52809465-52817061	0.0770329	0.083551	0.114957	0.12503	0.0213322	0.113179	0.0237024	0.147548	0.101328	0.180138	0.0888841	0.113772	0.0799957	0.0159991	0.156436	0.114364	0.0918469	0.068737	0.187842	0.19199	0.185471	0.0474049	0.0989576	0.438495	0.238802	0.381016	0.36561	0.153473	0.129178	0.207396	0	0	0	0	0	0	0	0	0	0	0	0	0	0	0	0	0	0	0
HoxA_267|mm9|chr6:52817090-52817285	0.0361462	0	0.0302206	0.0325908	0	0.130363	0.00355536	0.024295	0	0.0711073	0.0154066	0	0.0177768	0	0.0823659	0.0462197	0.0302206	0.0272578	0.00948097	0.0871064	0.029628	0.0900692	0.0343685	0.0219247	0.139252	0.0124438	0.116142	0.207989	0.199693	0.0533305	0	0	0	0	0	0	0	0	0	0	0	0	0	0	0	0	0	0	0
HoxA_268|mm9|chr6:52817286-52820895	0.121475	0.0284429	3.9986	0.0770329	0.00474049	0.110216	0.000592561	0.0859213	0.138067	0.0740701	0.21747	0.0533305	0.136882	0.0527379	0.103106	0.0776254	0.146955	0.190212	0.241765	0.133919	0.0794031	0.282651	0.299243	0.0219247	0.163547	0.106068	0.327686	0.371536	0.527972	0.29154	0	0	0	0	0	0	0	0	0	0	0	0	0	0	0	0	0	0	0
HoxA_269|mm9|chr6:52820896-52831247	0.0989576	0.0183694	0.029628	0.0367388	0.0237024	0.0977725	0.0823659	0.122067	0.0853287	0.113179	0.136882	0.423088	0.187249	0.100735	0.0912543	0.0770329	0.214507	0.148733	0.190212	0.122067	0.103698	0.122067	0.103106	0.0942171	0.231691	0.0580709	0.178361	0.542786	0.327093	0.200285	0	0	0	0	0	0	0	0	0	0	0	0	0	0	0	0	0	0	0
HoxA_270|mm9|chr6:52831248-52832456	0.116142	0.0474049	0.0468123	0.0207396	0.0734775	0.141029	0.0610337	0.0515528	0.0509602	0.0663668	0.093032	0.0799957	0.160584	0.0527379	0.0426644	0.072885	0.103698	0.106661	0.129771	0.110809	0	0.113179	0.281466	0.0716998	0.162954	0.191397	0.0865139	0.429606	0.258356	0.324131	0	0	0	0	0	0	0	0	0	0	0	0	0	0	0	0	0	0	0
HoxA_272|mm9|chr6:52832471-52841533	0.0254801	0.0639965	0.0628114	0.093032	0.0420718	0.04859	0.0586635	0.139844	0.0474049	0.175991	0.0367388	0.0847362	0.126215	0.0367388	0.0977725	0.221618	0.0616263	0.119105	0.0592561	0.164732	0.17125	0.0272578	0.0651817	0.145177	0.350203	0.100143	0.190805	0.177768	0.274356	0.142215	0	0	0	0	0	0	0	0	0	0	0	0	0	0	0	0	0	0	0
HoxA_273|mm9|chr6:52841534-52842038	0.232876	0.0237024	0.0207396	0.0373313	0.0260727	0.12503	0.0397016	0.0219247	0.0693296	0.0171843	0.0533305	0.0183694	0.0788106	0.0675519	0.0420718	0.0195545	0.0995502	0.0995502	0	0.132141	0.0527379	0.0663668	0.147548	0.111401	0.0521453	0.0533305	0.0651817	0.249468	0.231691	0.301021	0	0	0	0	0	0	0	0	0	0	0	0	0	0	0	0	0	0	0
HoxA_274|mm9|chr6:52842039-52843690	0.0657742	0.138659	0.154658	0.029628	0.0319983	0.129178	0.129178	0.135104	0.127401	0.133326	0.0290355	0.274948	0.0764403	0.0361462	0.0551081	0.113772	0.302798	0.093032	0.0414792	0.327093	0.178953	0.078218	0.0681445	0.254801	0.251838	0.280281	0.38872	0.250653	0.41183	0.427236	0	0	0	0	0	0	0	0	0	0	0	0	0	0	0	0	0	0	0
HoxA_277|mm9|chr6:52848364-52850692	0.11792	0.0260727	0.0859213	0.0977725	0.0225173	0.141029	0	0.163547	0.0497751	0.0705147	0.157029	0.16888	0.0722924	0.087699	0.19436	0.153473	0.125623	0.171843	0.110216	0.144585	0.0888841	0.189027	0.184879	0.111401	0.0865139	0.176583	0.242357	0.462197	0.539823	0.525009	0	0	0	0	0	0	0	0	0	0	0	0	0	0	0	0	0	0	0
HoxA_278|mm9|chr6:52850693-52851731	0.0213322	0.0438495	0.0764403	0.267245	0.0189619	0.0379239	0.0663668	0.131548	0.024295	0.0657742	0	0.0509602	0.0266652	0.0225173	0.0171843	0.197915	0.0983651	0	0.123845	0.175991	0.299836	0.0207396	0.0580709	0.110809	0.0894767	0.311687	0.237024	0.116734	0.144585	0.0491825	0	0	0	0	0	0	0	0	0	0	0	0	0	0	0	0	0	0	0
HoxA_280|mm9|chr6:52858040-52858605	0.0894767	0.0545156	0.0432569	0.0195545	0	0	0.0817734	0.0628114	0.0965874	0.072885	0.102513	0	0.0545156	0.115549	0.132141	0.0675519	0.189027	0.0628114	0.0527379	0.103698	0.0675519	0.100735	0.181324	0.125623	0.114957	0.126808	0.248875	0.463975	0.415978	0.149918	0	0	0	0	0	0	0	0	0	0	0	0	0	0	0	0	0	0	0
HoxA_281|mm9|chr6:52858606-52865393	0.0231099	0.0865139	0.0788106	0.246505	0.04859	0.0568858	0	0.100143	0.16888	0.245913	0.0491825	0.053923	0.00118512	0.0995502	0.083551	0.0663668	0.133919	0.142807	0.130363	0.276726	0.292725	0.0628114	0.257171	0.33776	0.177768	0.301021	0.668408	0.311687	0.162362	0.380424	0	0	0	0	0	0	0	0	0	0	0	0	0	0	0	0	0	0	0
HoxA_284|mm9|chr6:52871142-52873703	0.255394	0.0219247	0.10192	0.118512	0.187249	0.119105	0	0.274948	0.155251	0.115549	0.349611	0.0616263	0.139844	0.142215	0.230506	0.0799957	0.253616	0.430199	0.22458	0.193175	0.231691	0.49301	0.617448	0.195545	0.226951	0.394645	0.75433	1.01091	0.419533	0.645891	0	0	0	0	0	0	0	0	0	0	0	0	0	0	0	0	0	0	0
HoxA_285|mm9|chr6:52873704-52878849	0.0580709	0.029628	0.0290355	0.0669594	0.00592561	0.0491825	0.0136289	0.00237024	0	0.136882	0.024295	0.0562933	0	0.0562933	0.0177768	0.0716998	0.0491825	0.0379239	0.0628114	0.0154066	0	0.0497751	0.0817734	0.0177768	0.0568858	0.119697	0.22221	0.142807	0.119105	0.121475	0	0	0	0	0	0	0	0	0	0	0	0	0	0	0	0	0	0	0
HoxA_286|mm9|chr6:52878850-52881665	0.165324	0	0.0888841	0.246505	0.0266652	0.197323	0.0527379	0.0770329	0.0462197	0.218062	0.152288	0.1434	0.123253	0.110809	0.228728	0.280874	0.136289	0.178361	0.102513	0.0847362	0.232284	0.311687	0.346055	0.177768	0.277911	0.237617	0.353166	0.736553	0.278503	0.427829	0	0	0	0	0	0	0	0	0	0	0	0	0	0	0	0	0	0	0
HoxA_287|mm9|chr6:52881666-52885980	0.114364	0.00355536	0.0888841	0.093032	0.115549	0.0474049	0	0.193767	0.149918	0.29154	0.139252	0.0711073	0.0219247	0.0705147	0.116142	0.188434	0.122067	0.0716998	0.118512	0.104883	0.153473	0.119105	0.123845	0.282651	0.197323	0.211544	0.515528	0.605004	0.19673	0.260134	0	0	0	0	0	0	0	0	0	0	0	0	0	0	0	0	0	0	0
HoxA_288|mm9|chr6:52885981-52888326	0.0592561	0	0.119697	0.0308132	0.0616263	0.0551081	0.0794031	0.0545156	0.0948097	0.0231099	0.119697	0.0397016	0.0521453	0.0669594	0.0628114	0.103106	0.0722924	0.110809	0.0527379	0.0308132	0.188434	0.104883	0.0888841	0.204433	0.174805	0.130956	0.234061	0.286799	0.329464	0.14814	0	0	0	0	0	0	0	0	0	0	0	0	0	0	0	0	0	0	0
HoxA_289|mm9|chr6:52888327-52890013	0.0805882	0	0	0.117327	0.133919	0.0598486	0.0290355	0.109031	0.0699222	0.222803	0.110216	0.0219247	0.0853287	0.0971799	0.0965874	0.123845	0.0776254	0.11792	0.102513	0.221025	0.104291	0.204433	0.190805	0.274948	0.190805	0.319983	0.333019	0.500714	0.325908	0.315835	0	0	0	0	0	0	0	0	0	0	0	0	0	0	0	0	0	0	0
HoxA_290|mm9|chr6:52890014-52897320	0.103698	0	0.0136289	0.181324	0.0681445	0.178361	0.0734775	0.0420718	0.0965874	0.159991	0.221618	0.177768	0.0503677	0.0716998	0.119697	0.107253	0.0888841	0.0722924	0.106661	0.0545156	0.327686	0.0989576	0.121475	0.358499	0.260134	0.377461	0.36798	0.453309	0.261912	0.133326	0	0	0	0	0	0	0	0	0	0	0	0	0	0	0	0	0	0	0
HoxA_291|mm9|chr6:52897321-52911313	0.185471	0	0.0551081	0.127401	0.0616263	0.131548	0.188434	0.169472	0.22458	0.04859	0.138659	0.0841436	0.0645891	0.0936246	0.161176	0.111994	0.0942171	0.140437	0.198508	0.244135	0.142215	0.117327	0.301021	0.255394	0.251838	0.261912	0.556414	0.495381	0.36324	0.165917	0	0	0	0	0	0	0	0	0	0	0	0	0	0	0	0	0	0	0
HoxA_292|mm9|chr6:52911314-52914397	0.174805	0	0.0231099	0.0705147	0.0562933	0.0290355	0.114957	0.12503	0.190212	0.132734	0.197323	0.0657742	0.132141	0.136882	0.106068	0	0.117327	0.206804	0.167695	0.250653	0.443235	0.19673	0.181916	0.313465	0.450346	0.392868	0.339537	0.260134	0.266652	0.238802	0	0	0	0	0	0	0	0	0	0	0	0	0	0	0	0	0	0	0
HoxA_293|mm9|chr6:52914398-52918137	0.19436	0.109031	0.0568858	0.22458	0.0503677	0.232284	0.1991	0.609745	0.103106	0.212137	0.24295	0.271985	0.22458	0.212729	0.220433	0.117327	0.280874	0.248283	0.359092	0.382794	0.49301	0.392868	0.578932	0.593153	0.573006	0.686185	0.377461	0.619226	0.572414	0.431977	0	0	0	0	0	0	0	0	0	0	0	0	0	0	0	0	0	0	0
HoxA_295|mm9|chr6:52918252-52919700	0.315242	0.0420718	0.063404	0.0616263	0.0705147	0.0936246	0	0.191397	0.0669594	0.243542	0.242357	0.362647	0.154066	0.227543	0.16888	0.21984	0.251838	0.216877	0.202063	0.258356	0.111994	0.450939	0.535082	0.19673	0.156436	0.327093	0.218655	0.558192	0.429606	0.278503	0	0	0	0	0	0	0	0	0	0	0	0	0	0	0	0	0	0	0
HoxA_296|mm9|chr6:52919701-52924303	0.137474	0.0468123	0.0764403	0.0272578	0.0385164	0.16651	0.000592561	0.298058	0.0266652	0.143992	0.143992	0.0829585	0.0189619	0.158806	0.0722924	0.133326	0.269023	0.257764	0.236432	0.225766	0.120882	0.241765	0.498343	0.238209	0.212729	0.410052	0.301021	0.954023	0.359684	0.212729	0	0	0	0	0	0	0	0	0	0	0	0	0	0	0	0	0	0	0
HoxA_297|mm9|chr6:52924304-52933041	0.159399	0.024295	0	0.156436	0.024295	0.0954023	0.0977725	0.194952	0.0432569	0.0260727	0.111401	0.0853287	0.181324	0.0645891	0.133919	0.197323	0.0882915	0.165917	0.223395	0.168287	0.185471	0.151103	0.303391	0.182509	0.141029	0.162954	0.409459	0.577154	0.177768	0.457457	0	0	0	0	0	0	0	0	0	0	0	0	0	0	0	0	0	0	0
HoxA_298|mm9|chr6:52933042-52942459	0.124438	0.0533305	0.0367388	0.132734	0.115549	0.161176	0.0604412	0.0705147	0.0574784	0.0118512	0.136289	0	0.100735	0.175991	0.115549	0.0758478	0.176583	0.126808	0.154066	0.148733	0.175398	0.24058	0.405904	0.136882	0.0788106	0.145177	0.17362	0.257171	0.235247	0.196138	0	0	0	0	0	0	0	0	0	0	0	0	0	0	0	0	0	0	0
HoxA_302|mm9|chr6:52952345-52960689	0.0865139	0.029628	0.0959948	0.0385164	0.0491825	0.0331834	0.0474049	0.0189619	0.10192	0.138067	0.0906618	0.0610337	0.0201471	0.107846	0.139844	0.0888841	0.187842	0.04859	0.102513	0.135696	0.0231099	0.0794031	0.0645891	0.267837	0.0853287	0.0527379	0.320575	0.144585	0.168287	0.133919	0	0	0	0	0	0	0	0	0	0	0	0	0	0	0	0	0	0	0
HoxA_303|mm9|chr6:52960690-52967527	0.072885	0.0592561	0.0266652	0.0811808	0.033776	0.0912543	0	0.11792	0.0290355	0.189027	0.0906618	0.0888841	0.103698	0.0165917	0.155251	0.0788106	0.133326	0.04859	0.207396	0.127993	0.0823659	0.178361	0.187249	0.11792	0.1991	0.142807	0.241172	0.436717	0.188434	0.178953	0	0	0	0	0	0	0	0	0	0	0	0	0	0	0	0	0	0	0
HoxA_304|mm9|chr6:52967528-52968961	0.0462197	0.0278503	0.0811808	0.0545156	0.04859	0.165917	0.0841436	0.228136	0.0663668	0.312279	0.083551	0.0266652	0.0314057	0.0823659	0.151103	0.24058	0.164732	0.053923	0.0349611	0.0521453	0.118512	0.161176	0.118512	0.199693	0.173028	0.299836	0.127993	0.132141	0.180138	0.0776254	0	0	0	0	0	0	0	0	0	0	0	0	0	0	0	0	0	0	0
HoxA_308|mm9|chr6:52979969-52985775	0	0.0450346	0.063404	0.0557007	0	0.0515528	0.0432569	0.0693296	0.0195545	0.063404	0.0201471	0.0414792	0.110216	0.0639965	0.0159991	0.0645891	0.0349611	0.116142	0.0231099	0.0645891	0.0651817	0.135696	0.0716998	0.127993	0.072885	0.0764403	0.0503677	0.118512	0.129178	0.237024	0	0	0	0	0	0	0	0	0	0	0	0	0	0	0	0	0	0	0
HoxA_311|mm9|chr6:52990950-53001211	0.0491825	0.0272578	0	0.105476	0	0.0225173	0	0.0936246	0.0871064	0.0562933	0	0.0420718	0	0.0468123	0	0.0254801	0.0551081	0	0.0254801	0.078218	0.0521453	0	0.0562933	0.093032	0.0823659	0.155251	0.0402941	0.0912543	0.0325908	0.214507	0	0	0	0	0	0	0	0	0	0	0	0	0	0	0	0	0	0	0
HoxA_316|mm9|chr6:53013811-53020160	0.0254801	0.0533305	0.0663668	0.053923	0	0	0	0.0195545	0.0319983	0.0248875	0.152288	0.078218	0.0248875	0.0349611	0.0290355	0	0.033776	0	0	0.0254801	0.024295	0.0557007	0.106661	0.0468123	0	0	0	0.133919	0.101328	0	0	0	0	0	0	0	0	0	0	0	0	0	0	0	0	0	0	0	0
HoxA_317|mm9|chr6:53020161-53021219	0.0509602	0.0272578	0.0479974	0.0805882	0.0237024	0.0557007	0.0491825	0.162954	0.10192	0.029628	0.0201471	0.0254801	0	0.0705147	0.053923	0.0497751	0.122067	0.0284429	0.127993	0.0219247	0.0468123	0.0491825	0	0.169472	0.203248	0.0207396	0.120882	0.153473	0.0764403	0.104883	0	0	0	0	0	0	0	0	0	0	0	0	0	0	0	0	0	0	0
HoxA_322|mm9|chr6:53026446-53031824	0.0823659	0	0	0.0675519	0.0397016	0.0456272	0.0331834	0.0189619	0.0533305	0.0207396	0.0711073	0	0.0764403	0.068737	0.033776	0.014814	0.0657742	0.0705147	0.0177768	0.0693296	0.0462197	0.0225173	0.0284429	0.0562933	0.0503677	0.178953	0.0474049	0.180731	0.102513	0.0716998	0	0	0	0	0	0	0	0	0	0	0	0	0	0	0	0	0	0	0
HoxA_323|mm9|chr6:53031825-53033187	0.100735	0.0189619	0.0177768	0	0.0361462	0.0657742	0	0	0.0438495	0	0.0509602	0	0.0373313	0.0302206	0.00888841	0.0029628	0.0521453	0.068737	0.0189619	0.0959948	0.0746626	0.0432569	0.158214	0.039109	0.0254801	0	0.0266652	0.0171843	0.0657742	0.0799957	0	0	0	0	0	0	0	0	0	0	0	0	0	0	0	0	0	0	0
HoxA_324|mm9|chr6:53033188-53035208	0	0.039109	0.0260727	0.0752552	0.00118512	0.0906618	0.0462197	0	0.0497751	0.111401	0.0894767	0.033776	0.000592561	0.033776	0.0817734	0.0479974	0.0462197	0.124438	0.0171843	0.0474049	0	0.0574784	0.103106	0.0266652	0.0260727	0.111994	0.0219247	0.152288	0.146362	0.120882	0	0	0	0	0	0	0	0	0	0	0	0	0	0	0	0	0	0	0
HoxA_325|mm9|chr6:53035209-53036923	0.0799957	0	0.0177768	0.0254801	0	0.0669594	0	0.0260727	0.0290355	0.0266652	0	0.068737	0.0231099	0.039109	0.0189619	0.033776	0.0195545	0.0758478	0.0219247	0.0450346	0.134511	0.0722924	0.0533305	0.0314057	0	0.0527379	0.0645891	0.0355536	0.0711073	0.0397016	0	0	0	0	0	0	0	0	0	0	0	0	0	0	0	0	0	0	0
HoxA_327|mm9|chr6:53039978-53044657	0.000592561	0	0.0503677	0.0237024	0.0207396	0.0254801	0.0456272	0.0432569	0.04859	0.0693296	0.0497751	0	0	0.0438495	0.0290355	0.130956	0.0231099	0.0924395	0.0491825	0.029628	0	0	0.0521453	0.100735	0	0.0284429	0.0219247	0	0.0740701	0.109031	0	0	0	0	0	0	0	0	0	0	0	0	0	0	0	0	0	0	0
[truncated: 114 more columns]
