# Supplementary material for: Clustering of Tissue-Specific Sub-TADs Accompanies the Regulation of HoxA Genes in Developing Limbs
Source: PLoS Genet. 2013 Dec 26;9(12):e1004018. doi: 10.1371/journal.pgen.1004018 (PMC3873244; doi:10.1371/journal.pgen.1004018)
Supplement: Table S19 — Mouse 5C results for the head anchored “cluster R” design (using the 3C library protocol for a small number of cells). Head 5C dataset from Figure 4C (bottom) presented in matrix format. This 5C data was generated from wt head tissue 3C libraries produced with a 3C protocol for a small number of cells (see Materials and Methods). Predicted EcoRI restriction fragments and corresponding genomic regions are named at the top of each column and on the left of each row. Intersecting rows and columns identify the pair-wise contacts corresponding to interaction frequencies. The 5C data was filtered as described in Materials and Methods, and is normalized based on the number of sequence reads per 1,000. (XLSX) [file pgen.1004018.s027.xlsx]

## Sheet: Table S19. Head (Shh)
Table S19. Mouse 5C results for the head anchored "cluster R" design (using the 3C library protocol for a small number of cells)
	HoxA_64|mm9|chr6:52099907-52102168	HoxA_65|mm9|chr6:52102168-52102347	HoxA_66|mm9|chr6:52102347-52102627	HoxA_67|mm9|chr6:52102627-52106574	HoxA_68|mm9|chr6:52106574-52114833	HoxA_69|mm9|chr6:52114833-52118412	HoxA_70|mm9|chr6:52118412-52118617	HoxA_71|mm9|chr6:52118617-52119970	HoxA_72|mm9|chr6:52119970-52120434	HoxA_73|mm9|chr6:52120434-52121814	HoxA_74|mm9|chr6:52121814-52125015	HoxA_75|mm9|chr6:52125015-52128991	HoxA_76|mm9|chr6:52128991-52130453	HoxA_77|mm9|chr6:52130453-52137259	HoxA_78|mm9|chr6:52137259-52138976	HoxA_79|mm9|chr6:52138976-52139489	HoxA_81|mm9|chr6:52140604-52146677	HoxA_82|mm9|chr6:52146677-52147259	HoxA_85|mm9|chr6:52156546-52158195	HoxA_86|mm9|chr6:52158195-52162386	HoxA_87|mm9|chr6:52162386-52163901	HoxA_91|mm9|chr6:52166258-52172097	HoxA_92|mm9|chr6:52172097-52173708	HoxA_93|mm9|chr6:52173708-52179119	HoxA_95|mm9|chr6:52179845-52182847	HoxA_97|mm9|chr6:52188276-52189337	HoxA_99|mm9|chr6:52193142-52202193	HoxA_100|mm9|chr6:52202193-52208129	HoxA_101|mm9|chr6:52208129-52213464	HoxA_102|mm9|chr6:52213464-52215697	HoxA_103|mm9|chr6:52215697-52216109	HoxA_104|mm9|chr6:52216109-52218312	HoxA_105|mm9|chr6:52218312-52218603	HoxA_106|mm9|chr6:52218603-52232379	HoxA_107|mm9|chr6:52232379-52239458	HoxA_108|mm9|chr6:52239458-52240301	HoxA_109|mm9|chr6:52240301-52240552	HoxA_113|mm9|chr6:52244253-52247080	HoxA_114|mm9|chr6:52247080-52247369	HoxA_115|mm9|chr6:52247369-52248708	HoxA_117|mm9|chr6:52249859-52251201	HoxA_118|mm9|chr6:52251201-52260690	HoxA_119|mm9|chr6:52260690-52262318	HoxA_120|mm9|chr6:52262318-52262666	HoxA_121|mm9|chr6:52262666-52263361	HoxA_122|mm9|chr6:52263361-52265393	HoxA_123|mm9|chr6:52265393-52268866	HoxA_124|mm9|chr6:52268866-52271073	HoxA_125|mm9|chr6:52271073-52271271
HoxA_64|mm9|chr6:52099907-52102168	0	0	0	0	0	0	0	0	0	0	0	0	0	0	0	0	0	0	0	0	0	0	0	0	0	0	0	0	0	0	0.373944	0.579658	0.339201	0.271543	0.277029	0.682973	0.181029	0.565944	0.266972	0.559544	0.460801	0.692116	0.79543	0.422401	0.469944	0.933487	0.382172	0.400458	0.234972
HoxA_65|mm9|chr6:52102168-52102347	0	0	0	0	0	0	0	0	0	0	0	0	0	0	0	0	0	0	0	0	0	0	0	0	0	0	0	0	0	0	0.176457	0.258743	0.1536	0.214858	0.165486	0.0566858	0.0402286	0.173715	0.103314	0.191086	0.241372	0.151772	0.248686	0.1984	0.246858	0.387658	0.0420572	0.154515	0.175543
HoxA_66|mm9|chr6:52102347-52102627	0	0	0	0	0	0	0	0	0	0	0	0	0	0	0	0	0	0	0	0	0	0	0	0	0	0	0	0	0	0	0.260572	0.561372	0.127086	0.144457	0.450744	0.283429	0.0978288	0.188343	0.0585144	0.0283429	0.1024	0.245029	0.335543	0.142629	0.267886	0.319086	0.122515	0.240458	0.0978288
HoxA_67|mm9|chr6:52102627-52106574	0	0	0	0	0	0	0	0	0	0	0	0	0	0	0	0	0	0	0	0	0	0	0	0	0	0	0	0	0	0	0.494629	1.6832	0.242286	0.309029	0.427886	0.417829	0.363886	0.298058	0.274286	0.201143	0.183772	0.472687	0.453487	0.340115	0.596115	0.450744	0.264229	0.416915	0.402286
HoxA_68|mm9|chr6:52106574-52114833	0	0	0	0	0	0	0	0	0	0	0	0	0	0	0	0	0	0	0	0	0	0	0	0	0	0	0	0	0	0	0.16	0.197486	0.130743	0.079543	0.0658287	0.0713144	0.0475429	0.212115	0.192	0.239543	0.173715	0.258743	0.393144	0.116114	0.182857	0.307201	0.182857	0.2688	0
HoxA_69|mm9|chr6:52114833-52118412	0	0	0	0	0	0	0	0	0	0	0	0	0	0	0	0	0	0	0	0	0	0	0	0	0	0	0	0	0	0	0.591544	0.826516	0.362058	0.242286	0.285258	0.279772	0.315429	0.402286	0.288915	0.311772	0.361144	0.703087	0.62903	0.360229	0.621715	0.915202	0.202058	0.392229	0.216686
HoxA_70|mm9|chr6:52118412-52118617	0	0	0	0	0	0	0	0	0	0	0	0	0	0	0	0	0	0	0	0	0	0	0	0	0	0	0	0	0	0	0.279772	0.624458	0.192915	0.220343	0.138057	0.222172	0.158172	0.181029	0.0576001	0.264229	0.131657	0.343772	0.293486	0.234058	0.293486	0.286172	0.1856	0.2432	0.203886
HoxA_71|mm9|chr6:52118617-52119970	0	0	0	0	0	0	0	0	0	0	0	0	0	0	0	0	0	0	0	0	0	0	0	0	0	0	0	0	0	0	0.599773	0.967316	0.451658	0.400458	0.394058	0.56503	0.259658	0.337372	0.413258	0.298058	0.234972	0.68023	0.625373	0.322743	0.583315	0.585144	0.252343	0.568687	0.337372
HoxA_72|mm9|chr6:52119970-52120434	0	0	0	0	0	0	0	0	0	0	0	0	0	0	0	0	0	0	0	0	0	0	0	0	0	0	0	0	0	0	0.383086	0.674744	0.170057	0.304458	0.427886	0.241372	0.162743	0.258743	0.239543	0.205715	0.138057	0.295315	0.332801	0.286172	0.443429	0.406858	0.396801	0.167315	0.233143
HoxA_73|mm9|chr6:52120434-52121814	0	0	0	0	0	0	0	0	0	0	0	0	0	0	0	0	0	0	0	0	0	0	0	0	0	0	0	0	0	0	0.485487	1.44915	0.434287	0.340115	0.448001	0.359315	0.248686	0.601601	0.202058	0.454401	0.381258	0.698516	0.448915	0.335543	0.59063	0.468115	0.436115	0.399544	0.338286
HoxA_74|mm9|chr6:52121814-52125015	0	0	0	0	0	0	0	0	0	0	0	0	0	0	0	0	0	0	0	0	0	0	0	0	0	0	0	0	0	0	0.707658	0.634515	0.448001	0.289829	0.248686	0.303543	0.1856	0.440687	0.266058	0.459887	0.481829	0.670173	0.80823	0.56503	0.674744	1.29737	0.429715	0.614401	0.092343
HoxA_75|mm9|chr6:52125015-52128991	0	0	0	0	0	0	0	0	0	0	0	0	0	0	0	0	0	0	0	0	0	0	0	0	0	0	0	0	0	0	0.477258	0.575087	0.206629	0.246858	0.265143	0.2624	0.105143	0.357486	0.256	0.208458	0.241372	0.386744	0.431544	0.215772	0.426058	0.476344	0.207543	0.52023	0.319086
HoxA_76|mm9|chr6:52128991-52130453	0	0	0	0	0	0	0	0	0	0	0	0	0	0	0	0	0	0	0	0	0	0	0	0	0	0	0	0	0	0	0.470858	0.692116	0.464458	0.181943	0.168229	0.213029	0.152686	0.606173	0.244115	0.404115	0.295315	0.517487	0.564115	0.486401	0.580572	0.729601	0.271543	0.462629	0.137143
HoxA_77|mm9|chr6:52130453-52137259	0	0	0	0	0	0	0	0	0	0	0	0	0	0	0	0	0	0	0	0	0	0	0	0	0	0	0	0	0	0	0.491887	0.496458	0.329143	0.292572	0.092343	0.362972	0.163657	0.499201	0.271543	0.424229	0.329143	0.467201	0.573258	0.313601	0.460801	0.732344	0.323658	0.323658	0.0914287
HoxA_78|mm9|chr6:52137259-52138976	0	0	0	0	0	0	0	0	0	0	0	0	0	0	0	0	0	0	0	0	0	0	0	0	0	0	0	0	0	0	0.435201	0.512915	0.347429	0.425144	0.311772	0.460801	0.338286	0.433372	0.203886	0.337372	0.416001	0.528458	0.690287	0.417829	0.400458	0.783544	0.307201	0.406858	0.235886
HoxA_79|mm9|chr6:52138976-52139489	0	0	0	0	0	0	0	0	0	0	0	0	0	0	0	0	0	0	0	0	0	0	0	0	0	0	0	0	0	0	0.578744	0.950859	0.282515	0.334629	0.480001	0.470858	0.313601	0.232229	0.239543	0.256915	0.107886	0.365715	0.475429	0.170972	0.289829	0.598858	0.208458	0.405029	0.218515
HoxA_81|mm9|chr6:52140604-52146677	0	0	0	0	0	0	0	0	0	0	0	0	0	0	0	0	0	0	0	0	0	0	0	0	0	0	0	0	0	0	0.491887	0.746059	0.484572	0.294401	0.343772	0.298972	0.169143	0.415086	0.277029	0.307201	0.433372	0.457144	0.714973	0.333715	0.340115	0.96183	0.592458	0.702173	0.330058
HoxA_82|mm9|chr6:52146677-52147259	0	0	0	0	0	0	0	0	0	0	0	0	0	0	0	0	0	0	0	0	0	0	0	0	0	0	0	0	0	0	0.682058	0.541258	0.344686	0.301715	0.144457	0.267886	0.1728	0.323658	0.244115	0.470858	0.434287	0.927087	0.695773	0.357486	0.417829	0.783544	0.320915	0.57783	0.154515
HoxA_85|mm9|chr6:52156546-52158195	0	0	0	0	0	0	0	0	0	0	0	0	0	0	0	0	0	0	0	0	0	0	0	0	0	0	0	0	0	0	0.529372	0.818287	0.353829	0.341943	0.448915	0.371201	0.167315	0.430629	0.2624	0.284343	0.287086	0.430629	0.497372	0.337372	0.587887	0.514744	0.171886	0.352001	0.303543
HoxA_86|mm9|chr6:52158195-52162386	0	0	0	0	0	0	0	0	0	0	0	0	0	0	0	0	0	0	0	0	0	0	0	0	0	0	0	0	0	0	0.490058	0.855773	0.266058	0.2176	0.398629	0.359315	0.220343	0.414172	0.270629	2.09646	0.295315	0.543087	0.477258	0.245029	0.427886	0.595201	0.342858	0.514744	0.1152
HoxA_87|mm9|chr6:52162386-52163901	0	0	0	0	0	0	0	0	0	0	0	0	0	0	0	0	0	0	0	0	0	0	0	0	0	0	0	0	0	0	0.478172	1.57166	0.55863	0.292572	0.602515	0.344686	0.207543	0.298058	0.372115	0.281601	0.259658	0.439772	0.887773	0.314515	0.535772	0.640001	0.306286	0.340115	0.288915
HoxA_91|mm9|chr6:52166258-52172097	0	0	0	0	0	0	0	0	0	0	0	0	0	0	0	0	0	0	0	0	0	0	0	0	0	0	0	0	0	0	0.689373	0.500115	0.525715	0.495544	0.222172	0.440687	0.148115	0.659201	0.324572	0.394972	0.369372	0.594287	1.17029	0.296229	0.466287	0.818287	0.373944	0.479087	0.117943
HoxA_92|mm9|chr6:52172097-52173708	0	0	0	0	0	0	0	0	0	0	0	0	0	0	0	0	0	0	0	0	0	0	0	0	0	0	0	0	0	0	0.796344	0.965487	0.512001	0.428801	0.227658	0.559544	0.192915	0.76343	0.466287	0.651887	0.650973	0.903316	0.928916	0.435201	0.647315	1.27452	0.382172	0.554058	0.113372
HoxA_93|mm9|chr6:52173708-52179119	0	0	0	0	0	0	0	0	0	0	0	0	0	0	0	0	0	0	0	0	0	0	0	0	0	0	0	0	0	0	0.60343	1.28183	0.521144	0.437944	0.958173	0.540344	0.298058	0.60983	0.407772	0.431544	0.343772	0.666516	0.53303	0.507429	0.627201	0.595201	0.472687	0.637258	0.560458
HoxA_95|mm9|chr6:52179845-52182847	0	0	0	0	0	0	0	0	0	0	0	0	0	0	0	0	0	0	0	0	0	0	0	0	0	0	0	0	0	0	0.768916	1.39429	0.465372	0.449829	0.805487	0.660115	0.188343	0.495544	0.295315	0.524801	0.286172	0.508344	0.401372	0.486401	0.751544	0.79543	0.394972	0.599773	0.475429
HoxA_97|mm9|chr6:52188276-52189337	0	0	0	0	0	0	0	0	0	0	0	0	0	0	0	0	0	0	0	0	0	0	0	0	0	0	0	0	0	0	0.82743	1.71795	0.727773	0.576915	0.746059	0.670173	0.161829	0.665601	0.512001	0.398629	0.309943	0.785373	0.676573	0.876802	0.89143	1.05692	0.55223	0.535772	0.449829
HoxA_99|mm9|chr6:52193142-52202193	0	0	0	0	0	0	0	0	0	0	0	0	0	0	0	0	0	0	0	0	0	0	0	0	0	0	0	0	0	0	0.810059	1.50949	0.440687	0.553144	0.522058	0.421486	0.154515	0.367544	0.220343	0.455315	0.484572	0.567772	0.832916	0.373029	0.444344	0.458972	0.488229	0.62903	0.258743
HoxA_100|mm9|chr6:52202193-52208129	0	0	0	0	0	0	0	0	0	0	0	0	0	0	0	0	0	0	0	0	0	0	0	0	0	0	0	0	0	0	2.11566	1.7216	1.31383	0.78263	0.378515	0.992916	0.582401	1.11909	0.489144	1.0816	0.820116	1.29829	1.17669	0.784459	1.04686	1.47475	0.464458	0.842059	0.251429
HoxA_101|mm9|chr6:52208129-52213464	0	0	0	0	0	0	0	0	0	0	0	0	0	0	0	0	0	0	0	0	0	0	0	0	0	0	0	0	0	0	2.10835	2.25829	1.52137	0.758859	0.334629	0.873144	0.437944	1.00206	0.625373	0.99383	0.682973	0.958173	1.07612	0.659201	0.992002	1.25989	0.546744	0.679316	0.269715
HoxA_102|mm9|chr6:52213464-52215697	0	0	0	0	0	0	0	0	0	0	0	0	0	0	0	0	0	0	0	0	0	0	0	0	0	0	0	0	0	0	3.09303	2.83612	2.2976	1.17395	0.494629	0.778059	0.62903	1.10354	0.489144	0.85943	0.798173	1.00389	1.2992	0.624458	0.934402	1.38423	0.566858	0.902402	0.309029
HoxA_103|mm9|chr6:52215697-52216109	0.373944	0.176457	0.260572	0.494629	0.16	0.591544	0.279772	0.599773	0.383086	0.485487	0.707658	0.477258	0.470858	0.491887	0.435201	0.578744	0.491887	0.682058	0.529372	0.490058	0.478172	0.689373	0.796344	0.60343	0.768916	0.82743	0.810059	2.11566	2.10835	3.09303	0	0	0	0	0	0	0	0	0	0	0	0	0	0	0	0	0	0	0
HoxA_104|mm9|chr6:52216109-52218312	0.579658	0.258743	0.561372	1.6832	0.197486	0.826516	0.624458	0.967316	0.674744	1.44915	0.634515	0.575087	0.692116	0.496458	0.512915	0.950859	0.746059	0.541258	0.818287	0.855773	1.57166	0.500115	0.965487	1.28183	1.39429	1.71795	1.50949	1.7216	2.25829	2.83612	0	0	0	0	0	0	0	0	0	0	0	0	0	0	0	0	0	0	0
HoxA_105|mm9|chr6:52218312-52218603	0.339201	0.1536	0.127086	0.242286	0.130743	0.362058	0.192915	0.451658	0.170057	0.434287	0.448001	0.206629	0.464458	0.329143	0.347429	0.282515	0.484572	0.344686	0.353829	0.266058	0.55863	0.525715	0.512001	0.521144	0.465372	0.727773	0.440687	1.31383	1.52137	2.2976	0	0	0	0	0	0	0	0	0	0	0	0	0	0	0	0	0	0	0
HoxA_106|mm9|chr6:52218603-52232379	0.271543	0.214858	0.144457	0.309029	0.079543	0.242286	0.220343	0.400458	0.304458	0.340115	0.289829	0.246858	0.181943	0.292572	0.425144	0.334629	0.294401	0.301715	0.341943	0.2176	0.292572	0.495544	0.428801	0.437944	0.449829	0.576915	0.553144	0.78263	0.758859	1.17395	0	0	0	0	0	0	0	0	0	0	0	0	0	0	0	0	0	0	0
HoxA_107|mm9|chr6:52232379-52239458	0.277029	0.165486	0.450744	0.427886	0.0658287	0.285258	0.138057	0.394058	0.427886	0.448001	0.248686	0.265143	0.168229	0.092343	0.311772	0.480001	0.343772	0.144457	0.448915	0.398629	0.602515	0.222172	0.227658	0.958173	0.805487	0.746059	0.522058	0.378515	0.334629	0.494629	0	0	0	0	0	0	0	0	0	0	0	0	0	0	0	0	0	0	0
HoxA_108|mm9|chr6:52239458-52240301	0.682973	0.0566858	0.283429	0.417829	0.0713144	0.279772	0.222172	0.56503	0.241372	0.359315	0.303543	0.2624	0.213029	0.362972	0.460801	0.470858	0.298972	0.267886	0.371201	0.359315	0.344686	0.440687	0.559544	0.540344	0.660115	0.670173	0.421486	0.992916	0.873144	0.778059	0	0	0	0	0	0	0	0	0	0	0	0	0	0	0	0	0	0	0
HoxA_109|mm9|chr6:52240301-52240552	0.181029	0.0402286	0.0978288	0.363886	0.0475429	0.315429	0.158172	0.259658	0.162743	0.248686	0.1856	0.105143	0.152686	0.163657	0.338286	0.313601	0.169143	0.1728	0.167315	0.220343	0.207543	0.148115	0.192915	0.298058	0.188343	0.161829	0.154515	0.582401	0.437944	0.62903	0	0	0	0	0	0	0	0	0	0	0	0	0	0	0	0	0	0	0
HoxA_113|mm9|chr6:52244253-52247080	0.565944	0.173715	0.188343	0.298058	0.212115	0.402286	0.181029	0.337372	0.258743	0.601601	0.440687	0.357486	0.606173	0.499201	0.433372	0.232229	0.415086	0.323658	0.430629	0.414172	0.298058	0.659201	0.76343	0.60983	0.495544	0.665601	0.367544	1.11909	1.00206	1.10354	0	0	0	0	0	0	0	0	0	0	0	0	0	0	0	0	0	0	0
HoxA_114|mm9|chr6:52247080-52247369	0.266972	0.103314	0.0585144	0.274286	0.192	0.288915	0.0576001	0.413258	0.239543	0.202058	0.266058	0.256	0.244115	0.271543	0.203886	0.239543	0.277029	0.244115	0.2624	0.270629	0.372115	0.324572	0.466287	0.407772	0.295315	0.512001	0.220343	0.489144	0.625373	0.489144	0	0	0	0	0	0	0	0	0	0	0	0	0	0	0	0	0	0	0
HoxA_115|mm9|chr6:52247369-52248708	0.559544	0.191086	0.0283429	0.201143	0.239543	0.311772	0.264229	0.298058	0.205715	0.454401	0.459887	0.208458	0.404115	0.424229	0.337372	0.256915	0.307201	0.470858	0.284343	2.09646	0.281601	0.394972	0.651887	0.431544	0.524801	0.398629	0.455315	1.0816	0.99383	0.85943	0	0	0	0	0	0	0	0	0	0	0	0	0	0	0	0	0	0	0
HoxA_117|mm9|chr6:52249859-52251201	0.460801	0.241372	0.1024	0.183772	0.173715	0.361144	0.131657	0.234972	0.138057	0.381258	0.481829	0.241372	0.295315	0.329143	0.416001	0.107886	0.433372	0.434287	0.287086	0.295315	0.259658	0.369372	0.650973	0.343772	0.286172	0.309943	0.484572	0.820116	0.682973	0.798173	0	0	0	0	0	0	0	0	0	0	0	0	0	0	0	0	0	0	0
HoxA_118|mm9|chr6:52251201-52260690	0.692116	0.151772	0.245029	0.472687	0.258743	0.703087	0.343772	0.68023	0.295315	0.698516	0.670173	0.386744	0.517487	0.467201	0.528458	0.365715	0.457144	0.927087	0.430629	0.543087	0.439772	0.594287	0.903316	0.666516	0.508344	0.785373	0.567772	1.29829	0.958173	1.00389	0	0	0	0	0	0	0	0	0	0	0	0	0	0	0	0	0	0	0
HoxA_119|mm9|chr6:52260690-52262318	0.79543	0.248686	0.335543	0.453487	0.393144	0.62903	0.293486	0.625373	0.332801	0.448915	0.80823	0.431544	0.564115	0.573258	0.690287	0.475429	0.714973	0.695773	0.497372	0.477258	0.887773	1.17029	0.928916	0.53303	0.401372	0.676573	0.832916	1.17669	1.07612	1.2992	0	0	0	0	0	0	0	0	0	0	0	0	0	0	0	0	0	0	0
HoxA_120|mm9|chr6:52262318-52262666	0.422401	0.1984	0.142629	0.340115	0.116114	0.360229	0.234058	0.322743	0.286172	0.335543	0.56503	0.215772	0.486401	0.313601	0.417829	0.170972	0.333715	0.357486	0.337372	0.245029	0.314515	0.296229	0.435201	0.507429	0.486401	0.876802	0.373029	0.784459	0.659201	0.624458	0	0	0	0	0	0	0	0	0	0	0	0	0	0	0	0	0	0	0
HoxA_121|mm9|chr6:52262666-52263361	0.469944	0.246858	0.267886	0.596115	0.182857	0.621715	0.293486	0.583315	0.443429	0.59063	0.674744	0.426058	0.580572	0.460801	0.400458	0.289829	0.340115	0.417829	0.587887	0.427886	0.535772	0.466287	0.647315	0.627201	0.751544	0.89143	0.444344	1.04686	0.992002	0.934402	0	0	0	0	0	0	0	0	0	0	0	0	0	0	0	0	0	0	0
HoxA_122|mm9|chr6:52263361-52265393	0.933487	0.387658	0.319086	0.450744	0.307201	0.915202	0.286172	0.585144	0.406858	0.468115	1.29737	0.476344	0.729601	0.732344	0.783544	0.598858	0.96183	0.783544	0.514744	0.595201	0.640001	0.818287	1.27452	0.595201	0.79543	1.05692	0.458972	1.47475	1.25989	1.38423	0	0	0	0	0	0	0	0	0	0	0	0	0	0	0	0	0	0	0
HoxA_123|mm9|chr6:52265393-52268866	0.382172	0.0420572	0.122515	0.264229	0.182857	0.202058	0.1856	0.252343	0.396801	0.436115	0.429715	0.207543	0.271543	0.323658	0.307201	0.208458	0.592458	0.320915	0.171886	0.342858	0.306286	0.373944	0.382172	0.472687	0.394972	0.55223	0.488229	0.464458	0.546744	0.566858	0	0	0	0	0	0	0	0	0	0	0	0	0	0	0	0	0	0	0
HoxA_124|mm9|chr6:52268866-52271073	0.400458	0.154515	0.240458	0.416915	0.2688	0.392229	0.2432	0.568687	0.167315	0.399544	0.614401	0.52023	0.462629	0.323658	0.406858	0.405029	0.702173	0.57783	0.352001	0.514744	0.340115	0.479087	0.554058	0.637258	0.599773	0.535772	0.62903	0.842059	0.679316	0.902402	0	0	0	0	0	0	0	0	0	0	0	0	0	0	0	0	0	0	0
HoxA_125|mm9|chr6:52271073-52271271	0.234972	0.175543	0.0978288	0.402286	0	0.216686	0.203886	0.337372	0.233143	0.338286	0.092343	0.319086	0.137143	0.0914287	0.235886	0.218515	0.330058	0.154515	0.303543	0.1152	0.288915	0.117943	0.113372	0.560458	0.475429	0.449829	0.258743	0.251429	0.269715	0.309029	0	0	0	0	0	0	0	0	0	0	0	0	0	0	0	0	0	0	0
HoxA_126|mm9|chr6:52271271-52272007	0.557715	0.173715	0.253258	0.481829	0.352001	0.583315	0.267886	0.639087	0.322743	0.488229	0.71863	0.391315	0.561372	0.529372	0.52663	0.57783	0.55223	0.59063	0.369372	0.498287	0.298058	0.630858	0.784459	0.352001	0.599773	0.735087	0.684801	1.13554	1.13463	1.21326	0	0	0	0	0	0	0	0	0	0	0	0	0	0	0	0	0	0	0
HoxA_127|mm9|chr6:52272007-52273662	0.75703	0.192915	0.277943	0.467201	0.181029	0.216686	0.106057	0.532115	0.212115	0.525715	0.65463	0.330972	0.382172	0.302629	0.384001	0.353829	0.322743	0.426972	0.352001	0.697601	0.330972	0.290743	0.606173	0.473601	0.619887	0.561372	0.475429	0.980116	0.576001	0.698516	0	0	0	0	0	0	0	0	0	0	0	0	0	0	0	0	0	0	0
HoxA_129|mm9|chr6:52273751-52279265	0.373029	0.124343	0.1728	0.149029	0.142629	0.119772	0.1408	0.210286	0.110629	0.138057	0.408686	0.500115	0.305372	0.1536	0.165486	0.205715	0.318172	0.274286	0.150857	0.218515	0.129829	0.222172	0.492801	0.228572	0.188343	0.393144	0.259658	0.551315	0.292572	0.356572	0	0	0	0	0	0	0	0	0	0	0	0	0	0	0	0	0	0	0
HoxA_130|mm9|chr6:52279265-52282632	0.399544	0.0969145	0.0914287	0.216686	0.1024	0.145372	0.120686	0.228572	0.148115	0.224	0.251429	0.1472	0.144457	0.247772	0.368458	0.0896002	0.133486	0.215772	0.1984	0.142629	0.174629	0.278858	0.2624	0.336458	0.181943	0.429715	0.332801	0.51383	0.277029	0.368458	0	0	0	0	0	0	0	0	0	0	0	0	0	0	0	0	0	0	0
HoxA_133|mm9|chr6:52301128-52303118	0.149943	0.0475429	0.0594287	0.1536	0.106057	0.186515	0.0146286	0.154515	0.0740573	0.160915	0.1408	0.0530287	0.110629	0.0905145	0.143543	0.174629	0.154515	0.100572	0.101486	0.0996573	0.145372	0.189257	0.264229	0.180115	0.174629	0.129829	0.124343	0.245029	0.257829	0.175543	0	0	0	0	0	0	0	0	0	0	0	0	0	0	0	0	0	0	0
HoxA_137|mm9|chr6:52313112-52316057	0.216686	0.0822859	0.0512001	0.189257	0.106057	0.104229	0.0758859	0.145372	0.118857	0.181029	0.248686	0.1984	0.148115	0.242286	0.2432	0.113372	0.151772	0.169143	0.259658	0.164572	0.1472	0.1536	0.2368	0.250515	0.169143	0.241372	0.310858	0.391315	0.304458	0.327315	0	0	0	0	0	0	0	0	0	0	0	0	0	0	0	0	0	0	0
HoxA_139|mm9|chr6:52316168-52332467	0.111543	0.0978288	0.0466287	0.0704001	0	0.0356572	0.114286	0.116114	0.0576001	0.120686	0.0338286	0.0310858	0.0301715	0.0850287	0.0576001	0.144457	0.0502858	0.0073143	0.165486	0.209372	0.177372	0.0246858	0.1344	0.118857	0.114286	0.1472	0.0969145	0.109714	0.0649144	0.171886	0	0	0	0	0	0	0	0	0	0	0	0	0	0	0	0	0	0	0
HoxA_142|mm9|chr6:52334697-52337309	0.0868573	0.0310858	0.138972	0.155429	0.0457144	0.130743	0.0128	0.127086	0.0941716	0.0374858	0.0813716	0.157257	0.110629	0.0621715	0.0576001	0.143543	0.0548572	0.0548572	0.0914287	0.181029	0.203886	0.106972	0.181029	0.170972	0.246858	0.307201	0.124343	0.1664	0.113372	0.316343	0	0	0	0	0	0	0	0	0	0	0	0	0	0	0	0	0	0	0
HoxA_143|mm9|chr6:52337309-52345436	0.152686	0.0777144	0.0420572	0.149943	0.0457144	0.0841144	0.060343	0.092343	0.0219429	0.00822859	0.189257	0.113372	0.0868573	0.0630858	0.101486	0.0274286	0.116114	0.0676573	0.0493715	0.215772	0.181943	0.0932573	0.092343	0.112457	0.159086	0.1024	0.133486	0.2048	0.1152	0.157257	0	0	0	0	0	0	0	0	0	0	0	0	0	0	0	0	0	0	0
HoxA_146|mm9|chr6:52349868-52361783	0.138057	0.0274286	0.0493715	0.0932573	0.0155429	0.186515	0	0.0658287	0.066743	0.116114	0.1216	0.111543	0.213943	0.186515	0.120686	0.101486	0.152686	0.145372	0.0310858	0.126172	0.085943	0.0758859	0.196572	0.0402286	0.133486	0.174629	0.183772	0.256	0.155429	0.2368	0	0	0	0	0	0	0	0	0	0	0	0	0	0	0	0	0	0	0
HoxA_147|mm9|chr6:52361783-52364459	0.205715	0	0.0109714	0.0777144	0.0118857	0.0905145	0.0713144	0.0768001	0.0585144	0.127086	0.225829	0.0877716	0.114286	0.145372	0.060343	0.0448001	0.0850287	0.0502858	0.164572	0.138972	0.1152	0.184686	0.118857	0.0457144	0.141715	0.156343	0.1344	0.280686	0.123429	0.192915	0	0	0	0	0	0	0	0	0	0	0	0	0	0	0	0	0	0	0
HoxA_148|mm9|chr6:52364459-52367178	0.0475429	0.0402286	0.1024	0.128915	0	0.0950859	0.0649144	0.0704001	0.0969145	0.162743	0.0612573	0.00365715	0.0292572	0	0.0256	0.0941716	0.103314	0.0521144	0.0374858	0.0374858	0.103314	0.0246858	0.00822859	0.0448001	0.0996573	0.0420572	0.148115	0.0740573	0.0813716	0.110629	0	0	0	0	0	0	0	0	0	0	0	0	0	0	0	0	0	0	0
HoxA_149|mm9|chr6:52367178-52369809	0.0996573	0.0384001	0.0502858	0.195658	0	0.117943	0.0896002	0.1536	0.066743	0.148115	0.092343	0.0978288	0.0374858	0.0594287	0.0768001	0.114286	0.0886859	0.106057	0.167315	0.123429	0.1536	0.0996573	0.0566858	0.092343	0.274286	0.1792	0.0576001	0.212115	0.112457	0.111543	0	0	0	0	0	0	0	0	0	0	0	0	0	0	0	0	0	0	0
HoxA_150|mm9|chr6:52369809-52372052	0.124343	0.0329143	0.124343	0.107886	0.0173715	0.085943	0.0320001	0.110629	0.1024	0.107886	0.0384001	0.0630858	0.079543	0.0411429	0.0777144	0.0694858	0.0521144	0.0576001	0.0630858	0.138972	0.187429	0.0969145	0.0576001	0.0576001	0.110629	0.178286	0.100572	0.0850287	0.16	0.181029	0	0	0	0	0	0	0	0	0	0	0	0	0	0	0	0	0	0	0
HoxA_151|mm9|chr6:52372052-52381044	0.0877716	0.0201143	0.0237715	0.0886859	0.0658287	0.0484572	0.0502858	0.1152	0.0786287	0.0978288	0.0219429	0.066743	0.0576001	0.16	0.0219429	0.0950859	0.0704001	0.100572	0.101486	0.117943	0.0530287	0.125257	0.0493715	0.156343	0.0886859	0.189257	0.157257	0.188343	0.322743	0.117029	0	0	0	0	0	0	0	0	0	0	0	0	0	0	0	0	0	0	0
HoxA_153|mm9|chr6:52381133-52383492	0.170972	0.0502858	0.0128	0.0155429	0	0.1344	0.0384001	0.112457	0.0704001	0.1344	0.183772	0.0621715	0.1984	0.139886	0.128	0.0658287	0.092343	0.207543	0.0777144	0.117943	0.170057	0.282515	0.190172	0.218515	0.100572	0.231315	0.222172	0.541258	0.2048	0.190172	0	0	0	0	0	0	0	0	0	0	0	0	0	0	0	0	0	0	0
HoxA_154|mm9|chr6:52383492-52387391	0.0941716	0.0429715	0.0182857	0.0612573	0.0475429	0.0457144	0.0786287	0.0448001	0.0393144	0.0502858	0.092343	0.0374858	0.142629	0.0886859	0.1024	0.0192	0.0850287	0.066743	0.0493715	0.0694858	0.135315	0.0768001	0.199315	0.1408	0.1344	0.103314	0.0914287	0.1024	0.224	0.160915	0	0	0	0	0	0	0	0	0	0	0	0	0	0	0	0	0	0	0
HoxA_155|mm9|chr6:52387391-52392264	0.120686	0.0640001	0.0484572	0.111543	0.0347429	0.192915	0.0420572	0.113372	0.0868573	0.0932573	0.0576001	0.0329143	0.0704001	0.0704001	0.0365715	0.0905145	0.149029	0.0356572	0.0374858	0.0548572	0.213943	0.0530287	0.110629	0.2048	0.0704001	0.0978288	0.0347429	0.241372	0.171886	0.128	0	0	0	0	0	0	0	0	0	0	0	0	0	0	0	0	0	0	0
HoxA_156|mm9|chr6:52392264-52401093	0.0182857	0.0868573	0.0484572	0.0685716	0.0219429	0.0265143	0.0978288	0.250515	0.073143	0.165486	0.00914287	0.0521144	0.0109714	0.0429715	0.0493715	0.0978288	0.0868573	0.0384001	0.148115	0.0438858	0.266972	0.0804573	0.0128	0.181029	0.110629	0.182857	0.0493715	0.1024	0.0612573	0.0356572	0	0	0	0	0	0	0	0	0	0	0	0	0	0	0	0	0	0	0
HoxA_157|mm9|chr6:52401093-52402200	0.0996573	0.107886	0.0246858	0.0905145	0.0201143	0.0576001	0.0365715	0.0502858	0.0841144	0.0246858	0.079543	0.0585144	0.00548572	0.0512001	0.0576001	0.0996573	0.0740573	0.0804573	0.107886	0.073143	0.120686	0.156343	0.233143	0.178286	0.154515	0.214858	0.0777144	0.2048	0.183772	0.203886	0	0	0	0	0	0	0	0	0	0	0	0	0	0	0	0	0	0	0
HoxA_158|mm9|chr6:52402200-52407151	0	0.0237715	0.0374858	0.0301715	0.00822859	0.0137143	0	0.0347429	0.00182857	0.066743	0.0365715	0	0.00822859	0.0457144	0.0850287	0	0.0173715	0.0182857	0.0548572	0.0118857	0.0877716	0.0173715	0.0100572	0.0320001	0.0182857	0.0685716	0.0182857	0.0850287	0.0502858	0.085943	0	0	0	0	0	0	0	0	0	0	0	0	0	0	0	0	0	0	0
HoxA_161|mm9|chr6:52415131-52419678	0.0557715	0.109714	0.0228572	0.1344	0.060343	0.123429	0.0420572	0.111543	0.0649144	0.144457	0.0438858	0	0.119772	0.0310858	0.0960002	0.0100572	0.187429	0.0896002	0.111543	0.1216	0.127086	0.0786287	0.0146286	0.0841144	0.192915	0.169143	0.142629	0.298058	0.199315	0.175543	0	0	0	0	0	0	0	0	0	0	0	0	0	0	0	0	0	0	0
HoxA_163|mm9|chr6:52420006-52429375	0.0521144	0.0502858	0.142629	0.0384001	0.0201143	0.125257	0.111543	0.169143	0.0210286	0.0457144	0.161829	0.120686	0.0996573	0.156343	0.128915	0.101486	0.126172	0.0950859	0.0905145	0.0740573	0.0429715	0.127086	0.175543	0.130743	0.141715	0.0630858	0.0621715	0.272458	0.208458	0.073143	0	0	0	0	0	0	0	0	0	0	0	0	0	0	0	0	0	0	0
HoxA_165|mm9|chr6:52438705-52440652	0.0347429	0.0475429	0.0329143	0.0210286	0.0274286	0.0804573	0	0.0146286	0.0137143	0.0768001	0.0502858	0.0649144	0.0841144	0.0475429	0.0786287	0.0146286	0.0283429	0.0512001	0.0265143	0.0292572	0.0841144	0.0192	0.129829	0.0301715	0.0685716	0.0877716	0.092343	0.066743	0.117943	0.0804573	0	0	0	0	0	0	0	0	0	0	0	0	0	0	0	0	0	0	0
HoxA_167|mm9|chr6:52441759-52444151	0.126172	0.0960002	0.148115	0.0722287	0.0868573	0.085943	0.0704001	0.0246858	0.0813716	0.111543	0.0182857	0.0877716	0.0457144	0.122515	0.136229	0.145372	0.0594287	0.163657	0.0704001	0.117943	0.210286	0.0502858	0.144457	0.116114	0.150857	0.301715	0.157257	0.2304	0.167315	0.187429	0	0	0	0	0	0	0	0	0	0	0	0	0	0	0	0	0	0	0
HoxA_168|mm9|chr6:52444151-52448361	0.181943	0.0146286	0.0484572	0.0722287	0.0347429	0.16	0.0786287	0.104229	0.0173715	0.122515	0.0978288	0.0356572	0.0877716	0.0713144	0.0813716	0.133486	0.100572	0.0960002	0.079543	0.118857	0.0841144	0.209372	0.0640001	0.126172	0.220343	0.100572	0.0356572	0.143543	0.111543	0.0685716	0	0	0	0	0	0	0	0	0	0	0	0	0	0	0	0	0	0	0
HoxA_169|mm9|chr6:52448361-52449991	0.165486	0.00274286	0.0118857	0.0146286	0	0.098743	0.0237715	0.0630858	0.0640001	0.0137143	0.085943	0.0329143	0.1344	0.168229	0.1408	0.0265143	0.105143	0.0813716	0.060343	0.0896002	0.098743	0.174629	0.1792	0.0713144	0.119772	0.202058	0.085943	0.391315	0.297143	0.444344	0	0	0	0	0	0	0	0	0	0	0	0	0	0	0	0	0	0	0
HoxA_171|mm9|chr6:52450036-52462044	0.136229	0	0.0704001	0.131657	0.0786287	0.114286	0.0649144	0.100572	0.0850287	0.0960002	0.0932573	0.079543	0.0640001	0.0292572	0.148115	0.0886859	0.0877716	0.066743	0.16	0.0868573	0.0484572	0.0621715	0.175543	0.160915	0.0950859	0.169143	0.0950859	0.138972	0.133486	0.107886	0	0	0	0	0	0	0	0	0	0	0	0	0	0	0	0	0	0	0
HoxA_173|mm9|chr6:52464987-52470467	0.139886	0.113372	0.0274286	0.148115	0.0118857	0.0374858	0.0649144	0.180115	0.0621715	0.125257	0.0100572	0.0292572	0.0411429	0.0292572	0.00548572	0.0457144	0.0146286	0.073143	0.100572	0.105143	0.251429	0.0109714	0.107886	0.0621715	0.1664	0.207543	0.193829	0.1152	0.0630858	0.092343	0	0	0	0	0	0	0	0	0	0	0	0	0	0	0	0	0	0	0
HoxA_174|mm9|chr6:52470467-52478865	0.107886	0.066743	0.105143	0.240458	0.0713144	0.133486	0.0630858	0.145372	0.0310858	0.111543	0.0996573	0.0813716	0.0978288	0.0768001	0.105143	0.0877716	0.0566858	0.0557715	0.1152	0.143543	0.281601	0.0649144	0.149943	0.0978288	0.162743	0.158172	0.159086	0.244115	0.136229	0.202058	0	0	0	0	0	0	0	0	0	0	0	0	0	0	0	0	0	0	0
HoxA_176|mm9|chr6:52483388-52490414	0.181029	0.0448001	0.073143	0.060343	0.130743	0.116114	0.0420572	0.0749716	0.0347429	0.0722287	0.1344	0.0594287	0.098743	0.1088	0.0448001	0.0338286	0.0292572	0.0310858	0.1664	0.149029	0.146286	0.124343	0.0896002	0.0219429	0.237715	0.146286	0.1216	0.251429	0.170057	0.107886	0	0	0	0	0	0	0	0	0	0	0	0	0	0	0	0	0	0	0
HoxA_177|mm9|chr6:52490414-52493874	0.0877716	0.0658287	0.0658287	0.0411429	0	0.16	0	0.0868573	0.0676573	0.0274286	0.210286	0.107886	0.151772	0.184686	0.144457	0.0868573	0.149029	0.117029	0.0850287	0.0758859	0.116114	0.132572	0.160915	0.119772	0.186515	0.192	0.0740573	0.291658	0.193829	0.159086	0	0	0	0	0	0	0	0	0	0	0	0	0	0	0	0	0	0	0
HoxA_178|mm9|chr6:52493874-52497394	0.092343	0.0438858	0.1472	0.292572	0.0347429	0.0996573	0.0457144	0.1728	0.113372	0.196572	0.135315	0.0841144	0.098743	0.0566858	0.0658287	0.106057	0.218515	0.0100572	0.170057	0.0850287	0.2048	0.100572	0.0228572	0.188343	0.188343	0.270629	0.227658	0.309943	0.260572	0.186515	0	0	0	0	0	0	0	0	0	0	0	0	0	0	0	0	0	0	0
HoxA_179|mm9|chr6:52497394-52497615	0.0310858	0.00640001	0	0.0329143	0	0	0	0.0475429	0	0.0758859	0.0182857	0.0201143	0.0393144	0.0274286	0.0493715	0	0.0374858	0.053943	0.0475429	0.0566858	0.0228572	0.0146286	0.0475429	0.0420572	0.0484572	0.0996573	0.0466287	0.0594287	0.0292572	0.0548572	0	0	0	0	0	0	0	0	0	0	0	0	0	0	0	0	0	0	0
HoxA_180|mm9|chr6:52497615-52497933	0.0347429	0.0420572	0.0173715	0.0210286	0.0155429	1.04869	0.0155429	0.0402286	0.0576001	0.0356572	0.0804573	0.0128	0.0621715	0.0576001	0.0109714	0.0201143	0.0182857	0.0155429	0.0146286	0.0256	0.0073143	0.0594287	0.085943	0.0640001	0.0310858	0.0109714	0.0283429	0.135315	0.1344	0.200229	0	0	0	0	0	0	0	0	0	0	0	0	0	0	0	0	0	0	0
HoxA_181|mm9|chr6:52497933-52501912	0.276115	0.0219429	0.0777144	0.085943	0.0301715	0.119772	0.0301715	0.130743	0.1024	0.0612573	0.0786287	0.0630858	0.0283429	0.128	0.098743	0.0594287	0.0612573	0.0292572	0.132572	0.0658287	0.152686	0.101486	0.0896002	0.0576001	0.120686	0.106972	0.205715	0.142629	0.0557715	0.113372	0	0	0	0	0	0	0	0	0	0	0	0	0	0	0	0	0	0	0
HoxA_182|mm9|chr6:52501912-52506069	0.0768001	0.0310858	0.0146286	0.138972	0	0.0822859	0.0164572	0.0850287	0.0749716	0.0850287	0.060343	0.0246858	0.0192	0.0292572	0.0640001	0.0512001	0.0932573	0.0722287	0.270629	0.0402286	0.192	0	0.0649144	0.233143	0.160915	0.199315	0.136229	0.0896002	0.0283429	0.066743	0	0	0	0	0	0	0	0	0	0	0	0	0	0	0	0	0	0	0
HoxA_185|mm9|chr6:52509879-52510899	0.0704001	0.0740573	0.0749716	0.100572	0.0502858	0.079543	0.0347429	0.145372	0.0914287	0.0713144	0.0877716	0.085943	0.0576001	0.0758859	0.0475429	0.129829	0.106057	0.0950859	0.1344	0.0758859	0.0475429	0.0685716	0.120686	0.164572	0.111543	0.234972	0.124343	0.237715	0.125257	0.136229	0	0	0	0	0	0	0	0	0	0	0	0	0	0	0	0	0	0	0
HoxA_187|mm9|chr6:52514325-52518961	0.1792	0.0822859	0.0877716	0.0749716	0.0411429	0.137143	0.00914287	0.116114	0.187429	0.235886	0.0493715	0.0484572	0.0484572	0.0713144	0.066743	0.103314	0.107886	0.0557715	0.0338286	0.106057	0.1472	0.0978288	0.0704001	0.145372	0.2176	0.300801	0.181943	0.266058	0.16	0.267886	0	0	0	0	0	0	0	0	0	0	0	0	0	0	0	0	0	0	0
HoxA_189|mm9|chr6:52520631-52522484	0.142629	0.0694858	0.0557715	0.109714	0.073143	0.330058	0.0777144	0.254172	0.0438858	0.193829	0.168229	0.060343	0.229486	0.0502858	0.214858	0.0813716	0.298058	0.195658	0.101486	0.202058	0.103314	0.259658	0.308115	0.128	0.327315	0.2624	0.151772	0.778059	0.446172	0.360229	0	0	0	0	0	0	0	0	0	0	0	0	0	0	0	0	0	0	0
HoxA_191|mm9|chr6:52522985-52524187	0.0548572	0.111543	0.223086	0.241372	0.0630858	0.141715	0.149943	0.288915	0.143543	0.220343	0.130743	0.1408	0.0914287	0.171886	0.128915	0.224915	0.125257	0.0841144	0.182857	0.101486	0.1472	0.092343	0.1216	0.159086	0.350172	0.250515	0.2112	0.366629	0.324572	0.361144	0	0	0	0	0	0	0	0	0	0	0	0	0	0	0	0	0	0	0
HoxA_194|mm9|chr6:52527037-52527403	0.142629	0.053943	0.0384001	0.0941716	0.0502858	0.0704001	0.0521144	0.1408	0.0868573	0.190172	0.0694858	0.0694858	0.120686	0.0649144	0.126172	0.0758859	0.0941716	0.0713144	0.1216	0.0356572	0.189257	0.0969145	0.118857	0.245943	0.245029	0.2432	0.187429	0.330058	0.228572	0.293486	0	0	0	0	0	0	0	0	0	0	0	0	0	0	0	0	0	0	0
HoxA_195|mm9|chr6:52527403-52527763	0.0237715	0	0.162743	0.0530287	0.0640001	0.0201143	0.0237715	0.092343	0.0320001	0.1088	0.0210286	0.0137143	0.0585144	0.0566858	0.0411429	0.0576001	0.0932573	0.0100572	0.117943	0.0676573	0.144457	0.0722287	0.0384001	0.107886	0.231315	0.125257	0.141715	0.220343	0.110629	0.186515	0	0	0	0	0	0	0	0	0	0	0	0	0	0	0	0	0	0	0
HoxA_196|mm9|chr6:52527763-52541897	0.187429	0.113372	0.138057	0.180115	0.0164572	0.0694858	0.0932573	0.2496	0.1152	0.265143	0.201143	0.189257	0.1536	0.0850287	0.0685716	0.1728	0.1792	0.157257	0.295315	0.190172	0.174629	0.1472	0.213029	0.292572	0.309029	0.259658	0.260572	0.367544	0.142629	0.479087	0	0	0	0	0	0	0	0	0	0	0	0	0	0	0	0	0	0	0
HoxA_197|mm9|chr6:52541897-52542057	0	0.0182857	0.0283429	0.0365715	0	0.0411429	0.0329143	0.0704001	0.0786287	0.1344	0.0338286	0.0429715	0.0265143	0.0594287	0.00914287	0.0850287	0.0521144	0.0237715	0.0740573	0.0941716	0.0630858	0.0128	0.0109714	0.0813716	0.0740573	0.1024	0.0713144	0.128915	0.0557715	0.0612573	0	0	0	0	0	0	0	0	0	0	0	0	0	0	0	0	0	0	0
HoxA_198|mm9|chr6:52542057-52542687	0.214858	0.0502858	0.0274286	0.0155429	0.0155429	0.193829	0.0365715	0.163657	0.112457	0.0557715	0.130743	0.0585144	0.0393144	0.138057	0.1792	0.107886	0.0411429	0.174629	0.216686	0.0402286	0.119772	0.0804573	0.238629	0.199315	0.112457	0.212115	0.255086	0.408686	0.307201	0.323658	0	0	0	0	0	0	0	0	0	0	0	0	0	0	0	0	0	0	0
HoxA_199|mm9|chr6:52542687-52542962	0.0740573	0.0137143	0	0.0320001	0.0100572	0.0100572	0.079543	0.0685716	0.0356572	0.0484572	0.0182857	0.0292572	0.0420572	0.0118857	0.0914287	0.0484572	0.0201143	0	0.0164572	0.0475429	0.0594287	0.00548572	0.0438858	0.0557715	0.0237715	0.113372	0.0429715	0.159086	0.0868573	0.104229	0	0	0	0	0	0	0	0	0	0	0	0	0	0	0	0	0	0	0
HoxA_201|mm9|chr6:52545386-52551985	0.0502858	0.0137143	0.0155429	0.0137143	0.0320001	0.101486	0	0.00914287	0.0155429	0.0594287	0.0630858	0.0630858	0.0557715	0.0265143	0.0228572	0.0484572	0.0292572	0.0740573	0.0768001	0	0.0265143	0.187429	0.0192	0.0265143	0.0438858	0.0676573	0	0.120686	0.0429715	0.1024	0	0	0	0	0	0	0	0	0	0	0	0	0	0	0	0	0	0	0
HoxA_202|mm9|chr6:52551985-52562232	0.0896002	0.0978288	0.1024	0.2432	0.0429715	0.157257	0.0941716	0.229486	0.100572	0.174629	0.0246858	0.114286	0.1024	0.0530287	0.0621715	0.066743	0.0484572	0.0320001	0.150857	0.254172	0.123429	0.0722287	0.0256	0.245943	0.293486	0.269715	0.237715	0.207543	0.210286	0.130743	0	0	0	0	0	0	0	0	0	0	0	0	0	0	0	0	0	0	0
HoxA_203|mm9|chr6:52562232-52568056	0.118857	0.0804573	0.0256	0.0484572	0.0676573	0.128915	0.0173715	0.1408	0.170972	0.157257	0.176457	0.160915	0.114286	0.0886859	0.192915	0.0612573	0.118857	0.0566858	0.0914287	0.0374858	0.0932573	0.0740573	0.0877716	0.212115	0.0749716	0.334629	0.2496	0.359315	0.237715	0.196572	0	0	0	0	0	0	0	0	0	0	0	0	0	0	0	0	0	0	0
HoxA_206|mm9|chr6:52575680-52581530	0.131657	0.0877716	0.0384001	0.162743	0.0941716	0.1344	0.0329143	0.1472	0.1472	0.128915	0.149029	0.0630858	0.109714	0.0484572	0.123429	0.1088	0.148115	0.1024	0.0594287	0.260572	0.171886	0.160915	0.202058	0.159086	0.174629	0.1728	0.0804573	0.229486	0.190172	0.253258	0	0	0	0	0	0	0	0	0	0	0	0	0	0	0	0	0	0	0
HoxA_208|mm9|chr6:52582510-52584015	0.186515	0.0557715	0.0420572	0.155429	0.0265143	0.1152	0.0210286	0.0969145	0.128	0.123429	0.218515	0.0694858	0.200229	0.138057	0.190172	0.220343	0.148115	0.126172	0.0960002	0.104229	0.181943	0.206629	0.289829	0.0365715	0.144457	0.186515	0.313601	0.473601	0.381258	0.305372	0	0	0	0	0	0	0	0	0	0	0	0	0	0	0	0	0	0	0
HoxA_210|mm9|chr6:52584025-52588283	0.167315	0.0338286	0.145372	0.092343	0.0146286	0.0685716	0.0374858	0.120686	0.0896002	0.164572	0.128	0.124343	0.0832002	0.0960002	0.106057	0.117029	0.0649144	0.133486	0.194743	0.126172	0.0813716	0.142629	0.170972	0.0548572	0.224915	0.238629	0.267886	0.213943	0.184686	0.260572	0	0	0	0	0	0	0	0	0	0	0	0	0	0	0	0	0	0	0
HoxA_211|mm9|chr6:52588283-52590517	0.164572	0.0868573	0.1536	0.155429	0.109714	0.0950859	0.154515	0.142629	0.130743	0.174629	0.0950859	0.169143	0.0640001	0.0228572	0.125257	0.0896002	0.0950859	0.106057	0.137143	0.0749716	0.215772	0.224	0.216686	0.165486	0.0932573	0.313601	0.149029	0.461715	0.378515	0.180115	0	0	0	0	0	0	0	0	0	0	0	0	0	0	0	0	0	0	0
HoxA_221|mm9|chr6:52627105-52628031	0.105143	0	0.0137143	0.104229	0.0356572	0.0521144	0.0201143	0.127086	0.066743	0.053943	0.104229	0.0877716	0.149943	0.0685716	0.0740573	0.0310858	0.0585144	0.122515	0.0576001	0.0374858	0.053943	0.0914287	0.117943	0.0713144	0.066743	0.105143	0.101486	0.280686	0.320915	0.234972	0	0	0	0	0	0	0	0	0	0	0	0	0	0	0	0	0	0	0
HoxA_225|mm9|chr6:52637837-52641317	0.138972	0.060343	0.0484572	0.0393144	0.0429715	0.060343	0.000914287	0.117029	0.0457144	0.0402286	0.0438858	0.0612573	0.0429715	0.0932573	0.106972	0.0585144	0.0868573	0.0310858	0.0832002	0.0365715	0.126172	0.123429	0.100572	0.169143	0.0914287	0.146286	0.173715	0.229486	0.261486	0.197486	0	0	0	0	0	0	0	0	0	0	0	0	0	0	0	0	0	0	0
HoxA_226|mm9|chr6:52641318-52647573	0.255086	0.0841144	0.0621715	0.0548572	0.0502858	0.122515	0.0484572	0.0448001	0.0182857	0.138057	0.1344	0.100572	0.155429	0.155429	0.1728	0.0530287	0.149029	0.231315	0.0877716	0.129829	0.154515	0.196572	0.110629	0.0502858	0.205715	0.1984	0.0832002	0.335543	0.201143	0.431544	0	0	0	0	0	0	0	0	0	0	0	0	0	0	0	0	0	0	0
HoxA_228|mm9|chr6:52656263-52657321	0.151772	0.0438858	0.0694858	0.192915	0	0.0758859	0.0585144	0.0420572	0.0484572	0.200229	0.0137143	0.1024	0.0256	0.0356572	0.0356572	0.098743	0.203886	0.0804573	0.208458	0.085943	0.113372	0.192	0.1536	0.146286	0.085943	0.175543	0.154515	0.101486	0.159086	0.184686	0	0	0	0	0	0	0	0	0	0	0	0	0	0	0	0	0	0	0
HoxA_229|mm9|chr6:52657322-52658513	0.0896002	0.131657	0.0621715	0.174629	0.0320001	0.103314	0.0841144	0.116114	0.0612573	0.176457	0.0347429	0.0548572	0.0530287	0.0283429	0.0960002	0.123429	0.100572	0.0585144	0.0905145	0.0941716	0.149029	0.106972	0.0338286	0.196572	0.292572	0.1856	0.373944	0.203886	0.151772	0.127086	0	0	0	0	0	0	0	0	0	0	0	0	0	0	0	0	0	0	0
HoxA_235|mm9|chr6:52693850-52694645	0.189257	0.0365715	0.0374858	0.177372	0.0969145	0.0722287	0.0896002	0.0768001	0.0128	0.0777144	0.0868573	0.0384001	0.0493715	0.1536	0.128	0.138057	0.0704001	0.117029	0.0338286	0.1152	0.156343	0.2112	0.2624	0.223086	0.133486	0.182857	0.139886	0.538515	0.340115	0.536687	0	0	0	0	0	0	0	0	0	0	0	0	0	0	0	0	0	0	0
HoxA_237|mm9|chr6:52669639-52701839	0.144457	0.0905145	0.0310858	0.0173715	0.0173715	0.0941716	0.0192	0.0128	0.0704001	0.103314	0.106057	0.0969145	0.0713144	0.0950859	0.0704001	0	0	0.0740573	0.0475429	0.101486	0.0329143	0.0868573	0.133486	0.0877716	0.092343	0.112457	0.0841144	0.339201	0.192	0.181029	0	0	0	0	0	0	0	0	0	0	0	0	0	0	0	0	0	0	0
HoxA_238|mm9|chr6:52701840-52704692	0.103314	0.0813716	0.0804573	0.0649144	0.0685716	0.180115	0.0137143	0.0475429	0.0356572	0.0722287	0.215772	0.0914287	0.1408	0.0749716	0.127086	0.0320001	0.0512001	0.0310858	0.105143	0.0155429	0.0329143	0.237715	0.079543	0.126172	0.132572	0.123429	0.107886	0.425144	0.0886859	0.214858	0	0	0	0	0	0	0	0	0	0	0	0	0	0	0	0	0	0	0
HoxA_239|mm9|chr6:52704693-52706024	0.0566858	0.0649144	0.0338286	0.174629	0.0155429	0.109714	0.0768001	0.123429	0.0512001	0.189257	0.0694858	0.0100572	0.123429	0.098743	0.0265143	0.0676573	0.0384001	0.0164572	0.155429	0.1088	0.232229	0.0822859	0.0969145	0.122515	0.161829	0.334629	0.1216	0.279772	0.105143	0.127086	0	0	0	0	0	0	0	0	0	0	0	0	0	0	0	0	0	0	0
HoxA_240|mm9|chr6:52706025-52718534	0.0566858	0.0265143	0.0448001	0.146286	0.0128	0.1216	0.0768001	0.168229	0.0256	0.0841144	0.118857	0.0841144	0.0466287	0.0850287	0.0594287	0.149943	0.0384001	0.0585144	0.098743	0.098743	0.0685716	0.120686	0.0557715	0.152686	0.150857	0.100572	0.0768001	0.229486	0.0457144	0.149943	0	0	0	0	0	0	0	0	0	0	0	0	0	0	0	0	0	0	0
HoxA_241|mm9|chr6:52718535-52721479	0.0557715	0.0777144	0.0566858	0.0996573	0.0365715	0.0649144	0.0548572	0.141715	0	0.0676573	0.0146286	0.157257	0.0566858	0.0411429	0.145372	0.0384001	0.113372	0.0237715	0.113372	0.0768001	0.157257	0.0548572	0.0832002	0.216686	0.128915	0.098743	0.053943	0.232229	0.266972	0.250515	0	0	0	0	0	0	0	0	0	0	0	0	0	0	0	0	0	0	0
HoxA_243|mm9|chr6:52723090-52725748	0.0621715	0.0941716	0.0502858	0.0850287	0.0466287	0.0694858	0.0374858	0.132572	0.100572	0.152686	0.123429	0.0329143	0.0466287	0.145372	0.0740573	0.0530287	0.0576001	0.0457144	0.123429	0.104229	0.122515	0.0886859	0.0649144	0.192915	0.0969145	0.1536	0.305372	0.232229	0.1216	0.367544	0	0	0	0	0	0	0	0	0	0	0	0	0	0	0	0	0	0	0
HoxA_248|mm9|chr6:52741675-52742100	0	0.0246858	0.0347429	0.053943	0.0210286	0.0521144	0.0310858	0.0356572	0.0704001	0.0228572	0	0.0265143	0.0256	0.0557715	0.0484572	0.0310858	0.0941716	0.00822859	0.0612573	0.117943	0.1664	0.0201143	0.0466287	0.131657	0.112457	0.133486	0.125257	0.0896002	0.101486	0.0740573	0	0	0	0	0	0	0	0	0	0	0	0	0	0	0	0	0	0	0
HoxA_249|mm9|chr6:52742101-52748549	0.085943	0.0338286	0.0429715	0.0493715	0.0338286	0.0758859	0.0429715	0.117943	0.053943	0.100572	0.1024	0.0448001	0.132572	0.165486	0.0676573	0.0832002	0.0960002	0.167315	0.0722287	0.118857	0.0429715	0.233143	0.165486	0.257829	0.201143	0.0877716	0.1408	0.307201	0.237715	0.256	0	0	0	0	0	0	0	0	0	0	0	0	0	0	0	0	0	0	0
HoxA_251|mm9|chr6:52748770-52752905	0.107886	0.0192	0.0237715	0.109714	0.0896002	0.122515	0.0365715	0.190172	0.0512001	0.0758859	0.0914287	0.0548572	0.113372	0.0722287	0.124343	0.0713144	0.0914287	0.138972	0.208458	0.106057	0.111543	0.107886	0.229486	0.206629	0.107886	0.187429	0.109714	0.508344	0.302629	0.2176	0	0	0	0	0	0	0	0	0	0	0	0	0	0	0	0	0	0	0
HoxA_255|mm9|chr6:52759240-52771163	0	0.0118857	0.0822859	0.169143	0.0164572	0.066743	0.0173715	0.173715	0.060343	0.0768001	0.0182857	0.0786287	0	0.0320001	0.0640001	0.171886	0.112457	0.0694858	0.113372	0.162743	0.298972	0.0530287	0.0841144	0.163657	0.274286	0.113372	0.146286	0.1792	0.200229	0.0969145	0	0	0	0	0	0	0	0	0	0	0	0	0	0	0	0	0	0	0
HoxA_256|mm9|chr6:52771164-52772646	0.129829	0.0466287	0.0274286	0.0502858	0.0685716	0.106972	0.0438858	0.0612573	0.0630858	0.144457	0.149943	0.0630858	0.0804573	0.0914287	0.0813716	0.0585144	0.119772	0.100572	0.168229	0.143543	0.0466287	0.0950859	0.275201	0.170972	0.151772	0.112457	0.0530287	0.302629	0.461715	0.233143	0	0	0	0	0	0	0	0	0	0	0	0	0	0	0	0	0	0	0
HoxA_257|mm9|chr6:52772647-52777261	0.079543	0.060343	0.0530287	0.120686	0.0347429	0.053943	0.183772	0.0594287	0.100572	0.170972	0.213029	0.0210286	0.122515	0.192	0.1728	0.0832002	0.0649144	0.137143	0.0841144	0.079543	0.136229	0.0950859	0.315429	0.0640001	0.251429	0.174629	0.245029	0.512001	0.350172	0.215772	0	0	0	0	0	0	0	0	0	0	0	0	0	0	0	0	0	0	0
HoxA_258|mm9|chr6:52777262-52778607	0.0749716	0.0438858	0.060343	0.205715	0.0356572	0.0658287	0.0576001	0.188343	0.0905145	0.143543	0.1728	0.0612573	0.145372	0.0832002	0.0832002	0.133486	0.116114	0.0813716	0.202058	0.100572	0.159086	0.174629	0.146286	0.246858	0.231315	0.263315	0.225829	0.508344	0.298972	0.202972	0	0	0	0	0	0	0	0	0	0	0	0	0	0	0	0	0	0	0
HoxA_262|mm9|chr6:52793374-52801167	0.0457144	0.0649144	0.152686	0.270629	0.0173715	0.0438858	0.139886	0.214858	0.177372	0.1856	0.0950859	0.098743	0.0502858	0.116114	0.079543	0.122515	0.0804573	0.092343	0.0877716	0.105143	0.174629	0.0713144	0.104229	0.194743	0.293486	0.205715	0.378515	0.1344	0.241372	0.126172	0	0	0	0	0	0	0	0	0	0	0	0	0	0	0	0	0	0	0
HoxA_263|mm9|chr6:52801169-52803285	0.0804573	0.0557715	0.0905145	0.202972	0.0786287	0.117029	0.129829	0.2624	0.0694858	0.174629	0.2176	0.0877716	0.174629	0.255086	0.133486	0.222172	0.175543	0.0996573	0.206629	0.1408	0.321829	0.1728	0.277029	0.352915	0.193829	0.286172	0.290743	0.535772	0.345601	0.431544	0	0	0	0	0	0	0	0	0	0	0	0	0	0	0	0	0	0	0
HoxA_264|mm9|chr6:52803286-52809464	0.122515	0.0246858	0.0950859	0.254172	0.0173715	0.0886859	0.0621715	0.194743	0.0941716	0.0548572	0.187429	0.000914287	0.109714	0.0310858	0.0969145	0.0896002	0.0621715	0.111543	0.129829	0.0530287	0.165486	0.148115	0.202972	0.296229	0.160915	0.319086	0.148115	0.323658	0.256	0.195658	0	0	0	0	0	0	0	0	0	0	0	0	0	0	0	0	0	0	0
HoxA_265|mm9|chr6:52809465-52817061	0.0713144	0	0.0749716	0.101486	0.0265143	0.125257	0.0201143	0.281601	0.175543	0.215772	0.0466287	0.0713144	0.0466287	0.0265143	0	0.092343	0.213029	0.0292572	0.098743	0.116114	0.205715	0.0338286	0.0210286	0.382172	0.278858	0.284343	0.237715	0.103314	0.0868573	0.288915	0	0	0	0	0	0	0	0	0	0	0	0	0	0	0	0	0	0	0
HoxA_267|mm9|chr6:52817090-52817285	0.0429715	0.0566858	0.0173715	0	0	0.0877716	0.0155429	0	0.0411429	0.0109714	0.0347429	0.00274286	0.0246858	0	0.0704001	0.0493715	0	0.0274286	0.073143	0.0201143	0.0402286	0.0246858	0.0146286	0.0146286	0.0448001	0.0137143	0.0749716	0.0804573	0.0411429	0.0338286	0	0	0	0	0	0	0	0	0	0	0	0	0	0	0	0	0	0	0
HoxA_268|mm9|chr6:52817286-52820895	0.224	0.0173715	0.0429715	0.152686	0.0219429	0.0475429	0.0146286	0.0868573	0.0832002	0.0621715	0.150857	0.101486	0.128	0.0457144	0.149029	0.0274286	0.0128	0.0768001	0.0283429	0.112457	0.0777144	0.132572	0.132572	0.229486	0.118857	0.222172	0.160915	0.229486	0.160915	0.281601	0	0	0	0	0	0	0	0	0	0	0	0	0	0	0	0	0	0	0
HoxA_269|mm9|chr6:52820896-52831247	0.224	0.0365715	0.079543	0.0475429	0.0374858	0.0722287	0.0493715	0.194743	0.0786287	0.138057	0.200229	0.1088	0.0694858	0.189257	0.1344	0.0941716	0.133486	0.132572	0.139886	0.098743	0.053943	0.126172	0.148115	0.143543	0.136229	0.113372	0.261486	0.499201	0.297143	0.347429	0	0	0	0	0	0	0	0	0	0	0	0	0	0	0	0	0	0	0
HoxA_270|mm9|chr6:52831248-52832456	0.0658287	0.0329143	0.0411429	0.0621715	0.0941716	0.0786287	0	0.0685716	0.0685716	0.112457	0.0530287	0.0813716	0.124343	0.0621715	0.133486	0.0457144	0.109714	0.060343	0.1024	0.0804573	0.0566858	0.136229	0.170057	0.1984	0.175543	0.0658287	0.0950859	0.309029	0.239543	0.223086	0	0	0	0	0	0	0	0	0	0	0	0	0	0	0	0	0	0	0
HoxA_272|mm9|chr6:52832471-52841533	0.0704001	0.092343	0.0338286	0.219429	0	0.0768001	0	0.104229	0.0283429	0.164572	0.1152	0.0530287	0.0969145	0.0822859	0.0832002	0.142629	0.101486	0.0740573	0.0832002	0.116114	0.060343	0.130743	0.1088	0.180115	0.111543	0.156343	0.122515	0.244115	0.156343	0.138972	0	0	0	0	0	0	0	0	0	0	0	0	0	0	0	0	0	0	0
HoxA_273|mm9|chr6:52841534-52842038	0.194743	0.0146286	0.0237715	0.0612573	0.0512001	0.123429	0.0493715	0.079543	0.0493715	0.0237715	0.0932573	0.0374858	0.0466287	0.0960002	0.0722287	0.0758859	0.114286	0.117029	0.0274286	0.0557715	0.113372	0.066743	0.123429	0.0155429	0.138057	0.079543	0.117943	0.367544	0.252343	0.221258	0	0	0	0	0	0	0	0	0	0	0	0	0	0	0	0	0	0	0
HoxA_274|mm9|chr6:52842039-52843690	0.132572	0.100572	0.1536	0.261486	0.00822859	0.144457	0.114286	0.151772	0.118857	0.259658	0.0896002	0.139886	0.0722287	0.0576001	0.0530287	0.203886	0.0758859	0.0585144	0.199315	0.0786287	0.131657	0.0621715	0.0704001	0.263315	0.313601	0.225829	0.241372	0.186515	0.146286	0.159086	0	0	0	0	0	0	0	0	0	0	0	0	0	0	0	0	0	0	0
HoxA_277|mm9|chr6:52848364-52850692	0.196572	0.0429715	0.0283429	0.137143	0.0128	0.0429715	0.0338286	0.079543	0.060343	0.149029	0.200229	0.1024	0.0841144	0.218515	0.0438858	0.0640001	0.138057	0.1216	0.110629	0.0676573	0.1728	0.106972	0.1664	0.0530287	0.202972	0.114286	0.195658	0.345601	0.258743	0.387658	0	0	0	0	0	0	0	0	0	0	0	0	0	0	0	0	0	0	0
HoxA_278|mm9|chr6:52850693-52851731	0.0228572	0.0475429	0.0877716	0.135315	0	0.0384001	0.066743	0.118857	0.0740573	0.141715	0.0246858	0	0.0521144	0.0137143	0.106057	0.165486	0.0932573	0.107886	0.156343	0.113372	0.0566858	0.0530287	0.0484572	0.258743	0.135315	0.168229	0.133486	0.0694858	0.0932573	0.149029	0	0	0	0	0	0	0	0	0	0	0	0	0	0	0	0	0	0	0
HoxA_280|mm9|chr6:52858040-52858605	0.125257	0.0402286	0.0384001	0.0950859	0.0502858	0.0676573	0.0722287	0.060343	0.0338286	0.1088	0.124343	0.079543	0.0676573	0.0685716	0.132572	0.0950859	0.117943	0.0192	0.0310858	0.0850287	0.119772	0.0941716	0.136229	0.0777144	0.154515	0.079543	0.126172	0.464458	0.181943	0.218515	0	0	0	0	0	0	0	0	0	0	0	0	0	0	0	0	0	0	0
HoxA_281|mm9|chr6:52858606-52865393	0.0109714	0.0475429	0.0457144	0.177372	0.0246858	0.0448001	0.146286	0.256915	0.0521144	0.298058	0.0146286	0.0594287	0.0512001	0.0256	0.100572	0.149029	0.1152	0.0155429	0.2176	0.135315	0.171886	0.0749716	0.0777144	0.188343	0.281601	0.213029	0.277029	0.194743	0.110629	0.277029	0	0	0	0	0	0	0	0	0	0	0	0	0	0	0	0	0	0	0
HoxA_284|mm9|chr6:52871142-52873703	0.1792	0.0676573	0.0566858	0.0950859	0.0292572	0.221258	0.0356572	0.0896002	0.148115	0.105143	0.1344	0.0411429	0.149029	0.149029	0.235886	0.119772	0.136229	0.116114	0.0749716	0.0969145	0.170972	0.148115	0.245029	0.180115	0.223086	0.335543	0.298058	0.501029	0.449829	0.496458	0	0	0	0	0	0	0	0	0	0	0	0	0	0	0	0	0	0	0
HoxA_285|mm9|chr6:52873704-52878849	0.0630858	0.0768001	0.0338286	0.0301715	0.0283429	0.0512001	0.00822859	0.0694858	0.0585144	0.0630858	0.0804573	0.0649144	0.098743	0.0347429	0.0448001	0.0310858	0.0210286	0.0429715	0	0.0374858	0.0256	0.0292572	0.0310858	0.0758859	0.0457144	0.1216	0.0521144	0.203886	0.143543	0.119772	0	0	0	0	0	0	0	0	0	0	0	0	0	0	0	0	0	0	0
HoxA_286|mm9|chr6:52878850-52881665	0.519315	0.0301715	0.0896002	0.152686	0.0960002	0.0356572	0.0173715	0.144457	0.0713144	0.104229	0.0950859	0.0493715	0.0329143	0.145372	0.124343	0.263315	0.212115	0.0969145	0.0713144	0.150857	0.0493715	0.155429	0.173715	0.107886	0.2048	0.287086	0.348343	0.227658	0.156343	0.275201	0	0	0	0	0	0	0	0	0	0	0	0	0	0	0	0	0	0	0
HoxA_287|mm9|chr6:52881666-52885980	0.1088	0	0.0713144	0.0877716	0	0.120686	0.0740573	0.159086	0.0374858	0.104229	0.0384001	0.0630858	0.0356572	0.128915	0.0740573	0.1216	0.0914287	0.0941716	0.107886	0.106057	0.0512001	0.106972	0.214858	0.125257	0.128	0.258743	0.133486	0.345601	0.1536	0.142629	0	0	0	0	0	0	0	0	0	0	0	0	0	0	0	0	0	0	0
HoxA_288|mm9|chr6:52885981-52888326	0.175543	0.0365715	0.0393144	0.0658287	0.0210286	0.0210286	0	0.0475429	0.0100572	0.0877716	0.0384001	0.0365715	0.0950859	0.0704001	0.0905145	0.0228572	0.0420572	0.110629	0.127086	0.0201143	0.0886859	0.098743	0.174629	0.0950859	0.1664	0.0576001	0.101486	0.190172	0.122515	0.170057	0	0	0	0	0	0	0	0	0	0	0	0	0	0	0	0	0	0	0
HoxA_289|mm9|chr6:52888327-52890013	0.0283429	0.0228572	0.0749716	0.0676573	0.0960002	0.0658287	0.0512001	0.117943	0.16	0.1024	0.181943	0.0274286	0.0658287	0.146286	0.128	0.173715	0.0768001	0.0905145	0.0822859	0.0484572	0.0886859	0.085943	0.0941716	0.2176	0.186515	0.233143	0.162743	0.353829	0.176457	0.0640001	0	0	0	0	0	0	0	0	0	0	0	0	0	0	0	0	0	0	0
HoxA_290|mm9|chr6:52890014-52897320	0.0457144	0.0274286	0.0411429	0.079543	0.0466287	0.175543	0.0182857	0.107886	0.0896002	0.164572	0.1728	0	0.0420572	0.0685716	0.0758859	0.0722287	0.0612573	0.073143	0.196572	0.131657	0.124343	0.053943	0.0777144	0.214858	0.226743	0.160915	0.1152	0.098743	0.0886859	0.159086	0	0	0	0	0	0	0	0	0	0	0	0	0	0	0	0	0	0	0
HoxA_291|mm9|chr6:52897321-52911313	0.16	0.0685716	0	0.106972	0.0493715	0.131657	0.0274286	0.145372	0.0557715	0.0978288	0.0256	0.0210286	0.0274286	0.073143	0.135315	0.0420572	0.0685716	0.0941716	0.0822859	0.0521144	0.104229	0.0630858	0.278858	0.0493715	0.187429	0.1536	0.111543	0.219429	0.238629	0.180115	0	0	0	0	0	0	0	0	0	0	0	0	0	0	0	0	0	0	0
HoxA_292|mm9|chr6:52911314-52914397	0.0850287	0.0557715	0.0996573	0.235886	0.0182857	0.131657	0.0201143	0.0256	0.0950859	0.202972	0.110629	0.0594287	0.0758859	0.1088	0.125257	0.182857	0.0813716	0.0493715	0.1152	0.125257	0.2432	0.152686	0.109714	0.235886	0.191086	0.266972	0.181943	0.338286	0.227658	0.175543	0	0	0	0	0	0	0	0	0	0	0	0	0	0	0	0	0	0	0
HoxA_293|mm9|chr6:52914398-52918137	0.1216	0.0758859	0.0521144	0.151772	0	0.0868573	0.0246858	0.0777144	0.119772	0.143543	0.184686	0.170972	0.110629	0.195658	0.0905145	0.1152	0.202972	0.2112	0.256915	0.118857	0.213029	0.136229	0.136229	0.312686	0.2688	0.270629	0.269715	0.469029	0.188343	0.330058	0	0	0	0	0	0	0	0	0	0	0	0	0	0	0	0	0	0	0
HoxA_295|mm9|chr6:52918252-52919700	0.308115	0.0164572	0.0448001	0.136229	0.0502858	0.0658287	0.0713144	0.0420572	0.0512001	0.161829	0.098743	0.165486	0.0521144	0.2176	0.202058	0.085943	0.0969145	0.146286	0.188343	0.192915	0.0932573	0.0941716	0.255086	0.0896002	0.1792	0.225829	0.141715	0.58423	0.223086	0.234058	0	0	0	0	0	0	0	0	0	0	0	0	0	0	0	0	0	0	0
HoxA_296|mm9|chr6:52919701-52924303	0.169143	0.0201143	0.0393144	0.0621715	0.0210286	0.0429715	0.066743	0.0338286	0.138972	0.155429	0.173715	0.1216	0.194743	0.0777144	0.136229	0.106972	0.182857	0.1216	0.0749716	0.0457144	0.0557715	0.152686	0.265143	0.0832002	0.150857	0.157257	0.305372	0.555887	0.496458	0.253258	0	0	0	0	0	0	0	0	0	0	0	0	0	0	0	0	0	0	0
HoxA_297|mm9|chr6:52924304-52933041	0.0694858	0.0393144	0.0484572	0.0374858	0	0.124343	0.0219429	0.0566858	0.118857	0.0630858	0.0274286	0.0393144	0.1088	0.0978288	0.0685716	0.066743	0.085943	0.1024	0.146286	0.0896002	0.130743	0.106972	0.197486	0.060343	0.098743	0.188343	0.177372	0.412344	0.105143	0.256915	0	0	0	0	0	0	0	0	0	0	0	0	0	0	0	0	0	0	0
HoxA_298|mm9|chr6:52933042-52942459	0.0758859	0.0329143	0.0201143	0.0118857	0.0265143	0.0960002	0.0320001	0.145372	0.0585144	0.114286	0.1216	0.0356572	0.0502858	0.0722287	0.0557715	0.0347429	0.101486	0.079543	0.0868573	0.0704001	0.0914287	0.141715	0.202058	0.1856	0.170057	0.104229	0.0448001	0.141715	0.170972	0.0566858	0	0	0	0	0	0	0	0	0	0	0	0	0	0	0	0	0	0	0
HoxA_302|mm9|chr6:52952345-52960689	0.0246858	0.0109714	0.0502858	0.1152	0	0.0192	0.0109714	0.0658287	0.0301715	0.0850287	0.0658287	0.0475429	0.0886859	0.0292572	0.0685716	0.0521144	0.148115	0.0201143	0.128915	0.0594287	0.168229	0.0813716	0.0073143	0.0676573	0.118857	0.0438858	0.131657	0.107886	0.119772	0.0612573	0	0	0	0	0	0	0	0	0	0	0	0	0	0	0	0	0	0	0
HoxA_303|mm9|chr6:52960690-52967527	0.181943	0.0411429	0.0219429	0.00914287	0.0411429	0.1792	0.0402286	0.0749716	0.0429715	0.0832002	0.107886	0.0320001	0.0512001	0.111543	0.0658287	0.0640001	0.0594287	0.0246858	0.106057	0.0374858	0.0448001	0.0694858	0.1344	0.0722287	0.118857	0.0868573	0.160915	0.136229	0.110629	0.0630858	0	0	0	0	0	0	0	0	0	0	0	0	0	0	0	0	0	0	0
HoxA_304|mm9|chr6:52967528-52968961	0.0905145	0.0246858	0.0146286	0.0338286	0.00640001	0.0374858	0.0128	0.104229	0.0457144	0.0256	0.0640001	0.0640001	0.0347429	0.0283429	0.0329143	0.0493715	0.0621715	0	0.0438858	0.117029	0	0.0374858	0.0356572	0.0960002	0.0640001	0.1344	0.163657	0.0941716	0.0484572	0.107886	0	0	0	0	0	0	0	0	0	0	0	0	0	0	0	0	0	0	0
HoxA_308|mm9|chr6:52979969-52985775	0.092343	0	0.053943	0.1024	0	0.0329143	0.0402286	0.0521144	0.0557715	0.0384001	0.0813716	0.139886	0.0704001	0.0402286	0.098743	0.0219429	0.0256	0.0109714	0.0722287	0.0804573	0.0832002	0.0466287	0.151772	0.0502858	0.0621715	0.0777144	0.0475429	0.177372	0.0658287	0.177372	0	0	0	0	0	0	0	0	0	0	0	0	0	0	0	0	0	0	0
HoxA_311|mm9|chr6:52990950-53001211	0.0155429	0.0219429	0.0411429	0.0621715	0	0.0338286	0.0557715	0.0128	0.0173715	0.0219429	0.0201143	0.0100572	0	0.0228572	0.0237715	0.0438858	0.0768001	0.0338286	0.0182857	0.0576001	0.0420572	0.0329143	0.0429715	0.106057	0.137143	0.0905145	0.0347429	0.0384001	0.1472	0.0475429	0	0	0	0	0	0	0	0	0	0	0	0	0	0	0	0	0	0	0
HoxA_316|mm9|chr6:53013811-53020160	0.0475429	0.0237715	0.0740573	0.0283429	0	0.0100572	0	0.00822859	0.0310858	0.0320001	0.0128	0.0310858	0.0146286	0.0768001	0.0530287	0.0274286	0.0576001	0	0.0118857	0.0237715	0	0.053943	0.0420572	0.0118857	0.0347429	0.0210286	0	0.0612573	0.0347429	0.0329143	0	0	0	0	0	0	0	0	0	0	0	0	0	0	0	0	0	0	0
HoxA_317|mm9|chr6:53020161-53021219	0.0310858	0.0182857	0.0329143	0.0484572	0.0484572	0.0438858	0.0274286	0.0402286	0.000914287	0.066743	0.0283429	0	0	0.105143	0	0.0155429	0	0.00914287	0.1024	0.0256	0.0283429	0.0228572	0.0411429	0.0612573	0.0320001	0.117943	0.104229	0.0694858	0.0155429	0.0429715	0	0	0	0	0	0	0	0	0	0	0	0	0	0	0	0	0	0	0
HoxA_322|mm9|chr6:53026446-53031824	0.0374858	0.0329143	0.0265143	0.100572	0.0338286	0	0.0118857	0	0.0301715	0.0210286	0.066743	0.0329143	0.0813716	0.0704001	0.109714	0.0649144	0.066743	0.0155429	0.0210286	0.0338286	0.0466287	0.0576001	0.118857	0	0.00914287	0.0128	0.219429	0.149943	0.0548572	0.1152	0	0	0	0	0	0	0	0	0	0	0	0	0	0	0	0	0	0	0
HoxA_323|mm9|chr6:53031825-53033187	0.0420572	0	0.0146286	0.085943	0.0301715	0.0813716	0.00548572	0.0173715	0	0.0475429	0.0612573	0.0393144	0.0640001	0.0640001	0.0594287	0.0521144	0.0758859	0	0.0630858	0.0841144	0.0585144	0.0576001	0.113372	0.117029	0.0411429	0.0630858	0.0905145	0.1408	0.167315	0.0777144	0	0	0	0	0	0	0	0	0	0	0	0	0	0	0	0	0	0	0
HoxA_324|mm9|chr6:53033188-53035208	0.0704001	0	0.0137143	0.0438858	0.0484572	0.0649144	0	0.0448001	0.0155429	0.0246858	0.0265143	0.0283429	0.0420572	0.0530287	0.0530287	0	0.098743	0.0886859	0.0402286	0.0658287	0.1024	0.0493715	0.092343	0.0374858	0.129829	0.138972	0.0758859	0.105143	0.0548572	0.0365715	0	0	0	0	0	0	0	0	0	0	0	0	0	0	0	0	0	0	0
HoxA_325|mm9|chr6:53035209-53036923	0.0228572	0.0109714	0.0292572	0.0256	0.0274286	0.0905145	0	0.161829	0.0155429	0.0411429	0.0832002	0.00457144	0.0237715	0.0384001	0.0685716	0.0384001	0.079543	0.0576001	0.053943	0.0146286	0.0585144	0.0310858	0.0393144	0.053943	0.0365715	0.0594287	0.0813716	0.126172	0.0466287	0.0420572	0	0	0	0	0	0	0	0	0	0	0	0	0	0	0	0	0	0	0
HoxA_327|mm9|chr6:53039978-53044657	0.0566858	0	0.00822859	0.0219429	0	0.0292572	0.00822859	0.0512001	0.0128	0.0109714	0.0246858	0	0.0402286	0.0146286	0.0310858	0.0146286	0.0530287	0.0466287	0.0411429	0.00457144	0.0530287	0	0.0329143	0.079543	0.0704001	0.0566858	0.0310858	0.0777144	0.0841144	0.0649144	0	0	0	0	0	0	0	0	0	0	0	0	0	0	0	0	0	0	0
[truncated: 114 more columns]
