# Supplementary material for: Clustering of Tissue-Specific Sub-TADs Accompanies the Regulation of HoxA Genes in Developing Limbs
Source: PLoS Genet. 2013 Dec 26;9(12):e1004018. doi: 10.1371/journal.pgen.1004018 (PMC3873244; doi:10.1371/journal.pgen.1004018)
Supplement: Table S21 — RNAP2 peaks in E12.5 mouse distal limb. The start and end position of the RNAP2 peaks identified in mouse distal limbs at E12.5 is listed genome-wide. (XLSX) [file pgen.1004018.s029.xlsx]

## Sheet: RNAP2 peaks
Table S21. RNAP2 peaks in E12.5 mouse distal limb
	Peak position (mm9)
Chromosome (chr)	start	end
chr1	4561242	4562651
chr1	4775178	4776349
chr1	4797354	4798384
chr1	4847038	4848536
chr1	5072743	5073837
chr1	6204012	6205742
chr1	7077986	7079936
chr1	9535024	9536208
chr1	9737180	9739159
chr1	9787303	9789791
chr1	9795001	9796290
chr1	9933525	9934798
chr1	10027398	10028973
chr1	10029451	10030493
chr1	10172327	10173390
chr1	10174468	10175731
chr1	10222052	10223652
chr1	10983160	10984748
chr1	12082237	12083428
chr1	12179517	12180713
chr1	12490124	12491482
chr1	12604864	12606797
chr1	12634363	12635336
chr1	12679352	12681364
chr1	12681556	12684492
chr1	12707865	12708813
chr1	12788481	12789934
chr1	12790821	12794232
chr1	12800882	12801849
chr1	12804437	12805495
chr1	12821658	12822800
chr1	12850904	12851964
chr1	13235309	13236418
chr1	13269428	13270285
chr1	13362103	13363346
chr1	13363603	13364939
chr1	13579261	13580365
chr1	13649976	13651172
chr1	13658714	13660196
chr1	13850914	13852437
chr1	14126605	14127464
chr1	14174840	14175787
chr1	14299295	14300630
chr1	14347397	14348394
chr1	14493752	14494764
chr1	14495007	14497902
chr1	14503378	14504441
chr1	14706218	14707180
chr1	15795058	15796998
chr1	15975316	15976450
chr1	16093838	16096584
chr1	16238817	16239848
chr1	16388015	16389266
chr1	16396821	16397914
chr1	16509098	16510666
chr1	16552332	16553457
chr1	16596487	16597508
chr1	16608345	16610120
chr1	16646129	16647912
chr1	16654843	16655968
chr1	16678141	16679283
chr1	16999213	17000972
chr1	17087356	17088374
chr1	17716615	17718583
chr1	18500399	18501248
chr1	19198412	19203452
chr1	19206419	19207931
chr1	19220911	19222599
chr1	19224148	19225231
chr1	19225871	19227099
chr1	19326807	19327883
chr1	19637758	19638946
chr1	20124984	20125963
chr1	20809281	20810911
chr1	20880157	20881254
chr1	21068782	21070144
chr1	21611921	21612927
chr1	21815444	21816569
chr1	21949154	21952467
chr1	23262278	23264081
chr1	23928362	23929089
chr1	24011804	24013004
chr1	24072292	24073282
chr1	24106396	24107645
chr1	24201684	24203913
chr1	24247399	24248229
chr1	24490748	24491730
chr1	24684899	24686282
chr1	25675832	25676573
chr1	30885850	30886989
chr1	30897016	30898028
chr1	30929242	30931250
chr1	31004505	31007674
chr1	31206173	31207191
chr1	31290036	31290994
chr1	33726115	33727710
chr1	33776267	33777385
chr1	33813277	33815131
chr1	33870498	33871916
chr1	34062213	34063290
chr1	34193562	34194723
chr1	34195178	34196210
chr1	34355063	34356262
chr1	34489570	34490607
chr1	34491369	34492517
chr1	34495706	34497392
chr1	34516006	34516981
chr1	34858435	34859368
chr1	34872701	34874193
chr1	34898063	34900725
chr1	36300381	36301650
chr1	36364020	36365261
chr1	36425447	36426523
chr1	36501506	36502636
chr1	36568008	36569126
chr1	36579839	36581027
chr1	36612992	36615520
chr1	36747973	36748922
chr1	36766184	36767403
chr1	36879457	36880529
chr1	36887932	36888773
chr1	36917462	36918542
chr1	36994492	36995572
chr1	36995879	36997438
chr1	37486380	37487892
chr1	37597508	37598644
chr1	37921168	37922779
chr1	37946781	37947901
chr1	38053224	38055604
chr1	38106936	38108125
chr1	38186548	38187556
chr1	38258754	38259917
chr1	38273625	38275030
chr1	38318911	38320537
chr1	38367118	38368255
chr1	38376760	38378102
chr1	38384129	38385513
chr1	38410812	38412542
chr1	38442635	38444088
chr1	38482182	38483431
chr1	38496398	38497721
chr1	38525151	38526171
chr1	38542861	38544647
chr1	38568096	38570329
chr1	38585610	38586650
chr1	38675185	38676191
chr1	38682126	38683806
chr1	38684450	38685669
chr1	38692971	38694074
chr1	38698669	38700010
chr1	38792138	38793317
chr1	38813994	38816273
chr1	38816794	38817808
chr1	38823572	38824628
chr1	39043858	39045274
chr1	39424033	39425443
chr1	39429296	39430783
chr1	39535295	39536385
chr1	39591963	39593277
chr1	39633826	39634757
chr1	39776650	39777786
chr1	39812159	39814091
chr1	39957016	39957870
chr1	39958689	39960424
chr1	40017201	40018178
chr1	40019966	40022324
chr1	40024445	40025980
chr1	40026791	40028335
chr1	40033271	40035395
chr1	40038565	40040188
chr1	40052597	40053328
chr1	40062010	40063761
chr1	40065957	40067165
chr1	40081536	40083049
chr1	40322958	40323848
chr1	40409501	40410421
chr1	40980903	40981940
chr1	41446673	41447558
chr1	41709199	41710196
chr1	42528908	42529939
chr1	42596479	42597766
chr1	42705130	42706191
chr1	42742589	42744639
chr1	42750143	42751435
chr1	42752366	42753834
chr1	42755993	42757552
chr1	42759310	42760568
chr1	42907469	42908737
chr1	43148462	43150152
chr1	43154580	43156427
chr1	43219988	43221428
chr1	43501595	43503736
chr1	43883710	43885535
chr1	43901584	43902835
chr1	43989931	43992696
chr1	44158490	44159890
chr1	44174809	44177279
chr1	44204046	44205498
chr1	44607797	44610599
chr1	44723378	44725054
chr1	44735508	44737040
chr1	45007506	45008617
chr1	45087840	45089132
chr1	45205625	45206576
chr1	45368048	45369979
chr1	45370403	45371876
chr1	45372651	45373710
chr1	45439576	45440687
chr1	45441914	45443314
chr1	45476462	45477422
chr1	45558210	45560450
chr1	45729196	45730348
chr1	45732346	45733299
chr1	45823694	45825109
chr1	45851466	45852932
chr1	45922717	45924028
chr1	45981851	45983029
chr1	46886451	46888319
chr1	46908849	46911232
chr1	47220703	47221978
chr1	48518532	48519693
chr1	50983935	50984999
chr1	51028977	51030364
chr1	51534602	51536078
chr1	51674308	51675686
chr1	51832708	51834188
chr1	51842357	51843569
chr1	51852560	51853905
chr1	51949999	51951467
chr1	51971421	51973179
chr1	52240695	52241714
chr1	52254713	52256806
chr1	52267944	52269059
chr1	52288160	52290929
chr1	52363078	52364407
chr1	52687166	52688438
chr1	52709308	52710614
chr1	52873389	52874965
chr1	52901203	52902574
chr1	53257933	53259330
chr1	53353369	53354613
chr1	53369950	53371165
chr1	53408840	53409827
chr1	53840850	53842215
chr1	53880356	53881189
chr1	53956647	53957696
chr1	54251414	54252342
chr1	54306833	54307978
chr1	54495207	54496295
chr1	54748278	54749438
chr1	54963081	54964573
chr1	54982183	54983651
chr1	55047413	55048465
chr1	55048720	55050817
chr1	55054392	55055886
chr1	55057136	55059878
chr1	55062793	55064430
chr1	55066278	55067483
chr1	55069138	55071505
chr1	55073167	55074737
chr1	55075325	55076295
chr1	55081884	55084958
chr1	55108783	55110640
chr1	55142937	55149115
chr1	55187314	55189286
chr1	55281320	55284047
chr1	55293320	55294607
chr1	55462326	55463269
chr1	57015138	57016427
chr1	57026897	57027918
chr1	57028965	57030698
chr1	57030874	57032350
chr1	57035057	57036694
chr1	57036723	57038433
chr1	57433738	57435508
chr1	57462705	57464312
chr1	57493470	57494489
chr1	57635558	57636606
chr1	57830838	57832403
chr1	57962616	57963663
chr1	58026264	58027344
chr1	58052150	58053315
chr1	58448979	58450217
chr1	58450398	58451220
chr1	58451795	58452779
chr1	58467036	58468016
chr1	58468964	58473523
chr1	58476183	58477389
chr1	58479163	58481492
chr1	58501640	58503023
chr1	58561233	58562535
chr1	58642766	58644028
chr1	58767505	58769107
chr1	59029521	59031112
chr1	59176313	59177494
chr1	59378841	59379886
chr1	59537681	59541244
chr1	59572711	59573783
chr1	59576817	59577805
chr1	59682529	59683478
chr1	59726474	59728493
chr1	59741231	59742583
chr1	59818904	59822294
chr1	59822943	59825062
chr1	59879710	59880809
chr1	59890095	59891725
chr1	59930190	59931111
chr1	59969151	59970257
chr1	60153960	60156048
chr1	60236098	60238361
chr1	60466061	60467649
chr1	60534161	60535158
chr1	60622588	60624079
chr1	60724531	60725349
chr1	61158225	61159312
chr1	61198539	61199553
chr1	61326846	61328192
chr1	61354611	61355815
chr1	61357872	61358809
chr1	61358923	61360333
chr1	61974590	61975829
chr1	62202201	62203215
chr1	62212259	62213196
chr1	62574011	62575084
chr1	62749228	62751149
chr1	62752974	62754604
chr1	63011708	63012788
chr1	63158993	63160579
chr1	63160680	63161921
chr1	63222665	63224386
chr1	63293346	63294432
chr1	63305655	63307236
chr1	63318424	63320231
chr1	63320241	63321353
chr1	63751862	63753163
chr1	64134353	64135583
chr1	64166704	64169800
chr1	64210939	64212010
chr1	64578565	64579918
chr1	64580003	64581301
chr1	64663088	64664859
chr1	64722626	64723673
chr1	64736449	64737979
chr1	64783515	64785246
chr1	64837472	64839044
chr1	64844600	64847303
chr1	64855134	64856554
chr1	65224688	65226431
chr1	65232553	65234139
chr1	65285127	65285994
chr1	66608061	66609263
chr1	66643447	66644859
chr1	66747009	66748210
chr1	66834868	66836079
chr1	66862189	66864910
chr1	66908980	66910474
chr1	67084836	67085875
chr1	69019942	69020981
chr1	69512741	69513893
chr1	71148742	71150063
chr1	71156168	71157346
chr1	71603146	71604712
chr1	71643425	71644480
chr1	71657225	71658479
chr1	71696584	71698591
chr1	71698689	71700878
chr1	72064543	72066178
chr1	72272176	72273687
chr1	72282697	72284303
chr1	72290156	72291784
chr1	72300969	72302463
chr1	72330252	72331198
chr1	72353348	72354942
chr1	72687151	72688069
chr1	72757165	72758733
chr1	72791085	72792011
chr1	72870294	72871310
chr1	72920912	72922077
chr1	73409812	73410768
chr1	74282252	74283617
chr1	74301692	74303213
chr1	74305749	74306937
chr1	74330634	74332075
chr1	74350121	74351216
chr1	74378555	74379817
chr1	74437640	74439293
chr1	74442518	74445176
chr1	74551676	74553649
chr1	74633843	74635465
chr1	74647306	74648513
chr1	74863157	74864083
chr1	75120930	75122215
chr1	75137771	75140231
chr1	75206939	75208037
chr1	75215384	75216313
chr1	75232333	75233691
chr1	75313131	75314365
chr1	75432036	75433215
chr1	75456818	75459710
chr1	75475326	75476295
chr1	75501838	75503550
chr1	75769227	75770157
chr1	75825284	75826311
chr1	75829111	75830627
chr1	75854683	75855730
chr1	76045617	76046672
chr1	76199164	76200279
chr1	76526433	76527583
chr1	76892606	76893664
chr1	76921102	76922378
chr1	76953630	76954850
chr1	77034243	77035496
chr1	77367157	77368225
chr1	77368700	77370396
chr1	77373820	77376223
chr1	77376750	77379179
chr1	77379426	77381219
chr1	77381943	77384341
chr1	77384788	77387534
chr1	77387591	77391664
chr1	77392484	77395291
chr1	77398453	77399680
chr1	77407660	77408809
chr1	77410566	77413122
chr1	77428523	77430520
chr1	77434286	77435710
chr1	77436664	77438021
chr1	77481416	77483012
chr1	77506274	77508739
chr1	77509423	77513370
chr1	77723737	77724955
chr1	78135945	78137543
chr1	78185364	78186621
chr1	78188660	78191638
chr1	78192177	78194087
chr1	78206598	78208425
chr1	78212012	78213353
chr1	78484873	78486174
chr1	78653645	78655751
chr1	78816113	78816850
chr1	79772158	79773228
chr1	79828910	79830082
chr1	79854535	79855675
chr1	80271816	80272990
chr1	80277789	80279086
chr1	80336682	80338262
chr1	80356081	80357470
chr1	81589867	81591096
chr1	81740638	81742155
chr1	82199993	82201103
chr1	82279168	82280669
chr1	82286129	82288594
chr1	82289023	82290148
chr1	82312613	82314011
chr1	82357442	82359333
chr1	82721103	82722364
chr1	82835531	82836600
chr1	83155857	83156947
chr1	83867425	83868494
chr1	84048348	84049468
chr1	84138059	84139127
chr1	84183267	84184205
chr1	84196602	84197618
chr1	84545727	84547047
chr1	84724895	84726903
chr1	84733439	84734509
chr1	84764335	84765088
chr1	84835420	84837325
chr1	87689449	87690567
chr1	87728921	87729664
chr1	87790634	87792642
chr1	87960614	87961795
chr1	88050478	88051843
chr1	88242158	88247351
chr1	88247508	88250036
chr1	88250319	88252049
chr1	88252148	88254137
chr1	88254927	88256854
chr1	88330589	88332576
chr1	88336876	88340035
chr1	88383282	88385091
chr1	88399736	88401644
chr1	88421026	88426345
chr1	88426687	88429194
chr1	88478629	88479598
chr1	88483131	88484218
chr1	88566531	88567630
chr1	88600004	88601123
chr1	89072131	89073118
chr1	89109826	89111520
chr1	89222910	89224655
chr1	89293246	89294344
chr1	89651961	89653322
chr1	89743177	89744339
chr1	89749483	89750151
chr1	89904192	89905480
chr1	90597672	90599270
chr1	90965916	90967720
chr1	91350675	91351714
chr1	91367080	91368227
chr1	91382351	91383518
chr1	91517990	91519332
chr1	91567560	91568530
chr1	91745147	91746863
chr1	91756224	91757320
chr1	91829469	91831454
chr1	91837795	91840045
chr1	92100017	92101219
chr1	92101248	92102509
chr1	92175291	92176545
chr1	92253456	92254584
chr1	92293363	92294426
chr1	92377238	92379008
chr1	92499365	92500742
chr1	92793125	92794308
chr1	93146013	93147507
chr1	93194263	93195304
chr1	93262637	93263682
chr1	93294462	93296036
chr1	93309237	93311375
chr1	93355294	93356348
chr1	93390504	93391566
chr1	93507865	93509069
chr1	93859240	93860293
chr1	93958077	93959126
chr1	94076626	94078065
chr1	94267714	94268901
chr1	94275085	94276813
chr1	94369895	94371107
chr1	94537876	94539222
chr1	94687294	94688615
chr1	94728587	94729901
chr1	94803172	94804605
chr1	94830337	94831698
chr1	95072925	95073789
chr1	95131764	95134240
chr1	95238638	95240925
chr1	95316891	95317940
chr1	95340160	95342870
chr1	95374131	95376733
chr1	95407931	95409314
chr1	95531568	95532985
chr1	95650590	95652126
chr1	95697835	95699222
chr1	95699777	95701235
chr1	95720992	95722719
chr1	97209821	97210868
chr1	97563607	97564753
chr1	98678790	98679561
chr1	99556385	99559070
chr1	99665495	99667599
chr1	99827257	99828637
chr1	99872907	99874411
chr1	99990784	99992801
chr1	106984976	106986620
chr1	107559590	107561820
chr1	107886354	107887482
chr1	107887573	107888544
chr1	108067256	108068714
chr1	108493999	108495619
chr1	108608017	108609020
chr1	108609888	108611686
chr1	108655773	108657106
chr1	108692279	108693960
chr1	109804510	109805694
chr1	113760472	113762028
chr1	120207373	120208405
chr1	120218062	120219033
chr1	120284382	120286588
chr1	120355098	120356516
chr1	120415674	120416810
chr1	120524206	120525204
chr1	120695558	120696798
chr1	120719971	120720842
chr1	120721399	120723634
chr1	120728991	120730124
chr1	120739822	120741268
chr1	120944128	120945038
chr1	120947945	120951332
chr1	121353094	121354245
chr1	121422298	121423344
chr1	121733403	121734624
chr1	121809229	121810282
chr1	122016934	122018445
chr1	122497581	122499662
chr1	122917339	122918391
chr1	123074876	123077248
chr1	123223925	123225089
chr1	123291021	123292115
chr1	123327261	123328226
chr1	123463757	123464970
chr1	127330676	127333185
chr1	127456160	127458450
chr1	127535638	127536662
chr1	128408238	128409295
chr1	128579917	128581252
chr1	128695492	128696839
chr1	128703579	128704362
chr1	128726399	128727953
chr1	128897544	128898970
chr1	129101145	129102310
chr1	129427707	129428877
chr1	129433572	129434617
chr1	129669796	129671880
chr1	129764801	129766016
chr1	129965501	129966216
chr1	129998799	130000512
chr1	130140255	130141947
chr1	130255586	130256938
chr1	130312960	130314360
chr1	130488292	130489355
chr1	132611661	132612644
chr1	132613493	132614653
chr1	132942427	132944313
chr1	132944369	132946047
chr1	132947522	132948858
chr1	132948869	132949733
chr1	132950362	132951545
chr1	132992983	132995052
chr1	133049212	133050371
chr1	133240676	133241782
chr1	133323472	133324839
chr1	133331202	133332698
chr1	133422803	133425407
chr1	133723950	133725252
chr1	133806527	133808196
chr1	133903443	133905465
chr1	133998495	133999372
chr1	134313504	134315154
chr1	134373089	134374564
chr1	134921090	134922683
chr1	135026968	135029035
chr1	135499426	135500635
chr1	135505878	135507342
chr1	135517989	135519363
chr1	135519650	135521661
chr1	135541475	135543610
chr1	135551720	135552929
chr1	135553294	135555182
chr1	135556555	135558459
chr1	135956991	135958408
chr1	135970758	135972584
chr1	135974373	135976580
chr1	135988863	135990576
chr1	135995073	135996881
chr1	136257953	136259334
chr1	136311278	136312980
chr1	136351076	136352655
chr1	136390579	136392074
chr1	136452682	136454141
chr1	136456236	136457867
chr1	136486183	136487426
chr1	136487924	136489138
chr1	136492591	136495152
chr1	136500110	136504067
chr1	136510039	136512349
chr1	136518872	136522865
chr1	136527222	136528339
chr1	136529165	136531524
chr1	136532200	136534421
chr1	136851929	136852977
chr1	137154549	137156263
chr1	137179752	137181068
chr1	137209685	137210970
chr1	137220712	137221774
chr1	137325310	137327638
chr1	137475381	137476395
chr1	137584032	137585204
chr1	137625303	137627138
chr1	137627477	137629506
chr1	137662326	137663311
chr1	137914115	137915156
chr1	138027483	138028587
chr1	138036263	138037513
chr1	138169057	138170692
chr1	138241994	138243328
chr1	138311338	138312537
chr1	138520642	138522122
chr1	138624658	138625721
chr1	139228649	139229647
chr1	139269095	139271095
chr1	139550225	139551860
chr1	139711562	139712724
chr1	139784426	139785088
chr1	139794583	139798182
chr1	139803249	139804317
chr1	139809771	139811826
chr1	139823030	139825809
chr1	139825890	139827003
chr1	139828068	139831002
chr1	139832409	139833687
chr1	139834440	139836037
chr1	139836719	139837781
chr1	139838045	139840113
chr1	139840493	139841359
chr1	139843066	139844213
chr1	139847300	139848934
chr1	139849035	139850219
chr1	139858506	139859867
chr1	140141744	140142871
chr1	140178959	140180532
chr1	140302295	140303396
chr1	140313597	140314821
chr1	140514188	140516983
chr1	140570311	140571674
chr1	140681498	140682672
chr1	140727539	140729101
chr1	140733712	140735873
chr1	140736170	140741496
chr1	140744440	140745842
chr1	140749700	140750952
chr1	140752453	140753845
chr1	140760841	140762558
chr1	140859363	140860325
chr1	141318074	141319588
chr1	141350498	141351646
chr1	143222630	143223450
chr1	145549185	145550681
chr1	145586392	145587717
chr1	145623866	145625281
chr1	145850710	145852022
chr1	151807627	151808923
chr1	152239255	152241350
chr1	152261917	152262900
chr1	152384654	152385641
chr1	152385693	152386591
chr1	152393043	152394380
chr1	152417415	152419504
chr1	152540238	152541391
chr1	152546663	152547755
chr1	152567395	152568263
chr1	152570217	152571167
chr1	152594434	152595646
chr1	152617864	152619173
chr1	152653792	152655304
chr1	152660041	152661234
chr1	152662870	152664498
chr1	152718423	152720105
chr1	152767793	152768888
chr1	152838636	152841275
chr1	152859818	152860915
chr1	153190832	153193088
chr1	153199205	153200925
chr1	153201875	153203076
chr1	153204485	153206660
chr1	153274838	153276805
chr1	153315470	153316582
chr1	153346476	153348798
chr1	153531198	153532402
chr1	153601632	153603148
chr1	153936773	153938158
chr1	154233149	154234198
chr1	154396033	154397072
chr1	154403129	154403930
chr1	154471304	154472916
chr1	154565467	154566682
chr1	154612820	154614426
chr1	154637101	154638128
chr1	154709389	154710847
chr1	154748826	154750831
chr1	155178205	155180828
chr1	155301443	155302485
chr1	155302849	155304440
chr1	155305498	155306701
chr1	155307523	155308271
chr1	155308298	155310088
chr1	155310167	155312943
chr1	155314851	155318545
chr1	155318975	155322703
chr1	155322788	155328603
chr1	155332413	155335504
chr1	155488447	155489751
chr1	155586959	155588117
chr1	155746315	155747800
chr1	155855849	155856938
chr1	156479810	156480814
chr1	156551393	156552549
chr1	156929722	156930666
chr1	156946072	156947345
chr1	157005338	157006482
chr1	157057873	157060728
chr1	157090874	157092286
chr1	157263879	157264950
chr1	157350162	157351169
chr1	157351490	157352510
chr1	157404810	157405961
chr1	157590474	157591511
chr1	157659320	157660588
chr1	157794532	157795444
chr1	157801322	157802273
chr1	157819158	157821380
chr1	157882088	157884185
chr1	157887435	157888607
chr1	157888944	157890117
chr1	158403948	158404879
chr1	158488296	158489562
chr1	158768340	158769586
chr1	158868594	158869411
chr1	158870905	158871865
chr1	159066991	159068046
chr1	159341813	159343418
chr1	160671446	160672357
chr1	161161494	161163470
chr1	161667607	161668640
chr1	162124824	162126229
chr1	162141790	162144229
chr1	162721807	162723484
chr1	162835811	162837094
chr1	162964158	162966782
chr1	163061021	163062151
chr1	163125454	163126675
chr1	163180135	163181690
chr1	163500618	163501523
chr1	163806038	163808066
chr1	163898600	163899846
chr1	163913901	163914973
chr1	163929665	163931831
chr1	163937901	163939897
chr1	163944760	163946415
chr1	163946478	163947910
chr1	163965374	163968788
chr1	163983198	163984232
chr1	164004263	164006039
chr1	164007017	164008151
chr1	164056754	164058382
chr1	164058918	164059677
chr1	164113239	164114866
chr1	164116552	164118632
chr1	164142831	164144019
chr1	164146384	164155784
chr1	164223657	164225013
chr1	164229188	164230454
chr1	164231699	164233048
chr1	164478031	164479345
chr1	164499986	164501486
chr1	164515110	164516182
chr1	164618209	164619253
chr1	164622685	164623853
chr1	164626118	164627070
chr1	164627074	164628692
chr1	164630351	164632731
chr1	164633652	164635018
chr1	164641952	164644732
chr1	164669034	164671367
chr1	164801911	164802630
chr1	164867968	164869362
chr1	165059282	165060351
chr1	165179251	165181385
chr1	165181615	165187615
chr1	165188549	165191735
chr1	165201380	165202817
chr1	165209975	165211268
chr1	165211483	165213216
chr1	165213301	165215246
chr1	165219165	165220632
chr1	165222238	165223294
chr1	165224736	165227274
chr1	165227594	165229034
chr1	165230128	165232683
chr1	165237051	165239928
chr1	165239977	165245837
chr1	165286239	165287400
chr1	165287898	165289572
chr1	165333183	165334530
chr1	165342254	165343567
chr1	165343666	165345114
chr1	165345198	165347701
chr1	165407393	165408623
chr1	165467239	165468517
chr1	165504318	165505545
chr1	165587990	165589264
chr1	165590424	165591953
chr1	165686826	165688589
chr1	165773559	165774738
chr1	165775368	165776509
chr1	165782480	165784236
chr1	165823267	165824884
chr1	165825848	165827448
chr1	165827895	165829070
chr1	165859513	165861301
chr1	165924262	165925644
chr1	166178312	166179523
chr1	166236728	166238442
chr1	166387537	166389110
chr1	167123942	167125055
chr1	167166210	167167883
chr1	167211283	167212662
chr1	167389279	167391831
chr1	167564078	167565450
chr1	167572076	167573142
chr1	167693402	167694529
chr1	167716083	167716948
chr1	167880994	167882743
chr1	167932241	167934032
chr1	168308975	168310856
chr1	168339211	168340697
chr1	169213371	169215785
chr1	169238057	169239513
chr1	169279956	169280821
chr1	169323750	169324895
chr1	169528056	169529032
chr1	170159494	170161183
chr1	170225501	170227015
chr1	170321703	170322868
chr1	170359436	170360940
chr1	170601151	170601930
chr1	171274034	171275400
chr1	171461173	171462300
chr1	171898816	171900231
chr1	172039943	172041412
chr1	172104302	172105928
chr1	172144709	172146058
chr1	172185358	172186346
chr1	172244614	172245639
chr1	172535147	172536558
chr1	172574050	172575104
chr1	172648344	172649292
chr1	172814521	172815951
chr1	172957614	172958691
chr1	172974061	172975525
chr1	173080168	173081500
chr1	173152214	173153324
chr1	173176674	173177927
chr1	173199723	173201047
chr1	173217320	173218636
chr1	173224079	173225611
chr1	173258628	173259883
chr1	173275197	173276416
chr1	173292976	173293741
chr1	173340791	173342091
chr1	173367225	173368318
chr1	173409565	173410568
chr1	173432346	173434755
chr1	173956789	173958176
chr1	174012002	174013577
chr1	174014075	174015286
chr1	174077476	174079539
chr1	174136099	174137207
chr1	174305892	174307112
chr1	174429936	174430994
chr1	174547944	174548948
chr1	174562563	174563492
chr1	176585030	176586049
chr1	177554930	177556303
chr1	177621836	177623320
chr1	178743054	178745478
chr1	179160759	179161790
chr1	179187023	179187822
chr1	179188483	179189343
chr1	179371411	179372227
chr1	179373024	179373804
chr1	179374191	179375132
chr1	179725775	179727075
chr1	179912993	179914114
chr1	180116928	180118468
chr1	180205808	180206622
chr1	180298671	180299765
chr1	180335370	180337228
chr1	180457900	180459928
chr1	180460073	180461188
chr1	180480333	180481403
chr1	180498859	180500553
chr1	180515595	180516544
chr1	180520227	180521189
chr1	180629636	180630722
chr1	180658082	180659340
chr1	180662801	180663992
chr1	180729570	180731097
chr1	180750512	180752095
chr1	180786037	180787619
chr1	180799750	180802384
chr1	180973560	180974589
chr1	180989124	180990704
chr1	180991113	180992792
chr1	181026794	181027854
chr1	181072969	181074072
chr1	181076734	181077720
chr1	181291790	181292892
chr1	181475824	181477487
chr1	181597727	181599099
chr1	181683646	181685225
chr1	181733127	181734530
chr1	181890428	181891537
chr1	182260056	182261207
chr1	182293232	182294947
chr1	182295076	182296186
chr1	182317053	182318445
chr1	182498478	182499909
chr1	182569595	182572621
chr1	182655406	182657319
chr1	182707490	182708880
chr1	182733155	182736055
chr1	182742131	182744917
chr1	182780233	182782089
chr1	182843520	182844635
chr1	182946683	182947286
chr1	183073688	183075428
chr1	183141641	183142825
chr1	183771702	183773217
chr1	183948638	183949650
chr1	183950532	183951795
chr1	184045615	184046599
chr1	184054351	184056044
chr1	184211908	184213496
chr1	184270905	184272391
chr1	184338401	184339979
chr1	184446854	184448078
chr1	184449911	184450904
chr1	185857026	185858938
chr1	186067909	186069175
chr1	186158746	186159780
chr1	186356488	186357592
chr1	186551108	186553336
chr1	186555901	186557230
chr1	186669143	186670272
chr1	187026923	187029110
chr1	187152280	187153756
chr1	187155437	187156663
chr1	187186126	187188247
chr1	187660389	187661361
chr1	187674927	187675996
chr1	187727250	187728325
chr1	187786290	187787309
chr1	187867690	187868916
chr1	187940017	187941695
chr1	188006317	188007485
chr1	188203798	188205006
chr1	188448201	188448967
chr1	188465450	188467018
chr1	188526184	188527230
chr1	188527567	188530368
chr1	188572581	188573901
chr1	189038866	189040074
chr1	189252046	189253090
chr1	189631456	189633375
chr1	190550315	190551701
chr1	190708475	190709412
chr1	190831190	190832191
chr1	191442643	191443655
chr1	191511412	191512561
chr1	191550822	191552474
chr1	191569988	191570836
chr1	191813203	191814790
chr1	191993169	191994905
chr1	192171138	192172339
chr1	192735104	192736271
chr1	192751756	192753070
chr1	192802342	192803640
chr1	192849432	192850877
chr1	192886237	192887532
chr1	192944441	192945373
chr1	193006158	193008046
chr1	193047823	193049024
chr1	193141161	193142483
chr1	193149248	193150335
chr1	193220449	193222234
chr1	193378776	193380080
chr1	193380260	193381328
chr1	193397992	193400539
chr1	193644902	193646247
chr1	193730172	193731271
chr1	193813400	193814607
chr1	193915644	193916997
chr1	193961648	193962743
chr1	194571242	194572433
chr1	194611207	194612427
chr1	194615029	194616007
chr1	194625137	194626714
chr1	194649001	194649949
chr1	194660758	194662113
chr1	194677427	194678528
chr1	194680556	194681586
chr1	194681638	194682723
chr1	194686863	194688004
chr1	194998971	195000245
chr1	196956819	196958134
chr10	3116329	3117135
chr10	3133629	3135714
chr10	4521672	4523280
chr10	4539955	4541701
chr10	5056373	5058347
chr10	5151343	5152317
chr10	5635852	5636942
chr10	5725032	5726142
chr10	5734422	5735608
chr10	5912663	5914786
chr10	5957104	5960472
chr10	6011406	6012636
chr10	6303795	6305002
chr10	6372083	6373842
chr10	6576468	6577656
chr10	6604645	6606649
chr10	6936541	6937517
chr10	7382268	7383754
chr10	7400253	7401562
chr10	7445339	7446467
chr10	7511969	7513268
chr10	7624738	7625862
chr10	7625866	7626925
chr10	7637717	7638658
chr10	7655218	7657688
chr10	7672733	7673992
chr10	7675589	7676666
chr10	7711318	7712717
chr10	7746497	7747444
chr10	8238035	8239047
chr10	8549976	8550925
chr10	8572822	8573913
chr10	8604679	8606873
chr10	8811650	8812776
chr10	10164194	10165442
chr10	10276409	10278451
chr10	10868765	10869912
chr10	11000170	11002322
chr10	11009393	11010677
chr10	11024833	11026505
chr10	11062650	11063966
chr10	11072076	11073391
chr10	12202625	12204070
chr10	12266281	12267465
chr10	12267675	12268667
chr10	12269059	12270512
chr10	12295558	12296639
chr10	12587750	12589645
chr10	12642217	12643378
chr10	12727521	12728920
chr10	12810043	12813470
chr10	13015879	13016959
chr10	13096392	13097508
chr10	13272259	13273518
chr10	13284340	13285434
chr10	13502298	13503413
chr10	13684543	13686561
chr10	13686674	13688000
chr10	16340512	16341691
chr10	16694269	16695389
chr10	16793803	16795810
chr10	17231965	17232990
chr10	17441588	17444295
chr10	17515729	17516725
chr10	17741679	17743541
chr10	17774849	17775967
chr10	17954421	17955631
chr10	18038071	18039440
chr10	18126920	18128036
chr10	18188130	18190052
chr10	18525191	18526340
chr10	18734571	18735887
chr10	18824399	18825638
chr10	18836822	18837721
chr10	19075042	19076003
chr10	19191162	19192286
chr10	19310939	19312474
chr10	19626834	19627986
chr10	19653054	19654958
chr10	19765545	19766723
chr10	20031292	20033337
chr10	20376782	20377790
chr10	20444166	20445427
chr10	20671697	20672954
chr10	20880309	20881661
chr10	20915016	20916124
chr10	21015335	21016788
chr10	21341402	21342642
chr10	21713660	21715176
chr10	21867893	21869716
chr10	21870070	21871133
chr10	21871408	21873293
chr10	21874226	21875620
chr10	22364375	22365329
chr10	22450046	22452217
chr10	22537906	22539418
chr10	22896464	22897857
chr10	23067863	23069622
chr10	23113692	23114726
chr10	23251578	23252939
chr10	23267434	23268745
chr10	23320891	23321712
chr10	23430339	23431466
chr10	23503010	23504580
chr10	23505870	23508301
chr10	24178284	24179238
chr10	24314834	24317600
chr10	24589191	24590501
chr10	24645911	24647591
chr10	25078852	25080036
chr10	25090917	25092953
chr10	25105122	25106516
chr10	25352744	25354081
chr10	25648748	25649803
chr10	26093172	26096384
chr10	26096554	26097588
chr10	26491597	26493250
chr10	26703032	26704312
chr10	26704770	26706146
chr10	26913436	26914651
chr10	27793532	27797036
chr10	27875209	27876444
chr10	27943846	27944893
chr10	28212867	28213927
chr10	29032532	29033649
chr10	29080139	29082520
chr10	29919701	29920830
chr10	30047489	30048858
chr10	30320029	30321114
chr10	30337575	30338938
chr10	30522733	30523525
chr10	30562068	30563427
chr10	31019631	31020762
chr10	31032852	31033943
chr10	31316337	31317501
chr10	31329019	31329904
chr10	33670454	33671502
chr10	33738250	33740183
chr10	33895723	33896859
chr10	33926042	33927971
chr10	34001312	34003342
chr10	34016705	34017804
chr10	34137689	34138685
chr10	35431047	35432210
chr10	36204208	36205577
chr10	36637527	36638455
chr10	36693831	36695516
chr10	36718493	36720116
chr10	36856634	36861678
chr10	36960141	36961257
chr10	37050152	37050863
chr10	37117020	37117961
chr10	38027742	38028524
chr10	38692610	38693419
chr10	38853246	38854300
chr10	39089035	39090214
chr10	39378914	39380531
chr10	39450534	39453231
chr10	39572214	39573098
chr10	39618214	39619563
chr10	39784794	39786065
chr10	39976260	39979188
chr10	40018966	40019746
chr10	40020236	40021223
chr10	40021243	40023085
chr10	40068178	40069846
chr10	40085355	40086272
chr10	40230713	40231927
chr10	40250206	40251175
chr10	40482099	40483099
chr10	40500530	40501581
chr10	40564009	40565390
chr10	40602434	40604627
chr10	41169207	41171138
chr10	41195189	41197683
chr10	41209307	41210735
chr10	41238037	41240456
chr10	41529013	41530887
chr10	41606671	41607863
chr10	41995009	41998483
chr10	42197773	42198743
chr10	42221178	42223346
chr10	42243032	42244529
chr10	42302109	42303706
chr10	42333745	42334917
chr10	42398232	42399140
chr10	42481161	42483034
chr10	42511223	42513089
chr10	42534480	42535416
chr10	42583029	42584044
chr10	42722242	42723763
chr10	42843891	42844768
chr10	42890603	42891598
chr10	42891764	42893360
chr10	42894110	42895125
chr10	42940523	42941960
chr10	42998771	43000404
chr10	43197480	43198960
chr10	43199078	43200311
chr10	43259712	43261288
chr10	43297069	43301366
chr10	43301439	43305038
chr10	43343742	43345494
chr10	43442094	43444351
chr10	43459971	43460915
chr10	43620823	43622153
chr10	43825524	43826425
chr10	43987467	43988844
chr10	44176767	44177813
chr10	44248835	44249981
chr10	44550520	44551638
chr10	44786433	44787574
chr10	44859363	44861397
chr10	45188855	45190149
chr10	45297211	45298733
chr10	45526428	45528747
chr10	45533257	45534531
chr10	45586208	45587574
chr10	45613400	45614909
chr10	46417081	46418262
chr10	49199660	49200919
chr10	50311621	50313212
chr10	50482533	50484169
chr10	50612170	50613497
chr10	50613692	50614909
chr10	50615058	50618689
chr10	50619010	50620623
chr10	50621071	50622292
chr10	50622531	50624886
chr10	50665264	50666114
chr10	51270912	51272040
chr10	51953064	51954259
chr10	52100472	52102354
chr10	52136650	52138510
chr10	52423453	52424677
chr10	53053713	53054637
chr10	53069800	53071033
chr10	53098380	53100127
chr10	53316159	53317217
chr10	53348727	53350309
chr10	53793386	53794444
chr10	53794513	53796369
chr10	55834284	55835833
chr10	55926422	55927524
chr10	56096588	56100117
chr10	56112407	56113717
chr10	56151128	56152399
chr10	56259325	56260486
chr10	56261204	56262067
chr10	56292557	56293932
chr10	56362808	56364019
chr10	56558617	56559722
chr10	56612389	56613652
chr10	56640546	56641752
chr10	56698842	56700080
chr10	56759493	56761051
chr10	57205594	57207582
chr10	57231996	57233998
chr10	57251361	57252835
chr10	57717597	57718738
chr10	57785830	57786940
chr10	57908751	57910336
chr10	57911696	57912822
chr10	57946727	57947649
chr10	57960191	57961428
chr10	58114513	58115495
chr10	58683734	58685329
chr10	58785358	58787232
chr10	58834621	58835981
chr10	58845062	58846203
chr10	58973885	58975001
chr10	59028406	59029720
chr10	59078856	59079985
chr10	59099972	59101119
chr10	59164805	59165995
chr10	59218743	59219804
chr10	59341719	59343088
chr10	59383149	59384301
chr10	59414019	59415417
chr10	59428181	59428989
chr10	59464923	59466660
chr10	59489221	59491005
chr10	59665048	59666116
chr10	59681276	59682442
chr10	59740117	59741064
chr10	60214932	60216098
chr10	60256818	60257967
chr10	60292491	60293264
chr10	60293881	60294760
chr10	60608503	60611203
chr10	60735503	60736870
chr10	60845781	60846956
chr10	60914589	60916091
chr10	61110556	61112046
chr10	61142188	61144511
chr10	61156751	61158881
chr10	61245187	61247344
chr10	61693486	61694561
chr10	61802281	61803689
chr10	61911877	61913135
chr10	62040566	62041892
chr10	62063951	62065675
chr10	62112823	62115101
chr10	62224702	62226051
chr10	62254387	62255909
chr10	62382632	62383876
chr10	62409154	62410324
chr10	62485047	62487838
chr10	62705820	62707526
chr10	62782063	62784005
chr10	62801172	62802244
chr10	62848824	62849946
chr10	62891818	62893215
chr10	65937749	65939141
chr10	66382650	66384869
chr10	66464903	66468205
chr10	66518589	66519823
chr10	66558559	66559704
chr10	66588636	66589806
chr10	66647877	66649296
chr10	66699601	66700796
chr10	66746802	66748454
chr10	66999349	67001215
chr10	67011189	67012524
chr10	67575182	67576778
chr10	67587881	67589729
chr10	67592317	67593296
chr10	67598641	67599759
chr10	67619661	67620849
chr10	67628343	67630358
chr10	67644332	67645943
chr10	67654153	67656442
chr10	67670531	67671675
chr10	67681757	67682818
chr10	67700134	67701190
chr10	67737914	67741136
chr10	67742192	67743523
chr10	67817229	67819381
chr10	67897331	67898706
chr10	67902885	67904262
chr10	67953907	67954972
chr10	68005335	68006504
chr10	68213068	68214112
chr10	68214651	68215617
chr10	68291786	68292692
chr10	68398154	68399225
chr10	68450096	68451211
chr10	68675008	68676374
chr10	68715518	68716553
chr10	68741189	68742373
chr10	68783334	68784774
chr10	68800474	68801798
chr10	68814498	68816252
chr10	68996037	68997977
chr10	69388101	69389178
chr10	69557532	69558654
chr10	70581850	70583021
chr10	70656688	70657809
chr10	70700168	70701353
chr10	70809788	70811245
chr10	71067981	71069067
chr10	71759544	71760512
chr10	72116834	72118719
chr10	72330442	72331441
chr10	74499300	74500370
chr10	74674170	74675478
chr10	74979339	74981493
chr10	75226471	75227528
chr10	75299528	75300695
chr10	75322353	75323689
chr10	75355670	75356732
chr10	75379439	75380594
chr10	75383356	75384932
chr10	75394648	75395624
chr10	75495037	75496010
chr10	75699969	75701227
chr10	75807744	75808807
chr10	75904550	75906309
chr10	75930948	75932239
chr10	75994193	75994945
chr10	76105299	76106250
chr10	76195162	76196389
chr10	76424064	76425091
chr10	76495277	76496508
chr10	76721142	76722890
chr10	76880677	76881725
chr10	76977901	76979316
chr10	77043755	77045150
chr10	77067831	77069935
chr10	77084224	77086581
chr10	77440564	77441838
chr10	77471659	77473103
chr10	77631892	77633050
chr10	77874772	77876255
chr10	77887852	77889023
chr10	77927191	77928203
chr10	78036472	78038135
chr10	78053854	78054793
chr10	78214868	78215904
chr10	78525763	78527268
chr10	78527646	78530715
chr10	78559127	78560736
chr10	79016967	79018315
chr10	79131626	79132756
chr10	79144007	79145155
chr10	79166664	79167702
chr10	79208655	79209815
chr10	79303166	79304563
chr10	79315732	79319461
chr10	79322301	79323473
chr10	79324228	79327215
chr10	79327235	79329119
chr10	79371024	79372238
chr10	79379087	79380333
chr10	79389095	79390078
chr10	79422442	79423492
chr10	79446975	79448491
chr10	79450409	79453397
chr10	79458083	79460783
chr10	79515534	79517071
chr10	79564880	79565943
chr10	79577654	79579213
chr10	79601571	79602603
chr10	79604546	79605750
chr10	79610444	79613044
chr10	79614297	79615526
chr10	79620714	79622430
chr10	79629758	79631703
chr10	79635417	79636440
chr10	79688409	79689680
chr10	79711460	79712800
chr10	79723202	79724597
chr10	79727341	79728445
chr10	79754496	79755820
chr10	79848021	79849307
chr10	79850419	79851215
chr10	79860980	79863264
chr10	79868934	79870326
chr10	79871907	79872662
chr10	79896066	79897366
chr10	80023360	80025011
chr10	80039453	80041181
chr10	80052562	80053593
chr10	80064992	80066336
chr10	80084136	80085567
chr10	80118777	80119823
chr10	80126474	80127654
chr10	80138603	80140156
chr10	80163992	80166050
chr10	80204270	80205504
chr10	80217428	80218542
chr10	80260151	80262499
chr10	80288390	80294195
chr10	80317382	80318505
chr10	80362633	80364298
chr10	80391080	80393995
chr10	80394074	80397154
chr10	80398566	80399967
chr10	80401559	80402952
chr10	80521828	80523488
chr10	80532333	80533414
chr10	80567945	80569431
chr10	80591608	80592614
chr10	80598954	80599955
chr10	80629974	80630973
chr10	80638569	80640068
chr10	80643433	80646283
chr10	80654662	80655757
chr10	80728942	80730141
chr10	80755213	80756276
chr10	80783268	80784528
chr10	80827738	80829141
chr10	80840597	80842014
chr10	80846597	80847834
chr10	80893692	80894641
chr10	80958540	80960162
chr10	81033496	81034992
chr10	81068401	81069740
chr10	81089796	81091052
chr10	81095857	81097031
chr10	81105839	81107064
chr10	81111310	81112370
chr10	81166928	81168275
chr10	81326116	81327377
chr10	81459224	81460564
chr10	81510298	81511631
chr10	81545545	81546695
chr10	81640583	81641864
chr10	81703469	81704538
chr10	81816515	81817827
chr10	82091701	82093502
chr10	82152968	82154003
chr10	82161371	82162528
chr10	82184747	82185746
chr10	82190001	82191057
chr10	82226314	82227483
chr10	82321217	82323793
chr10	82447434	82448904
chr10	82504986	82506101
chr10	82550726	82551831
chr10	82570225	82572409
chr10	82592746	82594228
chr10	82597476	82598369
chr10	82608110	82609358
chr10	82822287	82823665
chr10	83005996	83007562
chr10	83110735	83112124
chr10	83902833	83904992
chr10	83995091	83996564
chr10	84039085	84040296
chr10	84084490	84085863
chr10	84379345	84380872
chr10	84564453	84566840
chr10	84569029	84570263
chr10	84574051	84575143
chr10	84646302	84647115
chr10	84647124	84648699
chr10	84849166	84850238
chr10	84979893	84981498
chr10	85334152	85335520
chr10	85378956	85380197
chr10	85420004	85421096
chr10	85758002	85758934
chr10	85762496	85766064
chr10	85780781	85782040
chr10	85782404	85785626
chr10	85796240	85797523
chr10	85803994	85805026
chr10	85807184	85812355
chr10	85860428	85861380
chr10	85888022	85889365
chr10	86147636	86148923
chr10	86166739	86169793
chr10	86240959	86242230
chr10	87322503	87324156
chr10	87330886	87332306
chr10	87609081	87610339
chr10	87663379	87664519
chr10	87900625	87901564
chr10	88193253	88194892
chr10	88289063	88290115
chr10	89148433	89149513
chr10	89194489	89195539
chr10	89207217	89208993
chr10	90544789	90546484
chr10	90585957	90587480
chr10	90632758	90635399
chr10	90642758	90645621
chr10	90650193	90651231
chr10	90684935	90685906
chr10	90703664	90705158
chr10	91037707	91038885
chr10	91320974	91322562
chr10	92068263	92069459
chr10	92184161	92185742
chr10	92622708	92625002
chr10	92717864	92719135
chr10	92771624	92774245
chr10	92915607	92916809
chr10	93051623	93052928
chr10	93151188	93152228
chr10	93203796	93205147
chr10	93262509	93263562
chr10	93295366	93296966
chr10	93351825	93353097
chr10	93497619	93499646
chr10	93602309	93604439
chr10	93610212	93611806
chr10	93660963	93662271
chr10	93976945	93978697
chr10	94150728	94152214
chr10	94717222	94718508
chr10	94726920	94728194
chr10	94785687	94787207
chr10	94878197	94880364
chr10	94963574	94965080
chr10	94976811	94978949
chr10	95006644	95008303
chr10	95026185	95027318
chr10	95192104	95193369
chr10	95402552	95404015
chr10	95623255	95624434
chr10	95860201	95861579
chr10	95889812	95890770
chr10	96002793	96004010
chr10	96007536	96008744
chr10	96078655	96084402
chr10	96284938	96286243
chr10	96509769	96511025
chr10	96775413	96776867
chr10	98005737	98007054
chr10	98376005	98378066
chr10	98723670	98728197
chr10	98728457	98729398
chr10	98729926	98732694
chr10	98761062	98762712
chr10	98852930	98854031
chr10	99949265	99950835
chr10	100051253	100052307
chr10	100254636	100255797
chr10	101669786	101670869
chr10	102364317	102365341
chr10	102488810	102491528
chr10	102491782	102493274
chr10	103446818	103447867
chr10	103771489	103772647
chr10	103832636	103833611
chr10	104106627	104108052
chr10	104382962	104384061
chr10	104734367	104735294
chr10	104738604	104739747
chr10	104760421	104761353
chr10	104817397	104818895
chr10	104821830	104822829
chr10	104828730	104829801
chr10	104835991	104837070
chr10	104853872	104854952
chr10	104864242	104865797
chr10	104869392	104870187
chr10	104872653	104874510
chr10	104881536	104882719
chr10	104893621	104894680
chr10	104937094	104939553
chr10	104955961	104957088
chr10	104997448	104998443
chr10	105010022	105012887
chr10	105151452	105152197
chr10	105277760	105279180
chr10	106490597	106491936
chr10	106930243	106931117
chr10	107176802	107177810
chr10	107598297	107600079
chr10	107637009	107637974
chr10	107703343	107704056
chr10	109474222	109475299
chr10	109570700	109571772
chr10	110181938	110183499
chr10	110348225	110349243
chr10	110355613	110358296
chr10	110379529	110382575
chr10	110382705	110383825
chr10	110389934	110390794
chr10	110408289	110409386
chr10	110446062	110448445
chr10	110601107	110603800
chr10	110671106	110672236
chr10	110735085	110736361
chr10	110909696	110910752
chr10	110925695	110926861
chr10	110931019	110932248
chr10	110942712	110944587
chr10	111037433	111038673
chr10	111409224	111410311
chr10	112300236	112301516
chr10	112364969	112366757
chr10	112985802	112986779
chr10	114179754	114180809
chr10	114674743	114675682
chr10	114687824	114689130
chr10	114752070	114753351
chr10	114799037	114800157
chr10	114820932	114823218
chr10	114956829	114958094
chr10	115029789	115030780
chr10	115170322	115171331
chr10	115807558	115809042
chr10	115908713	115910419
chr10	115910981	115912400
chr10	115916684	115917796
chr10	115918851	115920405
chr10	115926825	115930732
chr10	115930839	115931972
chr10	115961562	115963004
chr10	115966405	115967519
chr10	115971058	115972094
chr10	115981055	115982147
chr10	115984766	115985561
chr10	116016903	116019603
chr10	116385832	116387153
chr10	116499755	116501696
chr10	116509440	116510307
chr10	116584959	116586284
chr10	116660690	116662141
chr10	116784702	116785930
chr10	116793156	116794509
chr10	116794589	116796919
chr10	116797722	116800504
chr10	116800570	116803041
chr10	116812121	116814777
chr10	117008008	117008986
chr10	117028144	117029556
chr10	117065834	117067211
chr10	117106273	117107490
chr10	117146569	117148559
chr10	117180769	117184032
chr10	117228641	117230652
chr10	117253323	117254559
chr10	117280191	117282747
chr10	117282862	117283970
chr10	117440378	117441604
chr10	117578002	117579439
chr10	118305363	118307626
chr10	118491905	118492862
chr10	118645320	118646557
chr10	118647425	118648618
chr10	118649929	118650803
chr10	118659974	118661514
chr10	118674885	118678360
chr10	119198135	119199887
chr10	119663808	119664757
chr10	119683808	119684984
chr10	119709002	119710030
chr10	119801606	119803222
chr10	119806035	119807698
chr10	119854513	119856418
chr10	119911152	119912012
chr10	119912032	119914538
chr10	119989711	119990724
chr10	120156673	120158044
chr10	120181353	120182912
chr10	120188206	120189208
chr10	120287003	120288991
chr10	120308905	120310174
chr10	120334994	120336931
chr10	120414769	120417209
chr10	120469978	120472980
chr10	120474094	120476195
chr10	120492058	120493621
chr10	120642642	120643738
chr10	120664809	120666378
chr10	120687971	120688785
chr10	120801625	120802873
chr10	120865971	120867506
chr10	121023418	121024466
chr10	121062580	121064328
chr10	121176552	121177631
chr10	121273602	121274822
chr10	121302446	121303280
chr10	121309854	121310692
chr10	121314630	121315638
chr10	121483489	121484524
chr10	121533314	121534810
chr10	121552960	121554256
chr10	122115342	122116788
chr10	122195005	122196041
chr10	122323093	122324385
chr10	122347685	122348538
chr10	122349507	122350738
chr10	122420566	122421833
chr10	122421885	122422957
chr10	122422970	122424072
chr10	122512863	122514254
chr10	122632164	122633150
chr10	122633418	122634551
chr10	122862794	122864035
chr10	124765046	124766276
chr10	124826013	124826943
chr10	125222865	125224319
chr10	125246501	125248379
chr10	125391792	125392902
chr10	125402443	125409555
chr10	125418128	125423292
chr10	125423432	125425285
chr10	125426491	125428610
chr10	125429315	125430197
chr10	125432478	125433747
chr10	125435611	125437005
chr10	125437356	125442801
chr10	125443349	125450952
chr10	125451603	125453871
chr10	125465152	125467470
chr10	125575459	125576780
chr10	125578356	125579318
chr10	125581305	125582740
chr10	126089260	126090324
chr10	126414969	126416265
chr10	126435858	126436684
chr10	126436718	126439350
chr10	126499947	126501848
chr10	126506570	126507941
chr10	126625341	126626286
chr10	126631768	126632944
chr10	126648035	126649230
chr10	126702906	126704054
chr10	126726559	126728490
chr10	126748116	126749511
chr10	126816951	126817847
chr10	126818067	126818822
chr10	127057945	127059281
chr10	127103151	127106177
chr10	127113556	127115139
chr10	127471784	127473613
chr10	127476111	127477224
chr10	127481426	127482584
chr10	127495017	127497273
chr10	127519458	127521412
chr10	127564365	127565869
chr10	127668467	127670281
chr10	127707157	127707918
chr10	127739545	127741310
chr10	127758972	127760492
chr10	127774262	127775452
chr10	127805247	127806704
chr10	127847954	127849653
chr10	127925957	127932025
chr10	127962146	127963718
chr10	127983924	127986771
chr10	128002392	128004056
chr10	128062938	128064105
chr10	128132425	128133954
chr10	128141615	128142848
chr10	128184391	128186181
chr10	128216149	128217264
chr10	128240768	128243003
chr10	128258108	128259930
chr10	128281950	128283572
chr10	128312908	128314064
chr10	128346107	128347622
chr10	128359778	128361048
chr10	129906940	129908052
chr10	129974675	129976124
chr10	129978858	129979973
chr11	3165169	3167148
chr11	3188383	3190615
chr11	3231838	3232844
chr11	3270855	3272206
chr11	3351470	3353149
chr11	3414373	3415458
chr11	3434936	3436741
chr11	3438571	3439943
chr11	3547976	3549862
chr11	3794532	3795848
chr11	3863327	3864530
chr11	3899122	3900129
chr11	3996114	3997483
chr11	4034806	4035814
chr11	4059691	4061251
chr11	4086195	4087477
chr11	4447204	4448450
chr11	4493587	4495271
chr11	4603676	4605210
chr11	4748558	4750289
chr11	4794757	4796015
chr11	4964512	4965707
chr11	4973895	4976844
chr11	4977706	4978833
chr11	4979368	4980053
chr11	4984806	4985845
chr11	4986304	4987642
chr11	4997770	5000641
chr11	5344607	5345589
chr11	5420280	5422197
chr11	5441105	5442883
chr11	5606681	5608022
chr11	5640502	5641676
chr11	5661482	5662952
chr11	5687777	5689180
chr11	5737424	5738432
chr11	5777599	5778991
chr11	5855043	5856412
chr11	6053598	6054704
chr11	6099721	6100969
chr11	6167111	6168461
chr11	6174387	6175280
chr11	6190897	6192533
chr11	6288414	6289450
chr11	6314404	6317246
chr11	6318093	6319456
chr11	6343366	6345272
chr11	6373185	6375492
chr11	6375990	6377013
chr11	6427795	6429309
chr11	6445956	6447803
chr11	6525384	6526885
chr11	6955683	6956818
chr11	6962734	6963477
chr11	8329343	8330354
chr11	8332364	8334576
chr11	8343468	8344634
chr11	8345786	8347523
chr11	8348526	8350137
chr11	8355160	8358824
chr11	8361168	8362409
chr11	8367282	8369890
chr11	8373240	8374711
chr11	8377363	8378327
chr11	8389883	8391747
chr11	8393734	8395285
chr11	8399261	8400946
chr11	8403429	8404906
chr11	8409150	8411452
chr11	8417454	8418509
chr11	8418905	8420372
chr11	8425778	8426979
chr11	8429609	8430655
chr11	8435102	8436719
chr11	8438674	8440879
chr11	8443878	8447163
chr11	8494317	8496474
chr11	8498511	8499573
chr11	8520936	8523203
chr11	8523570	8526202
chr11	8552084	8554834
chr11	8558621	8560023
chr11	8563099	8564975
chr11	8592150	8593399
chr11	8661492	8664249
chr11	8665136	8666086
chr11	8679254	8680159
chr11	8910044	8911563
chr11	11708264	11710481
chr11	11721679	11722397
chr11	11727955	11729544
chr11	11829287	11830819
chr11	11831112	11832109
chr11	11834659	11836195
chr11	11836472	11838196
chr11	11847799	11849128
chr11	11852405	11856079
chr11	11857552	11858621
chr11	11860220	11862446
[truncated: 15,413 more rows]
